# Supplementary material for: The genome of cowpea (Vigna unguiculata [L.] Walp.)
Source: Plant J. 2019 May 28;98(5):767–82. doi: 10.1111/tpj.14349 (PMC6852540; doi:10.1111/tpj.14349)
Supplement: Supplementary file 5 — Data S3. Insertions and deletions identified in the cowpea genome. [file TPJ-98-767-s005.xlsx]

## Sheet: del_30_70k
Data S3. Insertion (INS) and deletion (DEL) variations identified by BreakDancer (Chen et al. 2009) in a set of 36 diverse cowpea accessions. Columns 2 -4 and 5-7 specify the coordinates of the two breakpoints. The orientation is a string that records the number of reads mapped to the (+) or (-) strand in the anchoring regions. The confidence score associated with the prediction is also shown.
Accession	Chr1	Pos1	Orientation1	Chr2	Pos2	Orientation2	Type	Size (bp)	Score	Number of reads
G32	Vu01	12402162	12+13-	Vu01	12402256	12+13-	INS	-184	99	12
G32	Vu01	24199316	10+10-	Vu01	24199485	10+10-	INS	-159	99	10
G32	Vu01	30381111	15+22-	Vu01	30381374	15+22-	INS	-162	99	10
G32	Vu01	35575471	18+16-	Vu01	35575571	18+16-	INS	-177	99	16
G32	Vu02	19230586	19+24-	Vu02	19230686	19+24-	INS	-131	99	11
G32	Vu02	25288235	13+12-	Vu02	25288362	13+12-	INS	-148	99	11
G32	Vu02	32662480	12+10-	Vu02	32662543	12+10-	INS	-158	99	10
G32	Vu04	4574392	13+10-	Vu04	4574503	13+10-	INS	-170	99	10
G32	Vu04	12594830	24+12-	Vu04	12594871	18+31-	INS	-90	99	20
G32	Vu04	28665259	14+13-	Vu04	28665446	14+13-	INS	-146	99	13
G32	Vu04	30182334	26+12-	Vu04	30182587	26+12-	INS	-87	99	12
G32	Vu04	33654114	17+12-	Vu04	33654560	17+12-	INS	-86	99	11
G32	Vu04	42706686	78+64-	Vu04	42707278	78+64-	INS	-109	99	14
G32	Vu05	8095452	11+11-	Vu05	8095746	11+11-	INS	-86	99	11
G32	Vu06	10327261	19+17-	Vu06	10327624	19+17-	INS	-86	99	10
G32	Vu06	17237790	10+10-	Vu06	17237964	10+10-	INS	-80	99	10
G32	Vu06	21066806	10+10-	Vu06	21067018	10+10-	INS	-90	99	10
G32	Vu06	23372427	20+18-	Vu06	23373073	20+18-	INS	-88	99	16
G32	Vu06	25160146	11+18-	Vu06	25160365	11+18-	INS	-216	99	11
G32	Vu07	17847791	13+14-	Vu07	17848009	13+14-	INS	-154	99	13
G32	Vu07	19034583	17+17-	Vu07	19034744	17+17-	INS	-195	99	17
G32	Vu07	24620885	51+47-	Vu07	24621054	51+47-	INS	-187	99	36
G32	Vu07	30981430	16+16-	Vu07	30981603	16+16-	INS	-158	99	16
G32	Vu07	38190022	15+12-	Vu07	38190141	15+12-	INS	-206	99	10
G32	Vu07	38441361	10+10-	Vu07	38441511	10+10-	INS	-179	99	10
G32	Vu07	40045882	17+18-	Vu07	40046328	17+18-	INS	-121	99	13
G32	Vu08	6971248	15+15-	Vu08	6971527	15+15-	INS	-178	99	14
G32	Vu08	12137335	29+30-	Vu08	12137520	29+30-	INS	-204	99	25
G32	Vu08	25106946	13+24-	Vu08	25107383	13+24-	INS	-86	99	13
G32	Vu08	37044390	12+13-	Vu08	37044454	12+13-	INS	-86	99	12
G32	Vu08	37140720	11+11-	Vu08	37140982	11+11-	INS	-88	99	11
G32	Vu08	37151272	63+42-	Vu08	37152135	63+42-	INS	-157	99	19
G32	Vu09	8146216	17+17-	Vu09	8146408	17+17-	INS	-146	99	17
G32	Vu09	43194549	3+31-	Vu09	43203980	56+23-	INS	-87	99	16
G32	Vu09	43205807	59+26-	Vu09	43206292	59+26-	INS	-95	99	19
G32	Vu10	852794	15+25-	Vu10	853364	15+25-	INS	-172	99	10
G32	Vu10	3631298	11+11-	Vu10	3631464	11+11-	INS	-206	99	11
G32	Vu10	13529025	14+13-	Vu10	13529319	14+13-	INS	-87	99	11
G32	Vu10	17579505	13+12-	Vu10	17579765	13+12-	INS	-111	99	11
G32	Vu10	21682235	10+10-	Vu10	21682455	10+10-	INS	-87	99	10
G32	Vu10	26350252	10+17-	Vu10	26350576	10+17-	INS	-90	99	10
G32	Vu11	1041502	16+15-	Vu11	1041789	16+15-	INS	-144	99	15
G32	Vu11	1812592	14+24-	Vu11	1812986	14+24-	INS	-162	99	14
G32	Vu11	3279580	19+17-	Vu11	3279808	19+17-	INS	-88	99	10
G32	Vu11	12223783	14+16-	Vu11	12223912	14+16-	INS	-213	99	10
G32	Vu11	21403722	19+19-	Vu11	21403856	19+19-	INS	-181	99	19
G32	Vu11	27594281	14+16-	Vu11	27594547	14+16-	INS	-90	99	13
G32	Vu11	27596133	193+176-	Vu11	27597390	193+176-	INS	-85	99	25
G32	Vu11	27637082	21+21-	Vu11	27637308	21+21-	INS	-85	99	21
G32	Vu11	27660342	14+14-	Vu11	27660542	14+14-	INS	-83	99	14
G32	Vu11	32904824	38+36-	Vu11	32904997	38+36-	INS	-214	99	25
G32	Vu11	39379631	12+12-	Vu11	39379796	12+12-	INS	-156	99	12
G32	contig	34211	16+17-	contig_140	34369	16+17-	INS	-139	99	13
24-125B-1	Vu01	961866	15+25-	Vu01	962457	15+25-	INS	-177	39	13
24-125B-1	Vu01	970705	38+32-	Vu01	971327	38+32-	INS	-185	95	22
24-125B-1	Vu01	1103788	24+29-	Vu01	1104756	24+29-	INS	-167	43	18
24-125B-1	Vu01	1323255	20+21-	Vu01	1324573	20+21-	INS	-229	32	19
24-125B-1	Vu01	1740992	15+16-	Vu01	1741614	15+16-	INS	-173	49	15
24-125B-1	Vu01	1806145	11+12-	Vu01	1806648	11+12-	INS	-230	34	11
24-125B-1	Vu01	2044640	42+36-	Vu01	2046169	42+36-	INS	-180	78	31
24-125B-1	Vu01	2462014	34+33-	Vu01	2463383	34+33-	INS	-155	99	33
24-125B-1	Vu01	4501391	14+15-	Vu01	4502089	14+15-	INS	-221	38	14
24-125B-1	Vu01	4611237	24+22-	Vu01	4612166	24+22-	INS	-168	46	18
24-125B-1	Vu01	4623989	20+22-	Vu01	4625352	20+22-	INS	-245	35	20
24-125B-1	Vu01	4901457	14+14-	Vu01	4902130	14+14-	INS	-135	40	14
24-125B-1	Vu01	5429205	14+14-	Vu01	5429897	14+14-	INS	-260	34	13
24-125B-1	Vu01	5553930	42+63-	Vu01	5554951	42+63-	INS	-253	32	16
24-125B-1	Vu01	7439238	32+31-	Vu01	7441611	32+31-	INS	-216	37	30
24-125B-1	Vu01	7471264	11+11-	Vu01	7471816	11+11-	INS	-183	31	11
24-125B-1	Vu01	11234765	15+15-	Vu01	11235705	15+15-	INS	-233	31	15
24-125B-1	Vu01	12469887	11+10-	Vu01	12470217	11+10-	INS	-244	41	10
24-125B-1	Vu01	12603960	10+11-	Vu01	12604408	10+11-	INS	-269	32	10
24-125B-1	Vu01	12620886	15+16-	Vu01	12621760	15+16-	INS	-235	34	15
24-125B-1	Vu01	13643626	38+36-	Vu01	13646048	38+36-	INS	-227	50	34
24-125B-1	Vu01	18159106	26+27-	Vu01	18160902	26+27-	INS	-228	34	24
24-125B-1	Vu01	19796437	15+15-	Vu01	19797281	15+15-	INS	-239	31	14
24-125B-1	Vu01	21343123	15+15-	Vu01	21343926	15+15-	INS	-251	38	15
24-125B-1	Vu01	21787717	12+12-	Vu01	21788368	12+12-	INS	-242	31	12
24-125B-1	Vu01	23580330	14+14-	Vu01	23581065	14+14-	INS	-248	36	14
24-125B-1	Vu01	24260927	17+17-	Vu01	24262031	17+17-	INS	-219	33	17
24-125B-1	Vu01	24539169	18+2-	Vu01	24539241	94+100-	INS	-227	37	40
24-125B-1	Vu01	24848188	30+26-	Vu01	24849432	30+26-	INS	-179	44	21
24-125B-1	Vu01	24965824	34+32-	Vu01	24966428	34+32-	INS	-214	44	14
24-125B-1	Vu01	25495862	12+13-	Vu01	25496362	12+13-	INS	-246	40	12
24-125B-1	Vu01	25639621	32+32-	Vu01	25640035	32+32-	INS	-168	99	32
24-125B-1	Vu01	25945708	26+27-	Vu01	25947474	26+27-	INS	-218	39	25
24-125B-1	Vu01	25974288	12+12-	Vu01	25974540	12+12-	INS	-190	65	12
24-125B-1	Vu01	26111654	18+18-	Vu01	26112193	18+18-	INS	-174	37	12
24-125B-1	Vu01	26397132	20+18-	Vu01	26397849	20+18-	INS	-182	48	16
24-125B-1	Vu01	26509990	15+19-	Vu01	26510646	15+19-	INS	-174	36	13
24-125B-1	Vu01	28124260	17+19-	Vu01	28125024	17+19-	INS	-195	45	16
24-125B-1	Vu01	28444006	33+34-	Vu01	28446795	33+34-	INS	-215	32	32
24-125B-1	Vu01	28997097	13+13-	Vu01	28997683	13+13-	INS	-150	34	12
24-125B-1	Vu01	29138786	11+11-	Vu01	29139239	11+11-	INS	-215	32	10
24-125B-1	Vu01	29381638	18+25-	Vu01	29382218	18+25-	INS	-187	71	18
24-125B-1	Vu01	29460392	20+19-	Vu01	29461652	20+19-	INS	-218	31	18
24-125B-1	Vu01	29653077	43+34-	Vu01	29653919	43+34-	INS	-277	99	27
24-125B-1	Vu01	29903975	29+29-	Vu01	29906054	29+29-	INS	-220	40	28
24-125B-1	Vu01	30209025	18+18-	Vu01	30210128	18+18-	INS	-194	33	17
24-125B-1	Vu01	30522549	21+20-	Vu01	30523725	21+20-	INS	-215	43	20
24-125B-1	Vu01	31114209	16+16-	Vu01	31115042	16+16-	INS	-227	41	16
24-125B-1	Vu01	31713276	27+26-	Vu01	31713803	27+26-	INS	-298	99	25
24-125B-1	Vu01	31974622	35+33-	Vu01	31977452	35+33-	INS	-197	34	33
24-125B-1	Vu01	32070761	12+15-	Vu01	32071392	12+15-	INS	-254	32	12
24-125B-1	Vu01	32267732	19+18-	Vu01	32268824	19+18-	INS	-230	37	18
24-125B-1	Vu01	32366317	25+24-	Vu01	32367054	25+24-	INS	-200	90	23
24-125B-1	Vu01	33286060	23+23-	Vu01	33287344	23+23-	INS	-209	42	21
24-125B-1	Vu01	34178947	20+21-	Vu01	34180306	20+21-	INS	-201	31	19
24-125B-1	Vu01	34347632	17+18-	Vu01	34348580	17+18-	INS	-230	40	17
24-125B-1	Vu01	35418673	14+13-	Vu01	35419418	14+13-	INS	-238	31	13
24-125B-1	Vu01	35469600	17+18-	Vu01	35470718	17+18-	INS	-241	32	17
24-125B-1	Vu01	35566973	31+24-	Vu01	35567962	31+24-	INS	-174	58	21
24-125B-1	Vu01	35798102	15+15-	Vu01	35798994	15+15-	INS	-220	33	15
24-125B-1	Vu01	36033653	16+15-	Vu01	36034442	16+15-	INS	-234	38	15
24-125B-1	Vu01	36374324	12+12-	Vu01	36374837	12+12-	INS	-211	33	11
24-125B-1	Vu01	36550525	11+11-	Vu01	36551075	11+11-	INS	-198	31	11
24-125B-1	Vu01	36758101	18+16-	Vu01	36758930	18+16-	INS	-250	41	16
24-125B-1	Vu01	37217080	15+15-	Vu01	37217949	15+15-	INS	-223	34	15
24-125B-1	Vu01	40080068	14+12-	Vu01	40080670	14+12-	INS	-215	33	12
24-125B-1	Vu01	40679774	11+11-	Vu01	40680318	11+11-	INS	-189	32	11
24-125B-1	Vu01	40993989	12+12-	Vu01	40994560	12+12-	INS	-222	35	12
24-125B-1	Vu01	41894430	12+12-	Vu01	41894889	12+12-	INS	-216	43	12
24-125B-1	Vu02	1215200	31+28-	Vu02	1215744	31+28-	INS	-209	68	17
24-125B-1	Vu02	1667607	20+20-	Vu02	1668398	20+20-	INS	-219	66	20
24-125B-1	Vu02	1675943	22+18-	Vu02	1676583	22+18-	INS	-188	31	12
24-125B-1	Vu02	2083080	18+18-	Vu02	2083549	18+18-	INS	-195	84	18
24-125B-1	Vu02	2216403	30+33-	Vu02	2218115	30+33-	INS	-219	49	27
24-125B-1	Vu02	2309564	23+22-	Vu02	2310124	23+22-	INS	-215	95	21
24-125B-1	Vu02	2495312	42+27-	Vu02	2495737	42+27-	INS	-244	99	24
24-125B-1	Vu02	3607298	46+44-	Vu02	3609715	46+44-	INS	-255	33	29
24-125B-1	Vu02	3619561	22+24-	Vu02	3621019	22+24-	INS	-199	39	22
24-125B-1	Vu02	3621459	43+44-	Vu02	3624513	43+44-	INS	-242	50	40
24-125B-1	Vu02	3624773	16+16-	Vu02	3625629	16+16-	INS	-235	35	15
24-125B-1	Vu02	4813261	11+10-	Vu02	4813651	11+10-	INS	-206	36	10
24-125B-1	Vu02	5300676	86+121-	Vu02	5301740	86+121-	INS	-239	48	20
24-125B-1	Vu02	5321403	19+22-	Vu02	5322698	19+22-	INS	-257	33	19
24-125B-1	Vu02	5690609	19+19-	Vu02	5691938	19+19-	INS	-215	32	19
24-125B-1	Vu02	6004673	11+11-	Vu02	6005202	11+11-	INS	-224	32	11
24-125B-1	Vu02	6345286	14+24-	Vu02	6345650	14+24-	INS	-149	58	13
24-125B-1	Vu02	6371254	18+17-	Vu02	6372257	18+17-	INS	-235	37	17
24-125B-1	Vu02	6974196	20+16-	Vu02	6974614	20+16-	INS	-251	60	14
24-125B-1	Vu02	7900553	36+37-	Vu02	7903337	36+37-	INS	-239	38	34
24-125B-1	Vu02	12198131	20+20-	Vu02	12199310	20+20-	INS	-238	38	19
24-125B-1	Vu02	12204233	39+41-	Vu02	12207287	39+41-	INS	-229	47	39
24-125B-1	Vu02	12217526	25+25-	Vu02	12219219	25+25-	INS	-225	42	25
24-125B-1	Vu02	12223842	45+32-	Vu02	12226060	45+32-	INS	-209	39	29
24-125B-1	Vu02	12626868	115+105-	Vu02	12627389	115+105-	INS	-366	99	41
24-125B-1	Vu02	15650741	13+13-	Vu02	15651465	13+13-	INS	-231	32	13
24-125B-1	Vu02	17527890	14+16-	Vu02	17528715	14+16-	INS	-220	32	14
24-125B-1	Vu02	18174468	27+23-	Vu02	18175818	27+23-	INS	-205	39	21
24-125B-1	Vu02	19177607	28+29-	Vu02	19178206	28+29-	INS	-319	99	28
24-125B-1	Vu02	20053484	10+10-	Vu02	20053938	10+10-	INS	-217	32	10
24-125B-1	Vu02	20104957	12+10-	Vu02	20105383	12+10-	INS	-235	34	10
24-125B-1	Vu02	20924099	18+19-	Vu02	20925203	18+19-	INS	-243	33	17
24-125B-1	Vu02	21252862	11+12-	Vu02	21253424	11+12-	INS	-236	31	11
24-125B-1	Vu02	22498271	22+21-	Vu02	22499767	22+21-	INS	-223	34	21
24-125B-1	Vu02	23728761	15+15-	Vu02	23729444	15+15-	INS	-180	34	13
24-125B-1	Vu02	23770779	15+15-	Vu02	23771180	15+15-	INS	-168	62	14
24-125B-1	Vu02	24025980	17+17-	Vu02	24027135	17+17-	INS	-228	31	17
24-125B-1	Vu02	24451791	47+46-	Vu02	24452526	47+46-	INS	-221	99	35
24-125B-1	Vu02	25065441	12+12-	Vu02	25066053	12+12-	INS	-153	33	12
24-125B-1	Vu02	25067162	16+16-	Vu02	25068041	16+16-	INS	-225	34	15
24-125B-1	Vu02	25087701	23+20-	Vu02	25088629	23+20-	INS	-181	46	18
24-125B-1	Vu02	26160537	14+15-	Vu02	26161287	14+15-	INS	-246	35	14
24-125B-1	Vu02	26167988	16+13-	Vu02	26168676	16+13-	INS	-207	34	13
24-125B-1	Vu02	27798755	10+12-	Vu02	27799111	10+12-	INS	-203	39	10
24-125B-1	Vu02	28811399	29+28-	Vu02	28813168	29+28-	INS	-232	47	27
24-125B-1	Vu02	29428527	11+11-	Vu02	29429030	11+11-	INS	-251	34	11
24-125B-1	Vu02	30801289	15+15-	Vu02	30802217	15+15-	INS	-185	31	15
24-125B-1	Vu02	30904169	14+16-	Vu02	30904819	14+16-	INS	-280	41	14
24-125B-1	Vu02	31160902	17+17-	Vu02	31162011	17+17-	INS	-240	32	17
24-125B-1	Vu02	31276610	21+21-	Vu02	31277610	21+21-	INS	-208	47	19
24-125B-1	Vu02	31582233	14+15-	Vu02	31583029	14+15-	INS	-219	33	14
24-125B-1	Vu02	31931282	27+26-	Vu02	31932252	27+26-	INS	-223	82	25
24-125B-1	Vu02	33712408	10+11-	Vu02	33712859	10+11-	INS	-243	32	10
24-125B-1	Vu02	33809021	31+31-	Vu02	33809781	31+31-	INS	-190	75	21
24-125B-1	Vu03	390620	19+24-	Vu03	391629	19+24-	INS	-170	32	16
24-125B-1	Vu03	1639389	10+10-	Vu03	1639743	10+10-	INS	-254	39	10
24-125B-1	Vu03	2456692	26+26-	Vu03	2458687	26+26-	INS	-219	32	25
24-125B-1	Vu03	3326536	18+17-	Vu03	3327003	18+17-	INS	-201	76	17
24-125B-1	Vu03	3556994	11+17-	Vu03	3557315	11+17-	INS	-263	42	10
24-125B-1	Vu03	3594655	16+14-	Vu03	3595461	16+14-	INS	-215	33	14
24-125B-1	Vu03	3959006	15+15-	Vu03	3959952	15+15-	INS	-213	31	15
24-125B-1	Vu03	4123054	14+14-	Vu03	4123863	14+14-	INS	-228	32	14
24-125B-1	Vu03	4124764	13+14-	Vu03	4125506	13+14-	INS	-236	31	13
24-125B-1	Vu03	5632086	21+21-	Vu03	5633187	21+21-	INS	-227	51	21
24-125B-1	Vu03	6258316	39+37-	Vu03	6260229	39+37-	INS	-248	34	25
24-125B-1	Vu03	6474386	13+12-	Vu03	6474997	13+12-	INS	-222	33	12
24-125B-1	Vu03	9842933	13+12-	Vu03	9843566	13+12-	INS	-212	32	12
24-125B-1	Vu03	11222111	10+10-	Vu03	11222524	10+10-	INS	-248	34	10
24-125B-1	Vu03	12241432	18+25-	Vu03	12242280	18+25-	INS	-164	31	14
24-125B-1	Vu03	12439737	26+12-	Vu03	12440264	26+12-	INS	-171	33	11
24-125B-1	Vu03	12472737	16+18-	Vu03	12473560	16+18-	INS	-223	41	16
24-125B-1	Vu03	15333662	13+12-	Vu03	15334314	13+12-	INS	-225	31	12
24-125B-1	Vu03	15445132	14+12-	Vu03	15445602	14+12-	INS	-245	42	12
24-125B-1	Vu03	16190477	10+10-	Vu03	16190935	10+10-	INS	-217	31	10
24-125B-1	Vu03	16808274	15+15-	Vu03	16809126	15+15-	INS	-198	35	15
24-125B-1	Vu03	17568294	10+11-	Vu03	17568746	10+11-	INS	-224	32	10
24-125B-1	Vu03	21926889	11+11-	Vu03	21927339	11+11-	INS	-180	38	11
24-125B-1	Vu03	23838076	10+10-	Vu03	23838545	10+10-	INS	-212	31	10
24-125B-1	Vu03	24665207	44+20-	Vu03	24666342	44+20-	INS	-196	36	18
24-125B-1	Vu03	24736053	21+20-	Vu03	24737373	21+20-	INS	-226	36	20
24-125B-1	Vu03	25953362	13+14-	Vu03	25954037	13+14-	INS	-222	34	13
24-125B-1	Vu03	28789318	11+11-	Vu03	28789824	11+11-	INS	-195	34	11
24-125B-1	Vu03	34828057	17+18-	Vu03	34829147	17+18-	INS	-211	33	17
24-125B-1	Vu03	35962902	11+11-	Vu03	35963423	11+11-	INS	-207	33	11
24-125B-1	Vu03	38228353	13+12-	Vu03	38228991	13+12-	INS	-234	31	12
24-125B-1	Vu03	38429969	31+31-	Vu03	38432280	31+31-	INS	-222	39	30
24-125B-1	Vu03	38488144	12+13-	Vu03	38488743	12+13-	INS	-228	34	12
24-125B-1	Vu03	39393475	16+16-	Vu03	39394357	16+16-	INS	-221	34	15
24-125B-1	Vu03	40512133	16+16-	Vu03	40513105	16+16-	INS	-216	34	16
24-125B-1	Vu03	40725864	32+33-	Vu03	40728626	32+33-	INS	-205	33	32
24-125B-1	Vu03	40794204	13+13-	Vu03	40794833	13+13-	INS	-245	32	12
24-125B-1	Vu03	40795220	17+17-	Vu03	40796028	17+17-	INS	-214	42	16
24-125B-1	Vu03	42141354	12+12-	Vu03	42141850	12+12-	INS	-229	40	12
24-125B-1	Vu03	42191670	13+12-	Vu03	42192324	13+12-	INS	-241	31	12
24-125B-1	Vu03	42983751	11+11-	Vu03	42984313	11+11-	INS	-204	31	11
24-125B-1	Vu03	43693546	15+16-	Vu03	43694363	15+16-	INS	-221	37	15
24-125B-1	Vu03	43984825	16+15-	Vu03	43985547	16+15-	INS	-225	42	15
24-125B-1	Vu03	45307671	16+15-	Vu03	45308537	16+15-	INS	-221	34	15
24-125B-1	Vu03	46147791	11+11-	Vu03	46148337	11+11-	INS	-246	31	11
24-125B-1	Vu03	47361458	15+15-	Vu03	47362298	15+15-	INS	-228	36	15
24-125B-1	Vu03	47640430	12+10-	Vu03	47640826	12+10-	INS	-213	36	10
24-125B-1	Vu03	47655851	26+23-	Vu03	47657622	26+23-	INS	-206	32	23
24-125B-1	Vu03	48668165	13+13-	Vu03	48668669	13+13-	INS	-252	46	13
24-125B-1	Vu03	48859236	22+21-	Vu03	48860497	22+21-	INS	-236	39	20
24-125B-1	Vu03	49674741	10+10-	Vu03	49675044	10+10-	INS	-190	44	10
24-125B-1	Vu03	49830395	12+11-	Vu03	49830837	12+11-	INS	-255	38	11
24-125B-1	Vu03	50525918	18+19-	Vu03	50526977	18+19-	INS	-245	34	17
24-125B-1	Vu03	51906339	14+15-	Vu03	51907078	14+15-	INS	-212	36	14
24-125B-1	Vu03	54963613	15+15-	Vu03	54964327	15+15-	INS	-232	37	14
24-125B-1	Vu03	56143081	21+19-	Vu03	56144315	21+19-	INS	-221	36	19
24-125B-1	Vu03	56992030	18+19-	Vu03	56992488	18+19-	INS	-174	70	16
24-125B-1	Vu03	57002380	18+22-	Vu03	57003156	18+22-	INS	-221	34	14
24-125B-1	Vu03	57048735	18+19-	Vu03	57049867	18+19-	INS	-227	31	17
24-125B-1	Vu03	57050603	32+33-	Vu03	57053288	32+33-	INS	-208	32	31
24-125B-1	Vu03	57158097	26+24-	Vu03	57158632	26+24-	INS	-261	99	22
24-125B-1	Vu03	57993218	14+15-	Vu03	57994020	14+15-	INS	-211	33	14
24-125B-1	Vu03	58052097	15+14-	Vu03	58052936	15+14-	INS	-187	31	14
24-125B-1	Vu03	58176360	18+17-	Vu03	58177375	18+17-	INS	-226	32	16
24-125B-1	Vu03	60722581	22+25-	Vu03	60723895	22+25-	INS	-193	37	20
24-125B-1	Vu03	61054190	24+18-	Vu03	61055197	24+18-	INS	-172	37	17
24-125B-1	Vu03	61349192	11+11-	Vu03	61349672	11+11-	INS	-279	36	11
24-125B-1	Vu03	61441873	20+21-	Vu03	61442391	20+21-	INS	-272	64	16
24-125B-1	Vu03	61497110	27+26-	Vu03	61499024	27+26-	INS	-237	38	26
24-125B-1	Vu03	61986535	11+11-	Vu03	61987048	11+11-	INS	-227	33	11
24-125B-1	Vu03	62058311	23+28-	Vu03	62059072	23+28-	INS	-175	81	22
24-125B-1	Vu03	64067499	25+23-	Vu03	64069128	25+23-	INS	-223	36	23
24-125B-1	Vu03	64249509	16+16-	Vu03	64250075	16+16-	INS	-195	36	12
24-125B-1	Vu03	64425990	14+14-	Vu03	64426812	14+14-	INS	-240	32	14
24-125B-1	Vu03	64496131	12+11-	Vu03	64496640	12+11-	INS	-245	34	11
24-125B-1	Vu03	64855230	20+20-	Vu03	64856669	20+20-	INS	-201	32	20
24-125B-1	Vu03	65142100	24+25-	Vu03	65143955	24+25-	INS	-219	33	24
24-125B-1	Vu04	453658	18+17-	Vu04	454729	18+17-	INS	-251	34	17
24-125B-1	Vu04	1141715	11+11-	Vu04	1142267	11+11-	INS	-199	31	11
24-125B-1	Vu04	1191834	19+20-	Vu04	1192565	19+20-	INS	-177	58	18
24-125B-1	Vu04	1210490	65+68-	Vu04	1210964	65+68-	INS	-260	99	39
24-125B-1	Vu04	1543128	17+17-	Vu04	1543921	17+17-	INS	-169	33	14
24-125B-1	Vu04	1934425	10+10-	Vu04	1934858	10+10-	INS	-226	33	10
24-125B-1	Vu04	1958204	12+16-	Vu04	1958566	12+16-	INS	-168	52	12
24-125B-1	Vu04	2250450	17+17-	Vu04	2251582	17+17-	INS	-230	31	17
24-125B-1	Vu04	2280092	16+16-	Vu04	2281025	16+16-	INS	-216	36	16
24-125B-1	Vu04	3277164	43+35-	Vu04	3278894	43+35-	INS	-209	40	25
24-125B-1	Vu04	3652843	16+17-	Vu04	3653768	16+17-	INS	-248	32	15
24-125B-1	Vu04	4181169	33+17-	Vu04	4181708	33+17-	INS	-206	37	12
24-125B-1	Vu04	4709345	36+34-	Vu04	4710654	36+34-	INS	-219	37	20
24-125B-1	Vu04	4807981	26+25-	Vu04	4809583	26+25-	INS	-215	42	24
24-125B-1	Vu04	5495421	12+12-	Vu04	5496069	12+12-	INS	-222	31	12
24-125B-1	Vu04	6445281	13+13-	Vu04	6445813	13+13-	INS	-235	38	12
24-125B-1	Vu04	8458676	219+174-	Vu04	8460528	219+174-	INS	-213	52	29
24-125B-1	Vu04	8676282	14+13-	Vu04	8676772	14+13-	INS	-224	41	12
24-125B-1	Vu04	8784737	12+12-	Vu04	8785285	12+12-	INS	-249	31	11
24-125B-1	Vu04	13637340	34+19-	Vu04	13637896	34+19-	INS	-190	31	11
24-125B-1	Vu04	14972527	24+32-	Vu04	14973410	24+32-	INS	-189	48	18
24-125B-1	Vu04	15393783	12+13-	Vu04	15394409	12+13-	INS	-214	32	12
24-125B-1	Vu04	15546619	15+21-	Vu04	15547322	15+21-	INS	-175	43	15
24-125B-1	Vu04	20566098	11+11-	Vu04	20566509	11+11-	INS	-226	35	10
24-125B-1	Vu04	21237310	24+24-	Vu04	21238879	24+24-	INS	-212	39	23
24-125B-1	Vu04	24741921	15+16-	Vu04	24742721	15+16-	INS	-236	38	15
24-125B-1	Vu04	25151014	13+13-	Vu04	25151692	13+13-	INS	-211	34	13
24-125B-1	Vu04	25810918	32+32-	Vu04	25812468	32+32-	INS	-214	39	23
24-125B-1	Vu04	29106479	37+47-	Vu04	29107476	37+47-	INS	-247	37	17
24-125B-1	Vu04	31172199	90+117-	Vu04	31173280	90+117-	INS	-235	38	18
24-125B-1	Vu04	31257474	16+17-	Vu04	31258368	16+17-	INS	-234	38	16
24-125B-1	Vu04	32124670	16+23-	Vu04	32125340	16+23-	INS	-166	35	13
24-125B-1	Vu04	32796678	17+18-	Vu04	32797726	17+18-	INS	-157	31	16
24-125B-1	Vu04	33329647	55+34-	Vu04	33330587	55+34-	INS	-242	35	16
24-125B-1	Vu04	33467484	19+20-	Vu04	33468272	19+20-	INS	-238	54	18
24-125B-1	Vu04	33738334	59+24-	Vu04	33739589	59+24-	INS	-232	35	19
24-125B-1	Vu04	33767801	22+25-	Vu04	33768705	22+25-	INS	-232	52	19
24-125B-1	Vu04	35456212	27+30-	Vu04	35456618	27+30-	INS	-256	99	26
24-125B-1	Vu04	35718559	25+37-	Vu04	35719782	25+37-	INS	-207	59	24
24-125B-1	Vu04	37884851	47+44-	Vu04	37887574	47+44-	INS	-224	74	43
24-125B-1	Vu04	38025340	17+15-	Vu04	38026266	17+15-	INS	-192	32	15
24-125B-1	Vu04	38414986	14+13-	Vu04	38415480	14+13-	INS	-196	46	13
24-125B-1	Vu04	38423947	13+13-	Vu04	38424573	13+13-	INS	-218	37	13
24-125B-1	Vu04	39551429	16+16-	Vu04	39552079	16+16-	INS	-189	53	16
24-125B-1	Vu04	39639911	42+34-	Vu04	39641549	42+34-	INS	-211	36	23
24-125B-1	Vu04	39642620	39+39-	Vu04	39645618	39+39-	INS	-204	33	34
24-125B-1	Vu04	39662052	10+10-	Vu04	39662450	10+10-	INS	-227	36	10
24-125B-1	Vu04	40368414	24+29-	Vu04	40369311	24+29-	INS	-179	33	15
24-125B-1	Vu04	40568831	13+12-	Vu04	40569277	13+12-	INS	-216	38	11
24-125B-1	Vu04	40632604	18+17-	Vu04	40633027	18+17-	INS	-172	74	16
24-125B-1	Vu04	40908568	19+20-	Vu04	40909245	19+20-	INS	-198	63	18
24-125B-1	Vu04	41889709	23+23-	Vu04	41891062	23+23-	INS	-240	43	22
24-125B-1	Vu05	33894	18+20-	Vu05	35012	18+20-	INS	-220	32	17
24-125B-1	Vu05	1095353	31+32-	Vu05	1096795	31+32-	INS	-158	62	27
24-125B-1	Vu05	1105435	15+15-	Vu05	1106341	15+15-	INS	-203	32	15
24-125B-1	Vu05	1510252	27+25-	Vu05	1510986	27+25-	INS	-200	99	25
24-125B-1	Vu05	1873704	54+30-	Vu05	1874936	54+30-	INS	-201	32	18
24-125B-1	Vu05	2146641	14+14-	Vu05	2147393	14+14-	INS	-231	31	13
24-125B-1	Vu05	2372946	46+23-	Vu05	2374088	46+23-	INS	-209	31	17
24-125B-1	Vu05	2790919	13+10-	Vu05	2791379	13+10-	INS	-240	31	10
24-125B-1	Vu05	3139436	36+36-	Vu05	3141419	36+36-	INS	-196	68	34
24-125B-1	Vu05	3173877	44+47-	Vu05	3176594	44+47-	INS	-197	66	41
24-125B-1	Vu05	3176851	24+23-	Vu05	3178115	24+23-	INS	-233	52	23
24-125B-1	Vu05	3188819	21+20-	Vu05	3189883	21+20-	INS	-216	39	18
24-125B-1	Vu05	3811883	10+10-	Vu05	3812350	10+10-	INS	-203	31	10
24-125B-1	Vu05	4037620	17+17-	Vu05	4038587	17+17-	INS	-217	39	17
24-125B-1	Vu05	4120174	12+14-	Vu05	4120454	12+14-	INS	-179	53	11
24-125B-1	Vu05	4633237	12+12-	Vu05	4633603	12+12-	INS	-188	44	11
24-125B-1	Vu05	5200201	37+38-	Vu05	5203402	37+38-	INS	-217	37	37
24-125B-1	Vu05	5286750	10+10-	Vu05	5287147	10+10-	INS	-264	36	10
24-125B-1	Vu05	5607262	19+17-	Vu05	5608330	19+17-	INS	-202	34	17
24-125B-1	Vu05	6879095	25+24-	Vu05	6880995	25+24-	INS	-222	31	24
24-125B-1	Vu05	7579648	16+15-	Vu05	7580343	16+15-	INS	-206	44	15
24-125B-1	Vu05	8058864	13+13-	Vu05	8059587	13+13-	INS	-233	32	13
24-125B-1	Vu05	8560330	18+17-	Vu05	8561327	18+17-	INS	-208	37	17
24-125B-1	Vu05	8825960	12+12-	Vu05	8826560	12+12-	INS	-233	34	12
24-125B-1	Vu05	8909815	17+18-	Vu05	8910941	17+18-	INS	-243	32	17
24-125B-1	Vu05	9443701	21+21-	Vu05	9444456	21+21-	INS	-264	75	21
24-125B-1	Vu05	9682095	23+22-	Vu05	9683591	23+22-	INS	-195	34	21
24-125B-1	Vu05	10555860	18+18-	Vu05	10557009	18+18-	INS	-253	35	18
24-125B-1	Vu05	11237977	13+13-	Vu05	11238368	13+13-	INS	-170	42	11
24-125B-1	Vu05	11246664	20+13-	Vu05	11247153	20+13-	INS	-173	47	13
24-125B-1	Vu05	11308509	16+17-	Vu05	11309560	16+17-	INS	-214	31	16
24-125B-1	Vu05	11518240	11+11-	Vu05	11518785	11+11-	INS	-232	32	11
24-125B-1	Vu05	13256946	24+22-	Vu05	13258511	24+22-	INS	-228	31	21
24-125B-1	Vu05	15602349	28+31-	Vu05	15603653	28+31-	INS	-226	76	28
24-125B-1	Vu05	15604194	26+25-	Vu05	15605575	26+25-	INS	-228	51	24
24-125B-1	Vu05	15609888	36+35-	Vu05	15611982	36+35-	INS	-236	67	35
24-125B-1	Vu05	15613784	26+25-	Vu05	15615101	26+25-	INS	-218	50	23
24-125B-1	Vu05	15617341	40+39-	Vu05	15620635	40+39-	INS	-218	40	39
24-125B-1	Vu05	16039263	12+12-	Vu05	16039805	12+12-	INS	-233	37	12
24-125B-1	Vu05	16595869	20+20-	Vu05	16596964	20+20-	INS	-227	37	18
24-125B-1	Vu05	16819045	13+11-	Vu05	16819401	13+11-	INS	-251	39	10
24-125B-1	Vu05	20570054	29+24-	Vu05	20571299	29+24-	INS	-210	31	18
24-125B-1	Vu05	21590964	12+11-	Vu05	21591485	12+11-	INS	-213	33	11
24-125B-1	Vu05	21775749	18+20-	Vu05	21776392	18+20-	INS	-159	59	17
24-125B-1	Vu05	25518335	34+42-	Vu05	25518674	34+42-	INS	-211	40	10
24-125B-1	Vu05	25812190	12+12-	Vu05	25812836	12+12-	INS	-249	31	12
24-125B-1	Vu05	27700072	42+33-	Vu05	27701629	42+33-	INS	-216	31	21
24-125B-1	Vu05	32241061	12+12-	Vu05	32241416	12+12-	INS	-240	52	12
24-125B-1	Vu05	32464017	23+19-	Vu05	32465007	23+19-	INS	-191	42	18
24-125B-1	Vu05	32810536	38+40-	Vu05	32811769	38+40-	INS	-225	86	29
24-125B-1	Vu05	36074379	25+24-	Vu05	36075100	25+24-	INS	-231	37	14
24-125B-1	Vu05	36302793	10+11-	Vu05	36303190	10+11-	INS	-250	36	10
24-125B-1	Vu05	37082850	14+15-	Vu05	37083403	14+15-	INS	-242	48	14
24-125B-1	Vu05	37202977	26+14-	Vu05	37203558	26+14-	INS	-193	40	13
24-125B-1	Vu05	38478701	16+16-	Vu05	38479402	16+16-	INS	-208	49	16
24-125B-1	Vu05	38587123	13+15-	Vu05	38587847	13+15-	INS	-212	32	13
24-125B-1	Vu05	38872831	16+16-	Vu05	38873702	16+16-	INS	-227	34	15
24-125B-1	Vu05	39996025	71+48-	Vu05	39998946	71+48-	INS	-219	78	46
24-125B-1	Vu05	40194585	10+14-	Vu05	40194979	10+14-	INS	-238	36	10
24-125B-1	Vu05	40600696	27+32-	Vu05	40601970	27+32-	INS	-178	42	21
24-125B-1	Vu05	40873240	23+23-	Vu05	40874910	23+23-	INS	-205	35	23
24-125B-1	Vu05	41573588	13+12-	Vu05	41574148	13+12-	INS	-217	36	12
24-125B-1	Vu05	42370668	13+13-	Vu05	42371402	13+13-	INS	-218	31	13
24-125B-1	Vu05	43619046	13+13-	Vu05	43619782	13+13-	INS	-228	31	13
24-125B-1	Vu05	43638282	13+13-	Vu05	43639014	13+13-	INS	-225	31	13
24-125B-1	Vu05	43696161	10+10-	Vu05	43696530	10+10-	INS	-245	38	10
24-125B-1	Vu05	44077998	13+14-	Vu05	44078655	13+14-	INS	-243	35	13
24-125B-1	Vu05	44106054	15+15-	Vu05	44106977	15+15-	INS	-208	32	15
24-125B-1	Vu05	45742443	12+13-	Vu05	45742888	12+13-	INS	-234	44	12
24-125B-1	Vu05	45813622	10+11-	Vu05	45813945	10+11-	INS	-264	42	10
24-125B-1	Vu05	46326157	12+12-	Vu05	46326684	12+12-	INS	-250	38	12
24-125B-1	Vu05	46500719	45+26-	Vu05	46502422	45+26-	INS	-225	41	25
24-125B-1	Vu05	46667366	13+13-	Vu05	46668089	13+13-	INS	-219	32	13
24-125B-1	Vu05	46924055	17+27-	Vu05	46954909	117+87-	INS	-222	34	44
24-125B-1	Vu05	46967245	18+21-	Vu05	46968206	18+21-	INS	-245	39	17
24-125B-1	Vu05	46968929	18+6-	Vu05	46969670	28+33-	INS	-198	48	23
24-125B-1	Vu05	46971114	73+25-	Vu05	46972536	73+25-	INS	-237	49	24
24-125B-1	Vu05	47259313	14+14-	Vu05	47259869	14+14-	INS	-144	42	13
24-125B-1	Vu05	48048426	14+14-	Vu05	48049156	14+14-	INS	-197	36	14
24-125B-1	Vu05	48492865	18+20-	Vu05	48493530	18+20-	INS	-164	64	18
24-125B-1	Vu05	48642936	13+13-	Vu05	48643537	13+13-	INS	-213	39	13
24-125B-1	Vu06	79842	14+13-	Vu06	80564	14+13-	INS	-206	32	13
24-125B-1	Vu06	2656034	16+16-	Vu06	2656633	16+16-	INS	-226	57	16
24-125B-1	Vu06	3418442	10+12-	Vu06	3418865	10+12-	INS	-230	34	10
24-125B-1	Vu06	4690209	20+22-	Vu06	4691336	20+22-	INS	-250	32	17
24-125B-1	Vu06	5285945	11+13-	Vu06	5286440	11+13-	INS	-214	35	11
24-125B-1	Vu06	8244478	16+14-	Vu06	8245282	16+14-	INS	-223	33	14
24-125B-1	Vu06	9322433	25+27-	Vu06	9323959	25+27-	INS	-235	49	25
24-125B-1	Vu06	9340032	23+23-	Vu06	9341585	23+23-	INS	-229	39	23
24-125B-1	Vu06	9372581	16+17-	Vu06	9373405	16+17-	INS	-224	41	16
24-125B-1	Vu06	9373671	39+38-	Vu06	9375842	39+38-	INS	-234	68	36
24-125B-1	Vu06	9992855	19+20-	Vu06	9994190	19+20-	INS	-191	32	19
24-125B-1	Vu06	12060037	15+13-	Vu06	12060739	15+13-	INS	-218	33	13
24-125B-1	Vu06	12070939	14+16-	Vu06	12071639	14+16-	INS	-231	38	14
24-125B-1	Vu06	12355609	109+128-	Vu06	12357776	109+128-	INS	-236	99	59
24-125B-1	Vu06	12367614	60+21-	Vu06	12368308	60+21-	INS	-223	55	17
24-125B-1	Vu06	12376512	47+58-	Vu06	12377967	47+58-	INS	-214	99	39
24-125B-1	Vu06	12378271	41+40-	Vu06	12379496	41+40-	INS	-231	40	20
24-125B-1	Vu06	12381881	35+32-	Vu06	12382715	35+32-	INS	-206	41	16
24-125B-1	Vu06	13016286	16+19-	Vu06	13017095	16+19-	INS	-262	32	14
24-125B-1	Vu06	13742454	16+16-	Vu06	13743216	16+16-	INS	-254	45	16
24-125B-1	Vu06	14160320	21+26-	Vu06	14160831	21+26-	INS	-201	86	19
24-125B-1	Vu06	16643307	17+18-	Vu06	16644239	17+18-	INS	-209	31	15
24-125B-1	Vu06	18729827	11+11-	Vu06	18730370	11+11-	INS	-200	32	11
24-125B-1	Vu06	18746208	13+13-	Vu06	18746921	13+13-	INS	-225	32	13
24-125B-1	Vu06	20071241	16+16-	Vu06	20072177	16+16-	INS	-229	31	15
24-125B-1	Vu06	20513432	12+13-	Vu06	20514026	12+13-	INS	-231	34	12
24-125B-1	Vu06	22348606	15+16-	Vu06	22349392	15+16-	INS	-237	38	15
24-125B-1	Vu06	22445392	16+16-	Vu06	22446430	16+16-	INS	-220	31	16
24-125B-1	Vu06	23296063	10+10-	Vu06	23296524	10+10-	INS	-221	31	10
24-125B-1	Vu06	23629126	10+11-	Vu06	23629546	10+11-	INS	-208	34	10
24-125B-1	Vu06	23990276	12+12-	Vu06	23990885	12+12-	INS	-202	33	12
24-125B-1	Vu06	25389355	10+10-	Vu06	25389823	10+10-	INS	-250	31	10
24-125B-1	Vu06	25905172	13+12-	Vu06	25905771	13+12-	INS	-203	34	12
24-125B-1	Vu06	26860443	27+28-	Vu06	26861734	27+28-	INS	-196	66	26
24-125B-1	Vu06	26970035	31+15-	Vu06	26970744	31+15-	INS	-210	33	13
24-125B-1	Vu06	27083628	22+19-	Vu06	27084896	22+19-	INS	-226	34	19
24-125B-1	Vu06	28422816	20+17-	Vu06	28423957	20+17-	INS	-225	31	17
24-125B-1	Vu06	28555469	18+16-	Vu06	28556365	18+16-	INS	-226	33	15
24-125B-1	Vu06	28859148	14+14-	Vu06	28859785	14+14-	INS	-219	37	13
24-125B-1	Vu06	30056789	24+23-	Vu06	30058178	24+23-	INS	-202	42	22
24-125B-1	Vu06	30330427	11+11-	Vu06	30330811	11+11-	INS	-244	37	10
24-125B-1	Vu06	30507750	17+17-	Vu06	30508788	17+17-	INS	-190	35	17
24-125B-1	Vu06	30549657	15+16-	Vu06	30550019	15+16-	INS	-227	74	15
24-125B-1	Vu06	31133983	16+16-	Vu06	31134852	16+16-	INS	-217	34	15
24-125B-1	Vu06	32611324	10+11-	Vu06	32611771	10+11-	INS	-219	32	10
24-125B-1	Vu06	33143082	10+10-	Vu06	33143550	10+10-	INS	-221	31	10
24-125B-1	Vu06	33493935	12+12-	Vu06	33494432	12+12-	INS	-238	34	11
24-125B-1	Vu06	33631003	17+18-	Vu06	33631981	17+18-	INS	-233	34	16
24-125B-1	Vu06	33642370	14+18-	Vu06	33642637	14+18-	INS	-199	47	10
24-125B-1	Vu06	33868528	24+23-	Vu06	33869446	24+23-	INS	-179	62	21
24-125B-1	Vu06	34072603	45+21-	Vu06	34073537	45+21-	INS	-226	31	15
24-125B-1	Vu07	189416	13+14-	Vu07	190145	13+14-	INS	-231	32	13
24-125B-1	Vu07	665991	10+12-	Vu07	666402	10+12-	INS	-234	35	10
24-125B-1	Vu07	1372650	17+17-	Vu07	1373804	17+17-	INS	-202	31	17
24-125B-1	Vu07	1711759	34+35-	Vu07	1714623	34+35-	INS	-221	36	34
24-125B-1	Vu07	2145581	14+17-	Vu07	2146350	14+17-	INS	-220	34	14
24-125B-1	Vu07	2614023	13+11-	Vu07	2614440	13+11-	INS	-260	34	10
24-125B-1	Vu07	2745920	13+14-	Vu07	2746555	13+14-	INS	-230	37	13
24-125B-1	Vu07	2955732	14+14-	Vu07	2956261	14+14-	INS	-238	50	14
24-125B-1	Vu07	3249431	12+13-	Vu07	3250041	12+13-	INS	-229	33	12
24-125B-1	Vu07	4357902	10+11-	Vu07	4358357	10+11-	INS	-225	32	10
24-125B-1	Vu07	4715999	15+15-	Vu07	4716381	15+15-	INS	-135	57	13
24-125B-1	Vu07	5825318	15+16-	Vu07	5825920	15+16-	INS	-209	50	15
24-125B-1	Vu07	6964814	19+18-	Vu07	6966020	19+18-	INS	-196	33	18
24-125B-1	Vu07	7011990	13+13-	Vu07	7012705	13+13-	INS	-224	32	13
24-125B-1	Vu07	7743106	15+16-	Vu07	7743836	15+16-	INS	-226	42	15
24-125B-1	Vu07	8494798	15+13-	Vu07	8495523	15+13-	INS	-223	32	13
24-125B-1	Vu07	9847662	15+14-	Vu07	9848460	15+14-	INS	-210	33	14
24-125B-1	Vu07	10711442	11+10-	Vu07	10711909	11+10-	INS	-255	31	10
24-125B-1	Vu07	11897787	16+17-	Vu07	11898662	16+17-	INS	-238	39	16
24-125B-1	Vu07	13522038	23+25-	Vu07	13523453	23+25-	INS	-253	45	23
24-125B-1	Vu07	13523959	34+37-	Vu07	13526438	34+37-	INS	-193	34	30
24-125B-1	Vu07	17281967	16+16-	Vu07	17282927	16+16-	INS	-241	34	16
24-125B-1	Vu07	17641350	12+12-	Vu07	17641878	12+12-	INS	-237	38	12
24-125B-1	Vu07	18645546	11+11-	Vu07	18646054	11+11-	INS	-218	34	11
24-125B-1	Vu07	19445543	17+15-	Vu07	19446473	17+15-	INS	-223	31	15
24-125B-1	Vu07	20100172	29+29-	Vu07	20102247	29+29-	INS	-208	43	29
24-125B-1	Vu07	21585237	13+14-	Vu07	21585900	13+14-	INS	-195	35	13
24-125B-1	Vu07	22572946	17+23-	Vu07	22573975	17+23-	INS	-184	31	16
24-125B-1	Vu07	22596387	26+28-	Vu07	22598313	26+28-	INS	-216	37	26
24-125B-1	Vu07	22800281	19+18-	Vu07	22801420	19+18-	INS	-198	31	17
24-125B-1	Vu07	23466862	25+24-	Vu07	23468583	25+24-	INS	-219	33	23
24-125B-1	Vu07	23779496	22+23-	Vu07	23780921	22+23-	INS	-228	32	20
24-125B-1	Vu07	24070415	14+15-	Vu07	24071233	14+15-	INS	-216	32	14
24-125B-1	Vu07	24118152	31+30-	Vu07	24120683	31+30-	INS	-211	33	30
24-125B-1	Vu07	24437166	12+13-	Vu07	24437784	12+13-	INS	-242	33	12
24-125B-1	Vu07	24610040	46+44-	Vu07	24613509	46+44-	INS	-221	42	41
24-125B-1	Vu07	24615113	43+43-	Vu07	24618704	43+43-	INS	-249	33	39
24-125B-1	Vu07	24624965	35+34-	Vu07	24627783	35+34-	INS	-234	32	32
24-125B-1	Vu07	24642435	28+29-	Vu07	24644256	28+29-	INS	-235	49	28
24-125B-1	Vu07	24644531	16+17-	Vu07	24645457	16+17-	INS	-231	36	16
24-125B-1	Vu07	24646130	24+22-	Vu07	24647338	24+22-	INS	-259	50	22
24-125B-1	Vu07	24648986	18+16-	Vu07	24650028	18+16-	INS	-213	31	16
24-125B-1	Vu07	25371939	13+13-	Vu07	25372674	13+13-	INS	-225	31	13
24-125B-1	Vu07	26604425	12+12-	Vu07	26605045	12+12-	INS	-242	32	12
24-125B-1	Vu07	27189008	17+17-	Vu07	27189955	17+17-	INS	-206	31	15
24-125B-1	Vu07	27259653	16+17-	Vu07	27260557	16+17-	INS	-229	37	16
24-125B-1	Vu07	27317022	17+20-	Vu07	27317834	17+20-	INS	-223	42	16
24-125B-1	Vu07	27780380	18+19-	Vu07	27781590	18+19-	INS	-213	32	18
24-125B-1	Vu07	28418033	17+18-	Vu07	28418798	17+18-	INS	-204	40	15
24-125B-1	Vu07	29000705	23+23-	Vu07	29002372	23+23-	INS	-200	31	22
24-125B-1	Vu07	29128216	19+20-	Vu07	29129311	19+20-	INS	-226	42	19
24-125B-1	Vu07	29232331	15+15-	Vu07	29233163	15+15-	INS	-220	36	15
24-125B-1	Vu07	29657470	33+35-	Vu07	29660205	33+35-	INS	-216	31	31
24-125B-1	Vu07	30279420	21+15-	Vu07	30279853	21+15-	INS	-188	45	12
24-125B-1	Vu07	30718715	12+12-	Vu07	30719284	12+12-	INS	-202	35	12
24-125B-1	Vu07	30935242	17+18-	Vu07	30936174	17+18-	INS	-254	36	16
24-125B-1	Vu07	31289815	22+22-	Vu07	31291419	22+22-	INS	-202	34	22
24-125B-1	Vu07	33121159	11+11-	Vu07	33121676	11+11-	INS	-229	33	11
24-125B-1	Vu07	36397044	11+12-	Vu07	36397577	11+12-	INS	-218	32	11
24-125B-1	Vu07	36549568	10+10-	Vu07	36549863	10+10-	INS	-228	44	10
24-125B-1	Vu07	37265811	20+21-	Vu07	37266417	20+21-	INS	-283	50	15
24-125B-1	Vu07	37350075	10+11-	Vu07	37350517	10+11-	INS	-211	32	10
24-125B-1	Vu07	38338787	20+19-	Vu07	38339869	20+19-	INS	-222	42	19
24-125B-1	Vu07	39193203	19+17-	Vu07	39193758	19+17-	INS	-159	67	17
24-125B-1	Vu07	39284515	29+11-	Vu07	39285036	29+11-	INS	-254	33	11
24-125B-1	Vu07	39921209	29+63-	Vu07	39922083	29+63-	INS	-236	66	21
24-125B-1	Vu07	39979449	214+221-	Vu07	39987586	214+221-	INS	-218	99	141
24-125B-1	Vu07	39987837	155+118-	Vu07	39990852	155+118-	INS	-214	99	79
24-125B-1	Vu07	39993385	129+54-	Vu07	39995110	129+54-	INS	-241	99	42
24-125B-1	Vu07	39997455	169+99-	Vu07	40001363	169+99-	INS	-209	99	68
24-125B-1	Vu07	40708287	18+19-	Vu07	40708815	18+19-	INS	-259	50	14
24-125B-1	Vu06	30516160	32+28-	Vu08	1021354	136+86-	INS	-224	56	59
24-125B-1	Vu08	1870283	34+34-	Vu08	1871620	34+34-	INS	-283	32	19
24-125B-1	Vu08	3991647	12+12-	Vu08	3992253	12+12-	INS	-215	33	12
24-125B-1	Vu08	4630498	19+19-	Vu08	4631407	19+19-	INS	-159	32	15
24-125B-1	Vu08	4721630	17+17-	Vu08	4722728	17+17-	INS	-208	33	17
24-125B-1	Vu08	4787493	19+19-	Vu08	4788815	19+19-	INS	-224	32	19
24-125B-1	Vu08	4987558	16+18-	Vu08	4987843	16+18-	INS	-198	93	16
24-125B-1	Vu08	6453250	21+25-	Vu08	6454168	21+25-	INS	-188	57	20
24-125B-1	Vu08	6599172	30+14-	Vu08	6599785	30+14-	INS	-212	33	12
24-125B-1	Vu08	8483178	13+12-	Vu08	8483723	13+12-	INS	-230	37	12
24-125B-1	Vu08	8498677	36+35-	Vu08	8499846	36+35-	INS	-251	99	34
24-125B-1	Vu08	9387149	14+16-	Vu08	9387965	14+16-	INS	-187	32	14
24-125B-1	Vu08	10033111	13+13-	Vu08	10033735	13+13-	INS	-208	37	13
24-125B-1	Vu08	13326938	21+27-	Vu08	13327529	21+27-	INS	-219	77	19
24-125B-1	Vu08	13378548	21+19-	Vu08	13379087	21+19-	INS	-191	32	11
24-125B-1	Vu08	13827245	14+13-	Vu08	13827874	14+13-	INS	-211	37	13
24-125B-1	Vu08	14416449	16+15-	Vu08	14417288	16+15-	INS	-209	31	14
24-125B-1	Vu08	14532843	21+26-	Vu08	14534314	21+26-	INS	-214	31	20
24-125B-1	Vu08	16641754	11+11-	Vu08	16642281	11+11-	INS	-227	33	11
24-125B-1	Vu08	17921855	13+13-	Vu08	17922505	13+13-	INS	-218	31	12
24-125B-1	Vu08	18737963	26+29-	Vu08	18738826	26+29-	INS	-261	39	16
24-125B-1	Vu08	19874849	14+14-	Vu08	19875512	14+14-	INS	-233	35	13
24-125B-1	Vu08	21575839	12+13-	Vu08	21576463	12+13-	INS	-209	32	12
24-125B-1	Vu08	22132631	16+15-	Vu08	22133567	16+15-	INS	-226	31	15
24-125B-1	Vu08	24612214	10+13-	Vu08	24612573	10+13-	INS	-141	39	10
24-125B-1	Vu08	25223554	10+10-	Vu08	25224023	10+10-	INS	-251	31	10
24-125B-1	Vu08	28229772	10+10-	Vu08	28230237	10+10-	INS	-237	31	10
24-125B-1	Vu08	29137812	19+21-	Vu08	29138604	19+21-	INS	-235	60	19
24-125B-1	Vu08	29249845	14+14-	Vu08	29250206	14+14-	INS	-254	52	12
24-125B-1	Vu08	29803761	11+11-	Vu08	29804260	11+11-	INS	-236	34	11
24-125B-1	Vu08	29873041	37+39-	Vu08	29876057	37+39-	INS	-223	42	37
24-125B-1	Vu08	29919855	24+26-	Vu08	29921502	24+26-	INS	-268	40	24
24-125B-1	Vu08	30598623	17+17-	Vu08	30599632	17+17-	INS	-242	37	17
24-125B-1	Vu08	30632936	12+13-	Vu08	30633592	12+13-	INS	-225	31	12
24-125B-1	Vu08	30947123	15+14-	Vu08	30947742	15+14-	INS	-161	33	12
24-125B-1	Vu08	30982422	20+19-	Vu08	30983076	20+19-	INS	-195	31	12
24-125B-1	Vu08	31237582	24+24-	Vu08	31239385	24+24-	INS	-203	31	23
24-125B-1	Vu08	31410620	10+10-	Vu08	31411064	10+10-	INS	-197	32	10
24-125B-1	Vu08	35158440	26+29-	Vu08	35159493	26+29-	INS	-202	35	17
24-125B-1	Vu08	35370891	10+10-	Vu08	35371322	10+10-	INS	-221	33	10
24-125B-1	Vu08	35399351	20+23-	Vu08	35400146	20+23-	INS	-235	43	16
24-125B-1	Vu08	37140214	19+29-	Vu08	37140979	19+29-	INS	-226	50	17
24-125B-1	Vu08	37150658	68+67-	Vu08	37151683	68+67-	INS	-206	99	48
24-125B-1	Vu08	37181155	16+17-	Vu08	37181562	16+17-	INS	-193	76	16
24-125B-1	Vu08	37307267	54+39-	Vu08	37310032	54+39-	INS	-227	46	36
24-125B-1	Vu08	38155672	59+57-	Vu08	38158718	59+57-	INS	-231	99	54
24-125B-1	Vu08	38164680	15+12-	Vu08	38165083	15+12-	INS	-235	35	10
24-125B-1	Vu08	38166502	84+49-	Vu08	38169346	84+49-	INS	-217	77	45
24-125B-1	Vu09	2348160	20+21-	Vu09	2349503	20+21-	INS	-220	31	19
24-125B-1	Vu09	2817373	24+21-	Vu09	2818553	24+21-	INS	-204	47	21
24-125B-1	Vu09	4996075	13+13-	Vu09	4996806	13+13-	INS	-227	32	13
24-125B-1	Vu09	5832513	10+25-	Vu09	5832953	10+25-	INS	-271	33	10
24-125B-1	Vu09	5879456	17+14-	Vu09	5880093	17+14-	INS	-188	42	14
24-125B-1	Vu09	6460478	29+28-	Vu09	6460956	29+28-	INS	-291	99	22
24-125B-1	Vu09	7427280	14+14-	Vu09	7428032	14+14-	INS	-181	31	13
24-125B-1	Vu09	8146109	21+20-	Vu09	8146606	21+20-	INS	-152	95	20
24-125B-1	Vu09	8916926	19+19-	Vu09	8918202	19+19-	INS	-216	34	19
24-125B-1	Vu09	9676372	19+21-	Vu09	9677707	19+21-	INS	-237	32	19
24-125B-1	Vu09	9716353	11+11-	Vu09	9716677	11+11-	INS	-261	42	10
24-125B-1	Vu09	10388357	13+14-	Vu09	10389101	13+14-	INS	-244	31	13
24-125B-1	Vu09	13732831	12+12-	Vu09	13733391	12+12-	INS	-236	36	12
24-125B-1	Vu09	17283304	10+10-	Vu09	17283765	10+10-	INS	-222	31	10
24-125B-1	Vu09	18242362	21+21-	Vu09	18243825	21+21-	INS	-240	31	20
24-125B-1	Vu09	24236356	20+20-	Vu09	24237818	20+20-	INS	-241	31	20
24-125B-1	Vu09	24360965	12+13-	Vu09	24361510	12+13-	INS	-214	37	12
24-125B-1	Vu09	26402848	14+14-	Vu09	26403655	14+14-	INS	-229	33	14
24-125B-1	Vu09	27118235	13+14-	Vu09	27118859	13+14-	INS	-180	37	13
24-125B-1	Vu09	28286506	20+22-	Vu09	28287964	20+22-	INS	-244	31	20
24-125B-1	Vu09	28861313	20+20-	Vu09	28862380	20+20-	INS	-180	43	19
24-125B-1	Vu07	17192091	17+9-	Vu09	29386495	74+40-	INS	-225	45	38
24-125B-1	Vu09	29360845	18+17-	Vu09	29361722	18+17-	INS	-231	39	16
24-125B-1	Vu09	29390544	16+14-	Vu09	29391261	16+14-	INS	-235	32	13
24-125B-1	Vu09	29396996	14+15-	Vu09	29397596	14+15-	INS	-233	39	13
24-125B-1	Vu09	29404294	20+18-	Vu09	29405415	20+18-	INS	-232	36	18
24-125B-1	Vu09	29406167	18+18-	Vu09	29407014	18+18-	INS	-250	45	17
24-125B-1	Vu09	29407278	35+34-	Vu09	29408811	35+34-	INS	-252	48	25
24-125B-1	Vu09	30416042	33+32-	Vu09	30417070	33+32-	INS	-195	99	31
24-125B-1	Vu09	30747060	16+16-	Vu09	30747890	16+16-	INS	-221	31	14
24-125B-1	Vu09	31375518	25+28-	Vu09	31375972	25+28-	INS	-317	78	17
24-125B-1	Vu09	32918566	15+15-	Vu09	32919321	15+15-	INS	-203	35	14
24-125B-1	Vu09	32965399	19+21-	Vu09	32966726	19+21-	INS	-196	32	19
24-125B-1	Vu09	33307197	14+15-	Vu09	33307944	14+15-	INS	-238	36	14
24-125B-1	Vu09	34272930	13+12-	Vu09	34273535	13+12-	INS	-253	33	12
24-125B-1	Vu09	34844358	10+10-	Vu09	34844694	10+10-	INS	-191	41	10
24-125B-1	Vu09	35049267	21+23-	Vu09	35050769	21+23-	INS	-254	33	21
24-125B-1	Vu09	35206522	12+12-	Vu09	35207093	12+12-	INS	-206	35	12
24-125B-1	Vu09	35715924	28+28-	Vu09	35716504	28+28-	INS	-179	99	28
24-125B-1	Vu09	36118919	15+15-	Vu09	36119772	15+15-	INS	-232	35	15
24-125B-1	Vu09	36306992	41+40-	Vu09	36307638	41+40-	INS	-223	99	39
24-125B-1	Vu09	36509766	20+20-	Vu09	36511093	20+20-	INS	-231	32	19
24-125B-1	Vu09	36665094	13+14-	Vu09	36665681	13+14-	INS	-240	34	12
24-125B-1	Vu09	37373550	11+32-	Vu09	37381850	67+47-	INS	-222	45	45
24-125B-1	Vu09	37377810	24+26-	Vu09	37378998	24+26-	INS	-236	56	23
24-125B-1	Vu09	37526292	10+10-	Vu09	37526663	10+10-	INS	-239	38	10
24-125B-1	Vu09	37626878	12+13-	Vu09	37627435	12+13-	INS	-219	31	11
24-125B-1	Vu09	37774019	12+12-	Vu09	37774625	12+12-	INS	-225	33	12
24-125B-1	Vu09	37932736	28+27-	Vu09	37934750	28+27-	INS	-228	31	25
24-125B-1	Vu09	38700843	13+13-	Vu09	38701359	13+13-	INS	-252	45	13
24-125B-1	Vu09	38874398	35+46-	Vu09	38875815	35+46-	INS	-202	54	25
24-125B-1	Vu09	40207715	51+40-	Vu09	40209010	51+40-	INS	-227	51	23
24-125B-1	Vu09	41057863	14+15-	Vu09	41058665	14+15-	INS	-197	33	14
24-125B-1	Vu09	41155033	14+14-	Vu09	41155539	14+14-	INS	-238	45	13
24-125B-1	Vu09	41693217	12+10-	Vu09	41693661	12+10-	INS	-248	32	10
24-125B-1	Vu09	41836680	13+12-	Vu09	41837251	13+12-	INS	-225	35	12
24-125B-1	Vu09	43305645	12+11-	Vu09	43306100	12+11-	INS	-200	37	11
24-125B-1	Vu09	43443608	17+16-	Vu09	43444528	17+16-	INS	-161	32	15
24-125B-1	Vu10	503916	43+43-	Vu10	504415	43+43-	INS	-269	99	37
24-125B-1	Vu10	852608	34+33-	Vu10	853525	34+33-	INS	-200	99	28
24-125B-1	Vu10	937452	33+33-	Vu10	939049	33+33-	INS	-227	79	32
24-125B-1	Vu10	941630	42+39-	Vu10	944608	42+39-	INS	-208	43	37
24-125B-1	Vu10	1574047	17+14-	Vu10	1574450	17+14-	INS	-208	54	13
24-125B-1	Vu10	1631502	20+18-	Vu10	1631996	20+18-	INS	-207	73	17
24-125B-1	Vu10	2316017	14+13-	Vu10	2316659	14+13-	INS	-202	36	13
24-125B-1	Vu10	3277945	24+25-	Vu10	3279438	24+25-	INS	-198	38	22
24-125B-1	Vu10	3399509	11+11-	Vu10	3399988	11+11-	INS	-242	36	11
24-125B-1	Vu10	3630673	45+44-	Vu10	3631682	45+44-	INS	-216	99	43
24-125B-1	Vu10	4110560	21+15-	Vu10	4110921	21+15-	INS	-169	45	11
24-125B-1	Vu10	5213175	11+20-	Vu10	5213569	11+20-	INS	-237	42	11
24-125B-1	Vu10	6557100	21+25-	Vu10	6558347	21+25-	INS	-180	39	20
24-125B-1	Vu10	7048340	14+13-	Vu10	7049003	14+13-	INS	-279	35	13
24-125B-1	Vu10	7080040	24+28-	Vu10	7081032	24+28-	INS	-155	33	16
24-125B-1	Vu10	8499038	18+18-	Vu10	8500161	18+18-	INS	-241	36	18
24-125B-1	Vu10	9126383	18+11-	Vu10	9126910	18+11-	INS	-179	33	11
24-125B-1	Vu10	9962389	32+30-	Vu10	9963776	32+30-	INS	-191	46	23
24-125B-1	Vu10	10765406	16+18-	Vu10	10766395	16+18-	INS	-202	33	16
24-125B-1	Vu10	11557368	14+14-	Vu10	11558123	14+14-	INS	-249	35	14
24-125B-1	Vu10	12020209	20+20-	Vu10	12021391	20+20-	INS	-238	42	20
24-125B-1	Vu10	12373681	34+19-	Vu10	12374733	34+19-	INS	-217	31	16
24-125B-1	Vu10	12385710	37+31-	Vu10	12386945	37+31-	INS	-185	36	19
24-125B-1	Vu10	12582017	14+14-	Vu10	12582715	14+14-	INS	-240	38	14
24-125B-1	Vu10	14660792	56+82-	Vu10	14661947	56+82-	INS	-241	58	23
24-125B-1	Vu10	14662040	56+82-	Vu10	14662389	172+96-	INS	-247	67	49
24-125B-1	Vu10	14664839	172+96-	Vu10	14666207	173+151-	INS	-230	99	63
24-125B-1	Vu10	14672816	116+90-	Vu10	14674329	116+90-	INS	-231	99	39
24-125B-1	Vu10	14703132	135+75-	Vu10	14704954	135+75-	INS	-217	37	25
24-125B-1	Vu10	19879123	11+12-	Vu10	19879487	11+12-	INS	-226	45	11
24-125B-1	Vu10	22816651	24+25-	Vu10	22818505	24+25-	INS	-221	33	24
24-125B-1	Vu10	22820261	30+30-	Vu10	22821366	30+30-	INS	-176	51	21
24-125B-1	Vu10	23043242	11+12-	Vu10	23043739	11+12-	INS	-182	34	11
24-125B-1	Vu10	23901107	23+25-	Vu10	23901864	23+25-	INS	-216	40	15
24-125B-1	Vu10	23961258	27+26-	Vu10	23963178	27+26-	INS	-214	34	25
24-125B-1	Vu10	24231979	18+20-	Vu10	24232743	18+20-	INS	-212	45	16
24-125B-1	Vu10	24845417	20+35-	Vu10	24846308	20+35-	INS	-243	38	16
24-125B-1	Vu10	25392048	28+30-	Vu10	25392807	28+30-	INS	-229	99	25
24-125B-1	Vu10	25434058	32+33-	Vu10	25435603	32+33-	INS	-193	72	30
24-125B-1	Vu10	25657645	23+29-	Vu10	25658652	23+29-	INS	-177	62	22
24-125B-1	Vu10	25871208	12+11-	Vu10	25871720	12+11-	INS	-209	34	11
24-125B-1	Vu10	25894178	14+12-	Vu10	25894402	14+12-	INS	-174	69	12
24-125B-1	Vu10	26122850	18+13-	Vu10	26123479	18+13-	INS	-226	32	12
24-125B-1	Vu10	26172666	17+17-	Vu10	26173608	17+17-	INS	-202	35	16
24-125B-1	Vu10	26492561	19+23-	Vu10	26493375	19+23-	INS	-262	53	18
24-125B-1	Vu10	26725030	14+13-	Vu10	26725678	14+13-	INS	-214	36	13
24-125B-1	Vu10	27207716	26+27-	Vu10	27209343	26+27-	INS	-146	37	23
24-125B-1	Vu10	28055738	37+30-	Vu10	28056388	37+30-	INS	-224	41	14
24-125B-1	Vu10	28931954	28+21-	Vu10	28932866	28+21-	INS	-178	37	16
24-125B-1	Vu10	29124056	11+11-	Vu10	29124616	11+11-	INS	-205	31	11
24-125B-1	Vu10	29269556	15+15-	Vu10	29270212	15+15-	INS	-141	41	14
24-125B-1	Vu10	30365865	13+11-	Vu10	30366275	13+11-	INS	-244	41	11
24-125B-1	Vu10	31096380	31+23-	Vu10	31097923	31+23-	INS	-236	36	22
24-125B-1	Vu10	31415531	15+15-	Vu10	31416467	15+15-	INS	-241	31	15
24-125B-1	Vu10	32881857	12+15-	Vu10	32882379	12+15-	INS	-146	33	11
24-125B-1	Vu10	33242033	22+21-	Vu10	33243268	22+21-	INS	-246	44	21
24-125B-1	Vu10	33450857	38+35-	Vu10	33451687	38+35-	INS	-207	36	15
24-125B-1	Vu10	33468010	60+56-	Vu10	33470395	60+56-	INS	-224	31	28
24-125B-1	Vu10	33523941	13+13-	Vu10	33524523	13+13-	INS	-211	40	13
24-125B-1	Vu10	33681514	17+18-	Vu10	33682464	17+18-	INS	-225	40	17
24-125B-1	Vu10	33846123	25+18-	Vu10	33847117	25+18-	INS	-172	42	18
24-125B-1	Vu10	34265432	23+25-	Vu10	34266252	23+25-	INS	-179	37	15
24-125B-1	Vu10	34297297	54+48-	Vu10	34298417	54+48-	INS	-184	77	26
24-125B-1	Vu10	34534475	123+33-	Vu10	34535180	123+33-	INS	-228	49	16
24-125B-1	Vu10	34554615	49+38-	Vu10	34555766	49+38-	INS	-232	35	18
24-125B-1	Vu10	34580294	50+66-	Vu10	34580787	50+66-	INS	-148	99	40
24-125B-1	Vu10	34589874	128+69-	Vu10	34591671	128+69-	INS	-213	42	26
24-125B-1	Vu10	34595148	44+25-	Vu10	34596165	30+119-	INS	-253	74	29
24-125B-1	Vu10	34617602	86+76-	Vu10	34619711	86+76-	INS	-219	99	54
24-125B-1	Vu04	31171663	4+24-	Vu10	34672330	232+257-	INS	-232	99	74
24-125B-1	Vu10	25839647	51+27-	Vu10	34688323	188+153-	INS	-218	99	63
24-125B-1	Vu10	34662656	298+237-	Vu10	34666770	298+237-	INS	-214	99	152
24-125B-1	Vu10	34681111	265+215-	Vu10	34682868	265+215-	INS	-205	99	48
24-125B-1	Vu10	34708010	141+106-	Vu10	34709279	141+106-	INS	-216	99	35
24-125B-1	Vu10	34724125	73+93-	Vu10	34725923	73+93-	INS	-251	99	54
24-125B-1	Vu10	34726184	40+39-	Vu10	34726538	40+39-	INS	-260	52	12
24-125B-1	Vu10	34727882	339+275-	Vu10	34731392	339+275-	INS	-220	99	106
24-125B-1	Vu10	34740556	49+52-	Vu10	34741193	49+52-	INS	-233	99	27
24-125B-1	Vu10	34751333	136+72-	Vu10	34753289	136+72-	INS	-192	65	33
24-125B-1	Vu10	34753551	141+71-	Vu10	34754708	141+71-	INS	-230	99	35
24-125B-1	Vu10	34756101	283+309-	Vu10	34761963	283+309-	INS	-204	99	151
24-125B-1	Vu10	34762439	28+24-	Vu10	34762990	28+24-	INS	-211	96	21
24-125B-1	Vu10	34763393	49+78-	Vu10	34765622	49+78-	INS	-222	66	36
24-125B-1	Vu10	34767486	133+91-	Vu10	34767886	133+91-	INS	-230	35	10
24-125B-1	Vu10	34768251	250+297-	Vu10	34770479	250+297-	INS	-241	99	77
24-125B-1	Vu10	35169995	59+61-	Vu10	35171605	59+61-	INS	-145	41	24
24-125B-1	Vu10	35365208	25+11-	Vu10	35365595	13+23-	INS	-207	48	19
24-125B-1	Vu10	35507295	11+10-	Vu10	35507620	11+10-	INS	-162	41	10
24-125B-1	Vu10	35600770	48+30-	Vu10	35602308	48+30-	INS	-224	36	22
24-125B-1	Vu10	36009640	13+13-	Vu10	36010360	13+13-	INS	-174	32	13
24-125B-1	Vu10	36135625	41+24-	Vu10	36137029	41+24-	INS	-166	37	21
24-125B-1	Vu10	36708235	13+14-	Vu10	36708961	13+14-	INS	-240	32	13
24-125B-1	Vu10	37884692	10+10-	Vu10	37885105	10+10-	INS	-210	34	10
24-125B-1	Vu10	37954179	14+13-	Vu10	37954887	14+13-	INS	-241	33	13
24-125B-1	Vu10	38359341	25+13-	Vu10	38359870	25+13-	INS	-246	32	11
24-125B-1	Vu10	38629763	17+17-	Vu10	38630535	17+17-	INS	-223	44	16
24-125B-1	Vu10	39145671	19+19-	Vu10	39146872	19+19-	INS	-223	37	19
24-125B-1	Vu10	39155890	15+14-	Vu10	39156667	15+14-	INS	-244	34	14
24-125B-1	Vu10	39612955	25+24-	Vu10	39614627	25+24-	INS	-204	39	24
24-125B-1	Vu11	410397	15+15-	Vu11	411032	15+15-	INS	-253	42	14
24-125B-1	Vu11	550143	28+28-	Vu11	550944	28+28-	INS	-290	98	25
24-125B-1	Vu11	627775	12+12-	Vu11	628160	12+12-	INS	-111	43	11
24-125B-1	Vu11	1009088	12+12-	Vu11	1009607	12+12-	INS	-240	33	11
24-125B-1	Vu11	1015023	19+15-	Vu11	1015721	19+15-	INS	-221	44	15
24-125B-1	Vu11	1041408	31+30-	Vu11	1042169	31+30-	INS	-208	99	30
24-125B-1	Vu06	18880208	10+19-	Vu11	1694016	282+203-	INS	-225	99	127
24-125B-1	Vu11	1500011	25+19-	Vu11	1500732	25+19-	INS	-197	53	17
24-125B-1	Vu11	1557535	47+33-	Vu11	1558474	47+33-	INS	-192	31	15
24-125B-1	Vu11	2278536	26+16-	Vu11	2279029	26+16-	INS	-182	35	11
24-125B-1	Vu11	2496780	21+22-	Vu11	2496876	28+48-	INS	-230	35	25
24-125B-1	Vu11	2498694	49+31-	Vu11	2500177	49+31-	INS	-218	42	23
24-125B-1	Vu11	2567488	18+17-	Vu11	2567924	18+17-	INS	-188	65	15
24-125B-1	Vu11	3001193	21+22-	Vu11	3001820	21+22-	INS	-167	48	15
24-125B-1	Vu11	3264812	17+38-	Vu11	3287969	68+46-	INS	-223	32	25
24-125B-1	Vu11	3348492	22+22-	Vu11	3349225	22+22-	INS	-235	31	13
24-125B-1	Vu11	3387687	44+45-	Vu11	3388936	44+45-	INS	-223	58	24
24-125B-1	Vu11	3470664	14+14-	Vu11	3471434	14+14-	INS	-220	34	14
24-125B-1	Vu11	3479116	16+16-	Vu11	3479867	16+16-	INS	-197	40	15
24-125B-1	Vu11	3781833	16+1-	Vu11	3782097	17+33-	INS	-223	31	18
24-125B-1	Vu11	3785905	12+12-	Vu11	3786435	12+12-	INS	-217	32	11
24-125B-1	Vu11	4387536	25+22-	Vu11	4388259	25+22-	INS	-198	85	22
24-125B-1	Vu11	4410351	35+16-	Vu11	4411196	35+16-	INS	-265	31	14
24-125B-1	Vu11	4896356	17+18-	Vu11	4897205	17+18-	INS	-217	40	16
24-125B-1	Vu11	8922109	22+20-	Vu11	8923287	22+20-	INS	-186	38	19
24-125B-1	Vu11	9515469	32+36-	Vu11	9517163	32+36-	INS	-161	38	24
24-125B-1	Vu11	9675600	28+27-	Vu11	9676527	28+27-	INS	-210	36	16
24-125B-1	Vu11	10173308	15+15-	Vu11	10174050	15+15-	INS	-225	41	15
24-125B-1	Vu11	11830607	42+37-	Vu11	11830957	42+37-	INS	-286	99	29
24-125B-1	Vu11	12128468	31+23-	Vu11	12129785	31+23-	INS	-197	36	20
24-125B-1	Vu11	12132894	18+17-	Vu11	12133699	18+17-	INS	-217	48	17
24-125B-1	Vu11	12223719	22+21-	Vu11	12224186	22+21-	INS	-231	76	17
24-125B-1	Vu11	13105454	84+90-	Vu11	13107404	84+90-	INS	-279	99	56
24-125B-1	Vu11	13417926	71+65-	Vu11	13419039	71+65-	INS	-242	32	17
24-125B-1	Vu11	14329923	10+10-	Vu11	14330297	10+10-	INS	-221	37	10
24-125B-1	Vu11	15120204	18+18-	Vu11	15121241	18+18-	INS	-231	35	17
24-125B-1	Vu11	15578004	16+20-	Vu11	15578531	16+20-	INS	-155	56	15
24-125B-1	Vu11	21403400	23+19-	Vu11	21404030	23+19-	INS	-184	60	17
24-125B-1	Vu11	21618134	14+15-	Vu11	21618676	14+15-	INS	-204	43	13
24-125B-1	Vu11	23777627	51+23-	Vu11	23778681	51+23-	INS	-269	54	21
24-125B-1	Vu11	24277253	28+24-	Vu11	24278910	28+24-	INS	-230	32	22
24-125B-1	Vu11	25198729	20+20-	Vu11	25199841	20+20-	INS	-235	46	20
24-125B-1	Vu11	25537196	14+14-	Vu11	25537676	14+14-	INS	-321	48	13
24-125B-1	Vu11	27236778	18+20-	Vu11	27237925	18+20-	INS	-240	31	17
24-125B-1	Vu11	27395786	42+44-	Vu11	27396695	42+44-	INS	-208	99	31
24-125B-1	Vu11	28193573	22+21-	Vu11	28194496	22+21-	INS	-187	41	17
24-125B-1	Vu11	28448415	18+16-	Vu11	28449337	18+16-	INS	-234	36	16
24-125B-1	Vu11	29091887	15+16-	Vu11	29092581	15+16-	INS	-139	39	14
24-125B-1	Vu11	29359972	23+16-	Vu11	29360805	23+16-	INS	-224	41	16
24-125B-1	Vu11	29383255	14+24-	Vu11	29384086	14+24-	INS	-187	31	14
24-125B-1	Vu11	29881443	16+15-	Vu11	29881758	16+15-	INS	-191	72	14
24-125B-1	Vu11	31315350	12+12-	Vu11	31315976	12+12-	INS	-229	32	12
24-125B-1	Vu11	31823902	14+14-	Vu11	31824651	14+14-	INS	-220	35	14
24-125B-1	Vu11	31874884	17+17-	Vu11	31875879	17+17-	INS	-227	33	16
24-125B-1	Vu11	31877105	29+32-	Vu11	31879260	29+32-	INS	-206	41	29
24-125B-1	Vu11	31879577	41+40-	Vu11	31882954	41+40-	INS	-215	33	37
24-125B-1	Vu11	31884323	33+33-	Vu11	31886137	33+33-	INS	-217	53	29
24-125B-1	Vu11	32904406	66+64-	Vu11	32905840	66+64-	INS	-271	99	55
24-125B-1	Vu11	32965480	18+17-	Vu11	32966133	18+17-	INS	-180	58	17
24-125B-1	Vu11	33031165	19+19-	Vu11	33031719	19+19-	INS	-142	67	17
24-125B-1	Vu11	33051925	11+11-	Vu11	33052122	11+11-	INS	-174	64	11
24-125B-1	Vu11	33286622	10+11-	Vu11	33286940	10+11-	INS	-245	42	10
24-125B-1	Vu11	33458781	20+21-	Vu11	33459895	20+21-	INS	-219	36	18
24-125B-1	Vu11	34186036	23+37-	Vu11	34187488	23+37-	INS	-218	39	22
24-125B-1	Vu11	34208325	20+19-	Vu11	34209302	20+19-	INS	-207	48	19
24-125B-1	Vu11	34229700	19+19-	Vu11	34230868	19+19-	INS	-221	34	18
24-125B-1	Vu11	34920805	26+27-	Vu11	34921668	26+27-	INS	-222	44	17
24-125B-1	Vu11	35626660	19+17-	Vu11	35627756	19+17-	INS	-215	33	17
24-125B-1	Vu11	36699252	12+12-	Vu11	36699906	12+12-	INS	-233	31	12
24-125B-1	Vu11	37523766	24+16-	Vu11	37524266	24+16-	INS	-205	66	16
24-125B-1	Vu11	37566735	15+13-	Vu11	37567404	15+13-	INS	-254	35	13
24-125B-1	Vu11	37811678	11+11-	Vu11	37812217	11+11-	INS	-210	32	11
24-125B-1	Vu11	37941153	24+24-	Vu11	37942893	24+24-	INS	-255	36	24
24-125B-1	Vu11	39741716	12+11-	Vu11	39742196	12+11-	INS	-241	36	11
24-125B-1	Vu11	39840241	15+15-	Vu11	39841073	15+15-	INS	-203	31	14
24-125B-1	Vu11	40238687	11+12-	Vu11	40239207	11+12-	INS	-201	33	11
24-125B-1	Vu11	40909354	12+11-	Vu11	40909907	12+11-	INS	-255	31	11
24-125B-1	Vu11	41186319	15+15-	Vu11	41187079	15+15-	INS	-212	40	15
24-125B-1	contig	80459	38+28-	contig_320	80750	38+28-	INS	-234	75	14
24-125B-1	contig	82705	50+55-	contig_320	82891	50+55-	INS	-244	99	22
24-125B-1	contig	84487	129+124-	contig_320	86370	129+124-	INS	-249	55	30
24-125B-1	contig	87829	56+56-	contig_320	88128	56+56-	INS	-286	99	18
24-125B-1	contig	89254	141+132-	contig_320	90383	141+132-	INS	-242	99	45
24-125B-1	contig	91463	62+72-	contig_320	92151	62+72-	INS	-250	68	19
24-125B-1	contig	93281	120+126-	contig_320	94717	120+126-	INS	-242	99	41
24-125B-1	contig	98771	29+39-	contig_320	99275	29+39-	INS	-258	40	12
24-125B-1	contig	105286	69+73-	contig_320	105975	69+73-	INS	-215	99	27
24-125B-1	contig	107052	30+31-	contig_320	107252	30+31-	INS	-275	72	12
24-125B-1	contig	108165	55+60-	contig_320	109222	55+60-	INS	-280	44	19
24-125B-1	contig	109882	87+71-	contig_320	110819	87+71-	INS	-233	99	32
24-125B-1	contig	112398	37+32-	contig_320	112602	37+32-	INS	-292	81	13
24-125B-1	contig	112854	108+109-	contig_320	114037	108+109-	INS	-256	99	37
24-125B-1	Vu07	4791063	34+29-	contig_543	183088	1395+1397-	INS	-232	99	1086
24-125B-1	contig	19826	543+546-	contig_543	22286	543+546-	INS	-229	99	475
24-125B-1	contig	22593	168+172-	contig_543	23313	168+172-	INS	-235	99	119
24-125B-1	contig	23771	420+416-	contig_543	25387	420+416-	INS	-227	99	362
24-125B-1	contig	25690	298+284-	contig_543	27546	298+284-	INS	-231	99	171
24-125B-1	contig	27803	437+432-	contig_543	29460	437+432-	INS	-230	99	357
24-125B-1	contig	30011	51+57-	contig_543	30254	51+57-	INS	-247	99	24
24-125B-1	contig	31080	1066+1078-	contig_543	35604	1066+1078-	INS	-226	99	948
24-125B-1	contig	171614	395+395-	contig_543	173036	395+395-	INS	-233	99	313
24-125B-1	contig	173320	400+403-	contig_543	175178	400+403-	INS	-231	99	335
24-125B-1	contig	175678	1293+1276-	contig_543	181764	1293+1276-	INS	-230	99	965
24-125B-1	contig	182529	41+40-	contig_543	182907	41+40-	INS	-229	72	15
524B	Vu01	637742	16+16-	Vu01	637998	16+16-	INS	-305	99	16
524B	Vu01	961428	27+26-	Vu01	961752	32+51-	INS	-158	99	34
524B	Vu01	1007749	13+14-	Vu01	1008227	13+14-	INS	-138	99	13
524B	Vu01	2411340	20+18-	Vu01	2412366	20+18-	INS	-166	99	14
524B	Vu01	2442511	18+13-	Vu01	2443144	18+13-	INS	-142	99	10
524B	Vu01	2462478	24+23-	Vu01	2462986	24+23-	INS	-133	99	23
524B	Vu01	2642771	24+25-	Vu01	2643738	24+25-	INS	-184	99	11
524B	Vu01	4507617	11+12-	Vu01	4507877	11+12-	INS	-259	99	11
524B	Vu01	5552241	32+32-	Vu01	5552587	32+32-	INS	-270	99	32
524B	Vu01	22839165	24+18-	Vu01	22839557	24+18-	INS	-138	99	18
524B	Vu01	22897056	18+15-	Vu01	22897487	18+15-	INS	-180	99	13
524B	Vu01	23421889	15+20-	Vu01	23422356	15+20-	INS	-195	99	15
524B	Vu01	24042425	10+12-	Vu01	24043009	10+12-	INS	-114	99	10
524B	Vu01	24084430	24+20-	Vu01	24085637	24+20-	INS	-186	99	13
524B	Vu01	24199171	26+26-	Vu01	24199622	26+26-	INS	-171	99	26
524B	Vu01	24813305	73+71-	Vu01	24814802	73+71-	INS	-151	99	23
524B	Vu01	24847296	36+56-	Vu01	24848927	36+56-	INS	-175	99	23
524B	Vu01	24965828	26+39-	Vu01	24966446	26+39-	INS	-187	99	14
524B	Vu01	25639578	28+27-	Vu01	25640011	28+27-	INS	-158	99	27
524B	Vu01	25974340	13+18-	Vu01	25974557	13+18-	INS	-178	99	13
524B	Vu01	26111589	43+34-	Vu01	26113387	43+34-	INS	-169	99	15
524B	Vu01	26283808	14+14-	Vu01	26284203	14+14-	INS	-204	99	14
524B	Vu01	26397293	23+23-	Vu01	26397743	23+23-	INS	-157	99	23
524B	Vu01	26509972	18+14-	Vu01	26510565	18+14-	INS	-120	99	13
524B	Vu01	28494706	32+27-	Vu01	28496158	32+27-	INS	-206	99	10
524B	Vu01	28767120	74+18-	Vu01	28768288	74+18-	INS	-201	99	14
524B	Vu01	28787466	14+15-	Vu01	28788067	14+15-	INS	-111	99	10
524B	Vu01	28971438	25+25-	Vu01	28971745	25+25-	INS	-194	99	25
524B	Vu01	29804499	12+10-	Vu01	29805790	12+10-	INS	-77	99	10
524B	Vu01	31014609	18+22-	Vu01	31015539	18+22-	INS	-194	99	14
524B	Vu01	32366430	26+24-	Vu01	32366843	26+24-	INS	-188	99	24
524B	Vu01	35567370	36+29-	Vu01	35567953	36+29-	INS	-126	99	28
524B	Vu01	36756825	18+18-	Vu01	36757298	18+18-	INS	-117	99	16
524B	Vu02	2369786	16+17-	Vu02	2370051	16+17-	INS	-202	99	16
524B	Vu02	15736917	13+15-	Vu02	15737376	13+15-	INS	-115	99	12
524B	Vu02	16069376	43+38-	Vu02	16071374	43+38-	INS	-198	99	10
524B	Vu02	19177938	25+25-	Vu02	19178218	25+25-	INS	-333	99	24
524B	Vu02	19206760	13+17-	Vu02	19207322	13+17-	INS	-186	99	11
524B	Vu02	20922808	20+19-	Vu02	20923680	20+19-	INS	-201	99	19
524B	Vu02	24451810	34+34-	Vu02	24452161	34+34-	INS	-223	99	21
524B	Vu02	24858372	25+12-	Vu02	24858951	25+12-	INS	-177	99	12
524B	Vu02	25288109	24+23-	Vu02	25288743	24+23-	INS	-142	99	22
524B	Vu02	25377903	14+22-	Vu02	25378910	14+22-	INS	-108	99	10
524B	Vu02	25420826	24+13-	Vu02	25421235	24+13-	INS	-184	99	13
524B	Vu02	25421328	24+13-	Vu02	25422055	25+32-	INS	-180	99	15
524B	Vu02	25878606	67+46-	Vu02	25880241	67+46-	INS	-178	99	21
524B	Vu02	25882301	19+19-	Vu02	25882702	19+19-	INS	-137	99	18
524B	Vu02	26391461	19+20-	Vu02	26392113	19+20-	INS	-196	99	11
524B	Vu02	26441371	25+27-	Vu02	26441818	25+27-	INS	-144	99	25
524B	Vu02	26648637	20+19-	Vu02	26648963	20+19-	INS	-170	99	19
524B	Vu02	26924713	22+23-	Vu02	26925378	22+23-	INS	-131	99	19
524B	Vu02	27038272	12+13-	Vu02	27038680	12+13-	INS	-168	99	12
524B	Vu02	27484156	17+22-	Vu02	27484860	17+22-	INS	-130	99	14
524B	Vu02	32918481	34+27-	Vu02	32919042	34+27-	INS	-232	99	16
524B	Vu02	33642855	14+15-	Vu02	33643089	14+15-	INS	-199	99	14
524B	Vu03	1065936	14+24-	Vu03	1066358	14+24-	INS	-180	99	12
524B	Vu03	1372237	18+16-	Vu03	1372613	18+16-	INS	-138	99	15
524B	Vu03	1391956	30+30-	Vu03	1392267	30+30-	INS	-321	99	29
524B	Vu03	1605671	15+15-	Vu03	1606037	15+15-	INS	-132	99	11
524B	Vu03	2451885	15+14-	Vu03	2452175	15+14-	INS	-181	99	14
524B	Vu03	6258369	23+28-	Vu03	6259686	23+28-	INS	-223	99	11
524B	Vu03	11457862	13+13-	Vu03	11458256	13+13-	INS	-210	99	13
524B	Vu03	15619513	22+24-	Vu03	15620161	22+24-	INS	-131	99	21
524B	Vu03	15663565	29+28-	Vu03	15664070	29+28-	INS	-131	99	28
524B	Vu03	19596727	10+10-	Vu03	19597224	10+10-	INS	-284	99	10
524B	Vu03	19747217	18+16-	Vu03	19747658	18+16-	INS	-121	99	13
524B	Vu03	21504182	18+18-	Vu03	21504623	18+18-	INS	-187	99	18
524B	Vu03	24665418	34+25-	Vu03	24666617	34+25-	INS	-224	99	17
524B	Vu03	31264325	11+10-	Vu03	31264800	11+10-	INS	-72	99	10
524B	Vu03	37824151	20+13-	Vu03	37824751	20+13-	INS	-224	99	10
524B	Vu03	41095165	34+48-	Vu03	41096995	34+48-	INS	-186	99	15
524B	Vu03	41765614	11+12-	Vu03	41765765	11+12-	INS	-245	99	11
524B	Vu03	42865444	36+34-	Vu03	42867022	36+34-	INS	-226	99	16
524B	Vu03	42910700	20+18-	Vu03	42911181	20+18-	INS	-204	99	14
524B	Vu03	43630389	28+20-	Vu03	43630934	28+20-	INS	-159	99	12
524B	Vu03	47160932	13+24-	Vu03	47161594	13+24-	INS	-141	99	12
524B	Vu03	50115048	19+14-	Vu03	50116249	19+14-	INS	-133	99	12
524B	Vu03	50159512	27+12-	Vu03	50159910	27+12-	INS	-175	99	12
524B	Vu03	50286941	51+46-	Vu03	50287323	51+46-	INS	-336	99	26
524B	Vu03	52402438	22+20-	Vu03	52403310	22+20-	INS	-196	99	13
524B	Vu03	53577840	11+13-	Vu03	53578431	11+13-	INS	-213	99	11
524B	Vu03	53852591	30+33-	Vu03	53853344	30+33-	INS	-185	99	17
524B	Vu03	53864457	17+13-	Vu03	53864844	17+13-	INS	-126	99	12
524B	Vu03	57074022	36+35-	Vu03	57075650	36+35-	INS	-234	99	15
524B	Vu03	57158227	21+21-	Vu03	57158491	21+21-	INS	-266	99	21
524B	Vu03	59525855	50+33-	Vu03	59527107	50+33-	INS	-156	99	10
524B	Vu03	60077117	16+14-	Vu03	60077704	16+14-	INS	-120	99	12
524B	Vu03	60891251	26+30-	Vu03	60892812	26+30-	INS	-135	99	14
524B	Vu03	61054617	13+16-	Vu03	61054958	13+16-	INS	-135	99	12
524B	Vu03	61441832	49+20-	Vu03	61442933	49+20-	INS	-267	99	14
524B	Vu03	62058219	22+21-	Vu03	62058800	22+21-	INS	-133	99	21
524B	Vu03	63264506	21+22-	Vu03	63264957	21+22-	INS	-164	99	21
524B	Vu03	65183611	17+21-	Vu03	65184146	17+21-	INS	-224	99	10
524B	Vu04	1191835	15+15-	Vu04	1192524	15+15-	INS	-170	99	15
524B	Vu04	1210646	58+59-	Vu04	1210963	58+59-	INS	-258	99	35
524B	Vu04	1543196	16+13-	Vu04	1543532	16+13-	INS	-132	99	13
524B	Vu04	1583722	15+16-	Vu04	1584217	15+16-	INS	-122	99	13
524B	Vu04	1998517	47+21-	Vu04	1999311	47+21-	INS	-173	99	15
524B	Vu04	2038389	28+16-	Vu04	2038872	28+16-	INS	-202	99	12
524B	Vu04	2081806	29+23-	Vu04	2082423	29+23-	INS	-185	99	10
524B	Vu04	2130493	16+26-	Vu04	2130709	16+26-	INS	-158	99	16
524B	Vu04	3853516	20+36-	Vu04	3855435	20+36-	INS	-149	99	11
524B	Vu04	3994359	17+23-	Vu04	3994581	17+23-	INS	-249	99	11
524B	Vu04	4144011	25+17-	Vu04	4144984	25+17-	INS	-135	99	13
524B	Vu04	4688368	15+17-	Vu04	4688876	15+17-	INS	-122	99	14
524B	Vu04	6399680	40+34-	Vu04	6400794	40+34-	INS	-134	99	24
524B	Vu04	6562401	46+28-	Vu04	6563371	46+28-	INS	-201	99	10
524B	Vu04	8676499	11+11-	Vu04	8676771	11+11-	INS	-194	99	11
524B	Vu04	8697992	15+14-	Vu04	8698367	15+14-	INS	-138	99	13
524B	Vu04	8808494	12+11-	Vu04	8809072	12+11-	INS	-165	99	11
524B	Vu04	10576882	11+19-	Vu04	10577342	11+19-	INS	-181	99	11
524B	Vu04	11680350	25+20-	Vu04	11680706	25+20-	INS	-144	99	16
524B	Vu04	24217394	16+16-	Vu04	24217976	16+16-	INS	-153	99	10
524B	Vu04	32527246	23+24-	Vu04	32527864	23+24-	INS	-130	99	21
524B	Vu04	32705005	19+19-	Vu04	32705465	19+19-	INS	-133	99	19
524B	Vu04	32766003	36+28-	Vu04	32766622	36+28-	INS	-186	99	14
524B	Vu04	33329631	23+26-	Vu04	33330270	23+26-	INS	-223	99	13
524B	Vu04	34048239	27+15-	Vu04	34048646	27+15-	INS	-202	99	14
524B	Vu04	34528250	22+15-	Vu04	34528838	22+15-	INS	-130	99	11
524B	Vu04	35115168	38+42-	Vu04	35116178	38+42-	INS	-339	99	11
524B	Vu04	35265097	14+21-	Vu04	35265520	19+40-	INS	-250	99	15
524B	Vu04	35582758	22+25-	Vu04	35583276	22+25-	INS	-118	99	16
524B	Vu04	35929390	21+20-	Vu04	35929682	21+20-	INS	-302	99	20
524B	Vu04	35964051	20+21-	Vu04	35964492	20+21-	INS	-192	99	19
524B	Vu04	36077766	11+33-	Vu04	36078468	11+33-	INS	-172	99	10
524B	Vu04	36265306	33+32-	Vu04	36267104	33+32-	INS	-116	99	10
524B	Vu04	36393134	20+20-	Vu04	36393774	20+20-	INS	-156	99	12
524B	Vu04	36459073	14+14-	Vu04	36459271	14+14-	INS	-213	99	14
524B	Vu04	38164887	50+53-	Vu04	38167751	50+53-	INS	-183	99	12
524B	Vu04	38704235	18+21-	Vu04	38704658	18+21-	INS	-122	99	17
524B	Vu04	38780387	20+19-	Vu04	38780821	20+19-	INS	-153	99	19
524B	Vu04	39720523	12+12-	Vu04	39720778	12+12-	INS	-163	99	12
524B	Vu04	40908455	23+25-	Vu04	40909357	23+25-	INS	-151	99	21
524B	Vu04	40921001	11+13-	Vu04	40921568	11+13-	INS	-136	99	10
524B	Vu04	41890570	11+12-	Vu04	41890634	11+12-	INS	-287	99	11
524B	Vu04	42514157	15+34-	Vu04	42514746	15+34-	INS	-149	99	14
524B	Vu04	42670740	19+35-	Vu04	42671343	19+35-	INS	-137	99	10
524B	Vu05	898912	35+14-	Vu05	899727	35+14-	INS	-230	99	13
524B	Vu05	1510481	13+13-	Vu05	1510784	13+13-	INS	-177	99	13
524B	Vu05	1556577	30+27-	Vu05	1557082	30+27-	INS	-117	99	26
524B	Vu05	1772510	18+21-	Vu05	1773037	18+21-	INS	-136	99	18
524B	Vu05	1900878	19+19-	Vu05	1901145	19+19-	INS	-204	99	19
524B	Vu05	1909793	13+15-	Vu05	1910183	13+15-	INS	-197	99	13
524B	Vu05	4120197	17+17-	Vu05	4120498	17+17-	INS	-176	99	17
524B	Vu05	6726705	17+14-	Vu05	6727141	17+14-	INS	-107	99	13
524B	Vu05	8969527	13+12-	Vu05	8969994	13+12-	INS	-243	99	12
524B	Vu05	9329247	17+18-	Vu05	9329588	17+18-	INS	-142	99	17
524B	Vu05	9443910	11+11-	Vu05	9444212	11+11-	INS	-280	99	10
524B	Vu05	11069349	47+22-	Vu05	11070157	47+22-	INS	-157	99	16
524B	Vu05	12031121	22+23-	Vu05	12031705	22+23-	INS	-208	99	13
524B	Vu05	12353061	17+34-	Vu05	12353951	17+34-	INS	-142	99	11
524B	Vu05	15454254	26+21-	Vu05	15455392	26+21-	INS	-186	99	13
524B	Vu05	22122138	18+17-	Vu05	22122560	18+17-	INS	-217	99	15
524B	Vu05	22963974	27+21-	Vu05	22964572	27+21-	INS	-148	99	13
524B	Vu05	31944500	31+24-	Vu05	31945112	31+24-	INS	-140	99	10
524B	Vu05	32051846	16+16-	Vu05	32052456	16+16-	INS	-109	99	10
524B	Vu05	32810562	38+41-	Vu05	32811017	38+41-	INS	-248	99	26
524B	Vu05	33953546	12+12-	Vu05	33954055	12+12-	INS	-109	99	10
524B	Vu05	34014362	30+15-	Vu05	34014894	30+15-	INS	-138	99	13
524B	Vu05	35358982	21+21-	Vu05	35360159	21+21-	INS	-115	99	11
524B	Vu05	38479055	14+14-	Vu05	38479471	14+14-	INS	-199	99	14
524B	Vu05	39989135	12+11-	Vu05	39989413	12+11-	INS	-207	99	11
524B	Vu05	40578784	20+16-	Vu05	40579417	20+16-	INS	-120	99	13
524B	Vu05	40817434	13+14-	Vu05	40818009	13+14-	INS	-180	99	12
524B	Vu05	43030676	15+18-	Vu05	43031046	15+18-	INS	-91	99	14
524B	Vu05	43072798	23+23-	Vu05	43073657	23+23-	INS	-121	99	14
524B	Vu05	43172978	23+31-	Vu05	43173580	23+31-	INS	-196	99	14
524B	Vu05	45090346	38+47-	Vu05	45091662	38+47-	INS	-132	99	13
524B	Vu05	47344900	25+27-	Vu05	47345509	25+27-	INS	-178	99	12
524B	Vu05	48493027	12+12-	Vu05	48493369	12+12-	INS	-158	99	12
524B	Vu06	32593	12+11-	Vu06	33058	12+11-	INS	-126	99	11
524B	Vu06	8299141	22+28-	Vu06	8299793	22+28-	INS	-122	99	10
524B	Vu06	8600923	24+23-	Vu06	8601660	24+23-	INS	-142	99	16
524B	Vu06	10540502	22+16-	Vu06	10540934	22+16-	INS	-174	99	15
524B	Vu06	11341833	17+17-	Vu06	11342176	17+17-	INS	-269	99	17
524B	Vu06	12150525	13+22-	Vu06	12151062	13+22-	INS	-114	99	11
524B	Vu06	18421390	17+17-	Vu06	18421868	17+17-	INS	-211	99	17
524B	Vu06	19542433	27+14-	Vu06	19543115	27+14-	INS	-199	99	14
524B	Vu06	20007933	20+21-	Vu06	20008306	20+21-	INS	-126	99	16
524B	Vu06	20272218	16+28-	Vu06	20272758	16+28-	INS	-186	99	14
524B	Vu06	21684772	24+25-	Vu06	21686486	24+25-	INS	-192	99	12
524B	Vu06	21989670	18+25-	Vu06	21989980	18+25-	INS	-218	99	18
524B	Vu06	22047516	23+23-	Vu06	22048010	23+23-	INS	-136	99	22
524B	Vu06	23595363	49+49-	Vu06	23596634	49+49-	INS	-143	99	33
524B	Vu06	23648095	13+28-	Vu06	23648723	13+28-	INS	-207	99	11
524B	Vu06	23708194	16+12-	Vu06	23708673	16+12-	INS	-227	99	12
524B	Vu06	24391476	10+11-	Vu06	24391796	10+11-	INS	-162	99	10
524B	Vu06	24985067	18+16-	Vu06	24985623	18+16-	INS	-141	99	11
524B	Vu06	25143160	11+17-	Vu06	25143711	11+17-	INS	-116	99	10
524B	Vu06	25160017	16+15-	Vu06	25160479	16+15-	INS	-131	99	15
524B	Vu06	25163253	30+19-	Vu06	25163697	30+19-	INS	-172	99	17
524B	Vu06	25827810	19+17-	Vu06	25828543	19+17-	INS	-151	99	15
524B	Vu06	26860654	13+14-	Vu06	26861054	13+14-	INS	-200	99	13
524B	Vu06	26970042	14+13-	Vu06	26970483	14+13-	INS	-194	99	13
524B	Vu06	27107975	18+18-	Vu06	27108313	18+18-	INS	-185	99	18
524B	Vu06	27529816	19+21-	Vu06	27530056	19+21-	INS	-183	99	12
524B	Vu06	29859172	20+16-	Vu06	29859811	20+16-	INS	-137	99	15
524B	Vu06	29909772	15+12-	Vu06	29910277	15+12-	INS	-140	99	11
524B	Vu06	30549676	13+13-	Vu06	30549806	13+13-	INS	-235	99	13
524B	Vu06	30610924	23+27-	Vu06	30612037	23+27-	INS	-235	99	16
524B	Vu06	30648654	28+23-	Vu06	30649172	28+23-	INS	-235	99	16
524B	Vu06	30652158	23+25-	Vu06	30652751	23+25-	INS	-206	99	13
524B	Vu06	32439771	24+29-	Vu06	32440354	24+29-	INS	-210	99	13
524B	Vu06	32488243	48+29-	Vu06	32489231	48+29-	INS	-138	99	24
524B	Vu07	970516	56+20-	Vu07	971254	56+20-	INS	-173	99	19
524B	Vu07	3087656	13+13-	Vu07	3087856	13+13-	INS	-203	99	13
524B	Vu07	7540814	15+16-	Vu07	7541386	15+16-	INS	-116	99	14
524B	Vu07	12553145	25+24-	Vu07	12553391	25+24-	INS	-329	99	24
524B	Vu07	19034513	33+33-	Vu07	19034865	33+33-	INS	-200	99	33
524B	Vu07	22665165	12+13-	Vu07	22665689	12+13-	INS	-142	99	10
524B	Vu07	24748485	29+29-	Vu07	24748934	29+29-	INS	-163	99	29
524B	Vu07	25314450	22+24-	Vu07	25314946	22+24-	INS	-182	99	22
524B	Vu07	27202210	14+11-	Vu07	27202752	14+11-	INS	-85	99	10
524B	Vu07	28899936	21+24-	Vu07	28900390	21+24-	INS	-122	99	21
524B	Vu07	29164670	20+22-	Vu07	29165033	20+22-	INS	-169	99	20
524B	Vu07	30981377	14+18-	Vu07	30981701	14+18-	INS	-167	99	14
524B	Vu07	32055050	20+20-	Vu07	32055342	20+20-	INS	-178	99	20
524B	Vu07	33072994	28+26-	Vu07	33073405	28+26-	INS	-215	99	26
524B	Vu07	33369397	10+10-	Vu07	33369560	10+10-	INS	-232	99	10
524B	Vu07	38189156	29+30-	Vu07	38190278	29+30-	INS	-208	99	15
524B	Vu07	38441260	20+20-	Vu07	38441652	20+20-	INS	-181	99	20
524B	Vu07	39580756	29+12-	Vu07	39581100	29+12-	INS	-162	99	12
524B	Vu07	39878637	21+0-	Vu07	39882425	29+28-	INS	-184	99	11
524B	Vu07	39988019	19+23-	Vu07	39989394	19+23-	INS	-193	99	13
524B	Vu07	40045601	27+27-	Vu07	40046603	27+27-	INS	-140	99	14
524B	Vu07	40118695	44+17-	Vu07	40120258	44+17-	INS	-165	99	16
524B	Vu07	40134474	14+13-	Vu07	40134912	14+13-	INS	-133	99	10
524B	Vu08	370773	17+16-	Vu08	371129	17+16-	INS	-152	99	16
524B	Vu08	2225695	26+26-	Vu08	2226320	26+26-	INS	-107	99	23
524B	Vu08	2382786	18+21-	Vu08	2383051	18+21-	INS	-180	99	18
524B	Vu08	2388333	20+25-	Vu08	2388815	20+25-	INS	-110	99	18
524B	Vu08	4987558	13+14-	Vu08	4987802	13+14-	INS	-198	99	13
524B	Vu08	6453499	18+16-	Vu08	6454080	18+16-	INS	-152	99	16
524B	Vu08	6971204	33+30-	Vu08	6971833	33+30-	INS	-175	99	30
524B	Vu08	7037574	15+17-	Vu08	7037920	15+17-	INS	-151	99	15
524B	Vu08	8499456	26+26-	Vu08	8499740	26+26-	INS	-258	99	26
524B	Vu08	9387345	17+17-	Vu08	9387639	17+17-	INS	-170	99	17
524B	Vu08	12043588	10+10-	Vu08	12043680	10+10-	INS	-286	99	10
524B	Vu08	13327136	22+26-	Vu08	13327528	22+26-	INS	-227	99	21
524B	Vu08	13378568	24+27-	Vu08	13379120	24+27-	INS	-178	99	16
524B	Vu08	24612022	41+49-	Vu08	24612657	41+49-	INS	-128	99	14
524B	Vu08	25083322	133+54-	Vu08	25085162	133+54-	INS	-120	99	39
524B	Vu08	25638790	14+14-	Vu08	25639089	14+14-	INS	-293	99	10
524B	Vu08	26208053	13+13-	Vu08	26208594	13+13-	INS	-133	99	11
524B	Vu08	26524866	13+14-	Vu08	26525325	13+14-	INS	-106	99	11
524B	Vu08	26692878	31+31-	Vu08	26693441	31+31-	INS	-150	99	22
524B	Vu08	28226434	17+16-	Vu08	28226768	17+16-	INS	-160	99	16
524B	Vu08	28577087	11+12-	Vu08	28577479	11+12-	INS	-124	99	10
524B	Vu08	29249845	11+11-	Vu08	29250020	11+11-	INS	-249	99	11
524B	Vu08	30834623	35+42-	Vu08	30835450	35+42-	INS	-135	99	29
524B	Vu08	30947361	15+13-	Vu08	30947732	15+13-	INS	-128	99	12
524B	Vu08	32386389	19+19-	Vu08	32386644	19+19-	INS	-344	99	17
524B	Vu08	32392505	32+28-	Vu08	32393111	32+28-	INS	-178	99	18
524B	Vu08	32570761	13+12-	Vu08	32571405	13+12-	INS	-140	99	11
524B	Vu08	35158773	23+20-	Vu08	35159332	23+20-	INS	-143	99	12
524B	Vu08	35341890	14+15-	Vu08	35342469	14+15-	INS	-246	99	11
524B	Vu08	37181312	29+15-	Vu08	37181999	29+15-	INS	-201	99	15
524B	Vu08	38076652	15+15-	Vu08	38077105	15+15-	INS	-139	99	14
524B	Vu09	1235982	28+28-	Vu09	1236465	28+28-	INS	-149	99	28
524B	Vu09	2079375	23+21-	Vu09	2079773	23+21-	INS	-274	99	18
524B	Vu09	2301240	12+14-	Vu09	2301751	12+14-	INS	-101	99	11
524B	Vu09	15326640	8+6-	Vu09	15327119	20+21-	INS	-131	99	13
524B	Vu09	24767664	14+24-	Vu09	24768717	14+24-	INS	-120	99	12
524B	Vu09	26176392	12+14-	Vu09	26176864	12+14-	INS	-136	99	11
524B	Vu09	27118577	24+23-	Vu09	27118898	24+23-	INS	-165	99	23
524B	Vu09	27175213	14+14-	Vu09	27175687	14+14-	INS	-120	99	13
524B	Vu09	27846530	20+21-	Vu09	27847022	20+21-	INS	-128	99	19
524B	Vu09	28855483	11+14-	Vu09	28855720	11+14-	INS	-282	99	10
524B	Vu09	29515889	31+50-	Vu09	29517012	31+50-	INS	-197	99	16
524B	Vu09	29745636	12+12-	Vu09	29745946	12+12-	INS	-249	99	12
524B	Vu09	29773629	11+11-	Vu09	29773843	11+11-	INS	-214	99	11
524B	Vu10	503965	47+47-	Vu10	504310	47+47-	INS	-272	99	43
524B	Vu10	520196	15+15-	Vu10	520559	15+15-	INS	-152	99	14
524B	Vu10	852629	33+34-	Vu10	853563	33+34-	INS	-175	99	27
524B	Vu10	862107	11+12-	Vu10	862282	11+12-	INS	-206	99	10
524B	Vu10	938944	11+12-	Vu10	939260	11+12-	INS	-261	99	11
524B	Vu10	1204845	21+25-	Vu10	1205730	21+25-	INS	-167	99	12
524B	Vu10	1631743	17+19-	Vu10	1632021	17+19-	INS	-195	99	17
524B	Vu10	1637406	50+48-	Vu10	1639675	50+48-	INS	-158	99	22
524B	Vu10	2079494	12+19-	Vu10	2079684	12+19-	INS	-276	99	11
524B	Vu10	2166190	39+10-	Vu10	2167161	39+10-	INS	-141	99	10
524B	Vu10	2246187	12+12-	Vu10	2246625	12+12-	INS	-164	99	12
524B	Vu10	2652988	13+21-	Vu10	2653462	13+21-	INS	-122	99	11
524B	Vu10	2704750	12+12-	Vu10	2705016	12+12-	INS	-169	99	12
524B	Vu10	3323173	15+20-	Vu10	3323654	15+20-	INS	-122	99	11
524B	Vu10	3631166	22+22-	Vu10	3631587	22+22-	INS	-210	99	22
524B	Vu10	4063990	42+26-	Vu10	4064982	42+26-	INS	-120	99	10
524B	Vu10	5048487	34+14-	Vu10	5049303	34+14-	INS	-144	99	12
524B	Vu10	5135999	25+35-	Vu10	5136664	25+35-	INS	-211	99	15
524B	Vu10	5157173	24+21-	Vu10	5157761	24+21-	INS	-257	99	12
524B	Vu10	5545259	23+31-	Vu10	5545875	23+31-	INS	-211	99	11
524B	Vu10	6501617	38+39-	Vu10	6502716	38+39-	INS	-221	99	10
524B	Vu10	6550103	37+15-	Vu10	6551015	37+15-	INS	-274	99	15
524B	Vu10	6557713	17+17-	Vu10	6558006	17+17-	INS	-157	99	17
524B	Vu10	7511951	23+26-	Vu10	7512437	23+26-	INS	-122	99	19
524B	Vu10	7602189	43+20-	Vu10	7602783	43+20-	INS	-199	99	17
524B	Vu10	7659703	29+30-	Vu10	7661863	29+30-	INS	-147	99	10
524B	Vu10	7752723	17+16-	Vu10	7753081	17+16-	INS	-198	99	16
524B	Vu10	7943577	14+13-	Vu10	7943785	14+13-	INS	-179	99	13
524B	Vu10	7947505	11+11-	Vu10	7947848	11+11-	INS	-145	99	11
524B	Vu07	29689648	7+3-	Vu10	9864593	30+22-	INS	-158	99	16
524B	Vu10	11992300	22+22-	Vu10	11992885	22+22-	INS	-175	99	10
524B	Vu10	14297365	16+18-	Vu10	14297920	16+18-	INS	-130	99	10
524B	Vu10	14461271	25+23-	Vu10	14462253	25+23-	INS	-162	99	12
524B	Vu10	14549176	18+20-	Vu10	14549845	18+20-	INS	-186	99	10
524B	Vu10	15367599	41+47-	Vu10	15368261	41+47-	INS	-315	99	28
524B	Vu10	15416979	45+30-	Vu10	15417609	45+30-	INS	-195	99	11
524B	Vu10	15634809	15+12-	Vu10	15635107	15+12-	INS	-128	99	11
524B	Vu10	16686040	34+35-	Vu10	16687277	34+35-	INS	-249	99	13
524B	Vu10	16890659	17+16-	Vu10	16891223	17+16-	INS	-161	99	11
524B	Vu10	17579458	22+22-	Vu10	17579941	22+22-	INS	-118	99	20
524B	Vu10	17969720	13+15-	Vu10	17970301	13+15-	INS	-121	99	10
524B	Vu10	18179333	22+22-	Vu10	18180676	22+22-	INS	-83	99	11
524B	Vu10	20099656	26+26-	Vu10	20100017	26+26-	INS	-232	99	26
524B	Vu10	21093332	28+24-	Vu10	21094259	28+24-	INS	-132	99	20
524B	Vu10	21278532	16+16-	Vu10	21278887	16+16-	INS	-267	99	16
524B	Vu10	21868783	25+23-	Vu10	21869881	25+23-	INS	-142	99	16
524B	Vu10	21920451	13+12-	Vu10	21920863	13+12-	INS	-116	99	10
524B	Vu10	25392142	26+26-	Vu10	25392398	26+26-	INS	-203	99	26
524B	Vu10	25668468	32+18-	Vu10	25669055	41+64-	INS	-154	99	18
524B	Vu10	25767223	38+13-	Vu10	25767809	38+13-	INS	-238	99	10
524B	Vu10	29677144	16+15-	Vu10	29677721	16+15-	INS	-247	99	11
524B	Vu10	32881952	21+22-	Vu10	32882394	21+22-	INS	-142	99	20
524B	Vu10	33195597	54+34-	Vu10	33196708	54+34-	INS	-240	99	23
524B	Vu10	33242053	16+16-	Vu10	33242455	16+16-	INS	-218	99	16
524B	Vu10	33495740	29+29-	Vu10	33496969	29+29-	INS	-156	99	16
524B	Vu10	33809592	24+25-	Vu10	33810091	24+25-	INS	-138	99	23
524B	Vu10	33821173	17+13-	Vu10	33821551	17+13-	INS	-144	99	13
524B	Vu10	33846278	20+20-	Vu10	33846747	20+20-	INS	-136	99	20
524B	Vu10	33867982	19+29-	Vu10	33869717	19+29-	INS	-124	99	16
524B	Vu10	34017870	25+25-	Vu10	34019243	25+25-	INS	-156	99	13
524B	Vu10	34265423	24+32-	Vu10	34266019	24+32-	INS	-167	99	18
524B	Vu10	35953088	59+69-	Vu10	35956160	59+69-	INS	-114	99	26
524B	Vu10	37350589	11+11-	Vu10	37350832	11+11-	INS	-174	99	11
524B	Vu10	38046427	26+26-	Vu10	38047148	26+26-	INS	-156	99	13
524B	Vu10	38166649	12+11-	Vu10	38166990	12+11-	INS	-114	99	10
524B	Vu11	1041510	32+30-	Vu11	1041944	32+30-	INS	-187	99	30
524B	Vu11	1557536	60+55-	Vu11	1558395	60+55-	INS	-192	99	12
524B	Vu11	1812590	21+32-	Vu11	1813089	21+32-	INS	-228	99	20
524B	Vu11	2166434	60+47-	Vu11	2168160	60+47-	INS	-199	99	18
524B	Vu11	2222990	16+24-	Vu11	2223755	16+24-	INS	-125	99	14
524B	Vu11	2317171	16+18-	Vu11	2317674	16+18-	INS	-227	99	14
524B	Vu11	2403442	74+52-	Vu11	2405596	74+52-	INS	-205	99	13
524B	Vu11	3001218	16+26-	Vu11	3001754	16+26-	INS	-131	99	10
524B	Vu11	3387770	30+52-	Vu11	3388903	30+52-	INS	-212	99	15
524B	Vu11	3390797	18+13-	Vu11	3391246	18+13-	INS	-162	99	10
524B	Vu11	3735457	29+26-	Vu11	3736220	29+26-	INS	-189	99	10
524B	Vu11	4387825	31+31-	Vu11	4388291	31+31-	INS	-147	99	30
524B	Vu11	8922832	26+23-	Vu11	8923325	26+23-	INS	-123	99	21
524B	Vu11	9010349	14+39-	Vu11	9010662	14+39-	INS	-192	99	14
524B	Vu06	11466756	11+16-	Vu11	9515922	45+43-	INS	-193	99	33
524B	Vu11	9631508	13+18-	Vu11	9631963	13+18-	INS	-143	99	11
524B	Vu11	10074478	21+23-	Vu11	10074988	21+23-	INS	-155	99	13
524B	Vu11	12223717	22+26-	Vu11	12224049	22+26-	INS	-229	99	22
524B	Vu11	12705046	23+23-	Vu11	12705465	23+23-	INS	-193	99	23
524B	Vu11	12836585	16+19-	Vu11	12837212	16+19-	INS	-129	99	10
524B	Vu11	13092927	25+0-	Vu11	13105357	70+95-	INS	-295	99	58
524B	Vu11	14420019	21+12-	Vu11	14420508	21+12-	INS	-124	99	10
524B	Vu11	15578011	16+19-	Vu11	15578599	16+19-	INS	-141	99	10
524B	Vu11	16943700	15+14-	Vu11	16944044	15+14-	INS	-139	99	13
524B	Vu11	22438369	24+24-	Vu11	22438970	24+24-	INS	-172	99	15
524B	Vu11	23777755	160+60-	Vu11	23778422	160+60-	INS	-297	99	30
524B	Vu11	24232251	18+17-	Vu11	24232962	18+17-	INS	-137	99	17
524B	Vu11	26209826	18+27-	Vu11	26210626	18+27-	INS	-140	99	15
524B	Vu11	26731465	23+39-	Vu11	26732041	23+39-	INS	-130	99	20
524B	Vu11	26968489	18+19-	Vu11	26969114	18+19-	INS	-103	99	10
524B	Vu11	27395822	42+41-	Vu11	27396409	42+41-	INS	-220	99	25
524B	Vu11	27695211	35+36-	Vu11	27696231	35+36-	INS	-263	99	23
524B	Vu11	27793646	31+24-	Vu11	27794645	31+24-	INS	-202	99	10
524B	Vu11	29360326	11+10-	Vu11	29360766	11+10-	INS	-140	99	10
524B	Vu11	29881442	20+20-	Vu11	29881728	20+20-	INS	-184	99	20
524B	Vu11	30465129	16+11-	Vu11	30465457	16+11-	INS	-203	99	11
524B	Vu11	32904713	59+58-	Vu11	32905167	59+58-	INS	-268	99	49
524B	Vu11	33031258	23+23-	Vu11	33031735	23+23-	INS	-134	99	23
524B	Vu11	33234763	11+13-	Vu11	33235256	11+13-	INS	-128	99	10
524B	Vu11	33906209	15+15-	Vu11	33906687	15+15-	INS	-130	99	11
524B	Vu11	34036752	25+25-	Vu11	34037200	25+25-	INS	-154	99	24
524B	Vu11	34920843	21+21-	Vu11	34921481	21+21-	INS	-180	99	11
524B	Vu11	35248198	13+13-	Vu11	35248509	13+13-	INS	-151	99	13
524B	Vu11	35764932	16+19-	Vu11	35765454	16+19-	INS	-120	99	12
524B	Vu11	36059223	24+31-	Vu11	36059828	24+31-	INS	-200	99	13
524B	Vu11	37135747	15+17-	Vu11	37136235	15+17-	INS	-123	99	14
524B	Vu11	37523933	21+15-	Vu11	37524266	21+15-	INS	-169	99	15
524B	Vu11	38989785	24+24-	Vu11	38990146	24+24-	INS	-273	99	24
524B	Vu11	39379530	36+37-	Vu11	39379965	36+37-	INS	-165	99	36
524B	Vu11	39791532	33+22-	Vu11	39792311	33+22-	INS	-153	99	15
524B	Vu11	40830628	13+13-	Vu11	40830939	13+13-	INS	-296	99	12
B301	Vu01	841467	17+15-	Vu01	841873	17+15-	INS	-118	99	13
B301	Vu01	961426	27+19-	Vu01	961725	13+28-	INS	-174	86	14
B301	Vu01	2462133	18+18-	Vu01	2463005	18+18-	INS	-138	99	17
B301	Vu01	3229099	15+18-	Vu01	3229539	15+18-	INS	-148	99	11
B301	Vu01	4611234	24+17-	Vu01	4612162	24+17-	INS	-155	99	14
B301	Vu01	7636237	18+19-	Vu01	7636697	18+19-	INS	-192	99	14
B301	Vu01	23810594	26+22-	Vu01	23811379	26+22-	INS	-156	99	15
B301	Vu01	24070943	8+13-	Vu01	24084381	27+20-	INS	-158	56	10
B301	Vu01	24097711	37+53-	Vu01	24099615	37+53-	INS	-114	58	11
B301	Vu01	24199002	28+30-	Vu01	24199595	28+30-	INS	-171	99	28
B301	Vu01	24521756	25+19-	Vu01	24522327	25+19-	INS	-248	99	17
B301	Vu01	25638950	26+28-	Vu01	25640405	26+28-	INS	-161	99	26
B301	Vu01	25974307	14+13-	Vu01	25974601	14+13-	INS	-184	99	13
B301	Vu01	26111512	32+30-	Vu01	26113079	32+30-	INS	-165	99	15
B301	Vu01	26158503	28+27-	Vu01	26159705	28+27-	INS	-126	77	11
B301	Vu01	26397313	16+17-	Vu01	26397743	16+17-	INS	-150	99	16
B301	Vu01	26510196	22+22-	Vu01	26510585	22+22-	INS	-125	99	19
B301	Vu01	26877038	32+33-	Vu01	26877806	32+33-	INS	-144	99	32
B301	Vu01	28302908	29+21-	Vu01	28303354	29+21-	INS	-130	99	11
B301	Vu01	28767097	55+21-	Vu01	28768269	55+21-	INS	-204	78	11
B301	Vu01	30660806	44+11-	Vu01	30661680	44+11-	INS	-124	80	10
B301	Vu01	31014697	17+20-	Vu01	31015395	17+20-	INS	-193	99	15
B301	Vu01	35567469	25+13-	Vu01	35567874	25+13-	INS	-122	99	13
B301	Vu01	36395366	13+13-	Vu01	36395779	13+13-	INS	-119	99	11
B301	Vu01	36756876	16+18-	Vu01	36757457	16+18-	INS	-135	99	16
B301	Vu01	38980974	10+16-	Vu01	38981348	10+16-	INS	-206	99	10
B301	Vu01	41183883	22+26-	Vu01	41184588	22+26-	INS	-242	89	10
B301	Vu01	41513570	25+24-	Vu01	41514156	25+24-	INS	-181	99	15
B301	Vu02	276298	14+19-	Vu02	276888	14+19-	INS	-137	99	11
B301	Vu02	2083286	23+24-	Vu02	2083560	23+24-	INS	-207	99	23
B301	Vu02	2216912	18+17-	Vu02	2217892	18+17-	INS	-127	99	16
B301	Vu02	2309582	32+31-	Vu02	2310271	32+31-	INS	-208	99	31
B301	Vu02	2369168	47+38-	Vu02	2371108	47+38-	INS	-199	99	16
B301	Vu02	2495587	36+23-	Vu02	2495751	36+23-	INS	-270	99	23
B301	Vu02	2574130	22+21-	Vu02	2575879	22+21-	INS	-224	70	12
B301	Vu02	3505327	18+14-	Vu02	3507516	18+14-	INS	-245	45	10
B301	Vu02	6152100	23+16-	Vu02	6152671	23+16-	INS	-196	97	10
B301	Vu02	6181391	17+25-	Vu02	6181970	17+25-	INS	-186	99	11
B301	Vu02	6345286	36+46-	Vu02	6346769	36+46-	INS	-159	99	26
B301	Vu02	6371440	26+24-	Vu02	6372779	26+24-	INS	-208	99	16
B301	Vu02	6671104	53+39-	Vu02	6671902	53+39-	INS	-254	99	16
B301	Vu02	6705822	39+38-	Vu02	6707579	39+38-	INS	-258	99	20
B301	Vu02	6997359	20+15-	Vu02	6997977	20+15-	INS	-138	99	13
B301	Vu02	15736580	15+11-	Vu02	15737590	15+11-	INS	-160	85	11
B301	Vu02	17874296	68+68-	Vu02	17875921	68+68-	INS	-167	91	14
B301	Vu02	17955047	28+25-	Vu02	17956364	28+25-	INS	-183	93	13
B301	Vu02	18174877	17+15-	Vu02	18175677	17+15-	INS	-135	99	14
B301	Vu02	19177939	27+28-	Vu02	19178211	27+28-	INS	-329	99	24
B301	Vu02	22794598	23+23-	Vu02	22794999	23+23-	INS	-151	99	23
B301	Vu02	23728914	16+17-	Vu02	23729815	16+17-	INS	-139	99	14
B301	Vu02	23740693	12+12-	Vu02	23741085	12+12-	INS	-115	99	10
B301	Vu02	23986849	17+13-	Vu02	23987396	17+13-	INS	-167	99	10
B301	Vu02	24274105	20+13-	Vu02	24274890	20+13-	INS	-139	99	13
B301	Vu02	25287560	34+35-	Vu02	25288612	34+35-	INS	-149	99	28
B301	Vu02	25420808	19+13-	Vu02	25421233	19+13-	INS	-197	99	11
B301	Vu02	26925049	11+21-	Vu02	26925560	11+21-	INS	-147	99	11
B301	Vu02	27267370	16+14-	Vu02	27267956	16+14-	INS	-154	99	11
B301	Vu02	27368331	15+14-	Vu02	27368728	15+14-	INS	-154	99	14
B301	Vu02	27484392	15+11-	Vu02	27484889	15+11-	INS	-112	99	10
B301	Vu02	28069286	18+19-	Vu02	28069977	18+19-	INS	-156	99	17
B301	Vu02	28162329	13+14-	Vu02	28162593	13+14-	INS	-212	99	13
B301	Vu02	33806678	15+12-	Vu02	33807153	15+12-	INS	-143	99	10
B301	Vu02	33809091	22+30-	Vu02	33809764	22+30-	INS	-180	99	18
B301	Vu03	391170	12+13-	Vu03	391514	12+13-	INS	-153	99	11
B301	Vu03	811066	14+15-	Vu03	811828	14+15-	INS	-146	99	13
B301	Vu03	3326724	15+14-	Vu03	3326941	15+14-	INS	-211	99	13
B301	Vu03	6095959	16+2-	Vu03	6096270	12+27-	INS	-175	99	14
B301	Vu03	6108063	30+27-	Vu03	6109048	30+27-	INS	-207	99	20
B301	Vu03	6589051	18+15-	Vu03	6589639	18+15-	INS	-125	99	12
B301	Vu03	7127162	43+54-	Vu03	7129448	43+54-	INS	-221	50	11
B301	Vu03	10093301	12+12-	Vu03	10093635	12+12-	INS	-209	99	12
B301	Vu03	11260291	17+24-	Vu03	11260754	17+24-	INS	-299	99	16
B301	Vu03	11369058	47+22-	Vu03	11369663	47+22-	INS	-210	99	13
B301	Vu03	11473852	27+21-	Vu03	11474413	27+21-	INS	-241	99	13
B301	Vu03	11546138	13+13-	Vu03	11547030	13+13-	INS	-143	99	12
B301	Vu03	12343173	33+37-	Vu03	12344183	33+37-	INS	-151	99	19
B301	Vu03	12451825	16+20-	Vu03	12452296	16+20-	INS	-131	99	15
B301	Vu03	12472041	27+24-	Vu03	12472585	27+24-	INS	-217	99	12
B301	Vu03	12477965	31+13-	Vu03	12478763	31+13-	INS	-140	99	12
B301	Vu03	12674091	14+13-	Vu03	12674423	14+13-	INS	-266	99	12
B301	Vu03	12873954	22+23-	Vu03	12874228	22+23-	INS	-281	99	22
B301	Vu03	13339331	30+32-	Vu03	13341270	30+32-	INS	-128	91	15
B301	Vu03	13347521	20+31-	Vu03	13348678	20+31-	INS	-142	99	13
B301	Vu03	14754586	15+11-	Vu03	14754860	15+11-	INS	-239	99	11
B301	Vu03	15503802	86+175-	Vu03	15507430	86+175-	INS	-218	38	12
B301	Vu03	15538609	23+19-	Vu03	15539288	23+19-	INS	-190	90	10
B301	Vu03	15619292	37+27-	Vu03	15620361	37+27-	INS	-139	72	10
B301	Vu03	15946334	19+21-	Vu03	15947819	19+21-	INS	-179	68	11
B301	Vu03	20242614	20+19-	Vu03	20242848	20+19-	INS	-323	99	16
B301	Vu03	36604910	11+11-	Vu03	36605431	11+11-	INS	-189	99	11
B301	Vu03	36724930	32+32-	Vu03	36725997	32+32-	INS	-202	99	19
B301	Vu03	36752721	29+24-	Vu03	36753372	29+24-	INS	-205	99	11
B301	Vu03	37174121	46+17-	Vu03	37174788	46+17-	INS	-245	99	16
B301	Vu03	37575358	12+12-	Vu03	37576764	12+12-	INS	-112	71	11
B301	Vu03	37595121	21+29-	Vu03	37595922	21+29-	INS	-197	84	10
B301	Vu03	37645565	22+32-	Vu03	37646370	22+32-	INS	-225	99	21
B301	Vu03	38721729	46+36-	Vu03	38723432	46+36-	INS	-148	99	17
B301	Vu03	38799688	19+20-	Vu03	38800470	19+20-	INS	-133	99	17
B301	Vu03	39244367	18+23-	Vu03	39244934	18+23-	INS	-173	99	14
B301	Vu03	40442894	31+42-	Vu03	40443682	31+42-	INS	-160	99	18
B301	Vu03	41072433	29+37-	Vu03	41074163	29+37-	INS	-211	70	12
B301	Vu03	42217510	46+36-	Vu03	42218990	46+36-	INS	-158	87	13
B301	Vu03	42910625	23+22-	Vu03	42911256	23+22-	INS	-209	99	15
B301	Vu03	44852220	15+18-	Vu03	44853300	15+18-	INS	-164	92	12
B301	Vu03	44881767	15+12-	Vu03	44882527	15+12-	INS	-129	86	10
B301	Vu03	45583286	12+14-	Vu03	45583636	12+14-	INS	-139	99	12
B301	Vu03	48003793	11+11-	Vu03	48004027	11+11-	INS	-205	99	11
B301	Vu03	50286941	37+34-	Vu03	50287324	37+34-	INS	-339	99	20
B301	Vu03	50371455	23+16-	Vu03	50371763	23+16-	INS	-163	99	16
B301	Vu03	50512421	24+22-	Vu03	50513205	24+22-	INS	-234	99	22
B301	Vu03	52167933	27+26-	Vu03	52168648	27+26-	INS	-202	99	12
B301	Vu03	53852804	30+26-	Vu03	53853342	30+26-	INS	-185	99	20
B301	Vu03	53864490	14+14-	Vu03	53865313	14+14-	INS	-129	94	11
B301	Vu03	54218247	37+41-	Vu03	54219421	37+41-	INS	-231	69	10
B301	Vu03	61054178	26+17-	Vu03	61054954	26+17-	INS	-138	99	15
B301	Vu03	61148819	18+18-	Vu03	61149707	18+18-	INS	-199	99	17
B301	Vu03	64202653	19+19-	Vu03	64203205	19+19-	INS	-151	99	11
B301	Vu03	64370948	10+12-	Vu03	64371480	10+12-	INS	-235	99	10
B301	Vu04	841477	12+15-	Vu04	841707	12+15-	INS	-205	99	12
B301	Vu04	1608658	18+15-	Vu04	1609904	18+15-	INS	-157	99	15
B301	Vu04	3519627	25+28-	Vu04	3520798	25+28-	INS	-152	99	24
B301	Vu04	3640566	16+16-	Vu04	3641283	16+16-	INS	-171	99	16
B301	Vu04	3946242	11+25-	Vu04	3946706	11+25-	INS	-152	99	11
B301	Vu04	6188357	11+13-	Vu04	6188929	11+13-	INS	-164	99	11
B301	Vu04	6384216	12+19-	Vu04	6384551	12+19-	INS	-251	99	12
B301	Vu04	6399871	29+33-	Vu04	6400811	29+33-	INS	-124	99	17
B301	Vu04	7345092	18+11-	Vu04	7345441	18+11-	INS	-151	99	11
B301	Vu04	8247750	43+29-	Vu04	8248399	43+29-	INS	-117	92	10
B301	Vu04	8431775	20+13-	Vu04	8431909	20+13-	INS	-235	99	12
B301	Vu04	8550143	52+36-	Vu04	8551510	52+36-	INS	-138	99	20
B301	Vu04	8697995	21+21-	Vu04	8699405	21+21-	INS	-148	99	19
B301	Vu04	8808590	19+17-	Vu04	8809344	19+17-	INS	-143	99	16
B301	Vu04	10294687	20+23-	Vu04	10295516	20+23-	INS	-128	99	15
B301	Vu04	10576649	15+38-	Vu04	10577581	15+38-	INS	-191	88	11
B301	Vu04	11513705	16+18-	Vu04	11514069	16+18-	INS	-124	99	13
B301	Vu04	12220463	31+20-	Vu04	12221282	31+20-	INS	-183	99	17
B301	Vu04	13097321	11+11-	Vu04	13097663	11+11-	INS	-178	99	11
B301	Vu04	13435699	11+16-	Vu04	13436992	11+16-	INS	-161	65	10
B301	Vu04	13580892	18+32-	Vu04	13581965	18+32-	INS	-145	99	13
B301	Vu04	13587623	172+117-	Vu04	13589637	172+117-	INS	-169	55	11
B301	Vu04	13808433	17+17-	Vu04	13808958	17+17-	INS	-122	99	12
B301	Vu04	14633396	30+37-	Vu04	14634613	30+37-	INS	-117	99	21
B301	Vu04	15483402	30+32-	Vu04	15485452	30+32-	INS	-186	96	16
B301	Vu04	15546659	22+30-	Vu04	15547050	22+30-	INS	-162	99	20
B301	Vu04	15999498	21+22-	Vu04	16000490	21+22-	INS	-133	99	21
B301	Vu04	16420115	20+21-	Vu04	16420704	20+21-	INS	-188	99	11
B301	Vu04	16532838	14+12-	Vu04	16533222	14+12-	INS	-143	99	11
B301	Vu04	24217507	16+17-	Vu04	24217938	16+17-	INS	-157	99	12
B301	Vu04	27179256	13+14-	Vu04	27179381	13+14-	INS	-279	99	13
B301	Vu04	29273180	11+11-	Vu04	29274099	11+11-	INS	-126	78	10
B301	Vu04	32207612	23+19-	Vu04	32208544	23+19-	INS	-126	99	13
B301	Vu04	32382331	26+27-	Vu04	32382621	26+27-	INS	-298	99	26
B301	Vu04	32527277	34+27-	Vu04	32528019	34+27-	INS	-119	99	12
B301	Vu04	32734500	24+22-	Vu04	32735122	24+22-	INS	-181	99	14
B301	Vu04	32889429	24+24-	Vu04	32890674	24+24-	INS	-165	99	15
B301	Vu04	34923333	21+38-	Vu04	34924519	21+38-	INS	-207	88	12
B301	Vu04	35091164	25+26-	Vu04	35091720	25+26-	INS	-185	99	23
B301	Vu04	35725041	14+17-	Vu04	35725939	14+17-	INS	-134	99	13
B301	Vu04	36325958	16+16-	Vu04	36326565	16+16-	INS	-180	95	10
B301	Vu04	36421676	13+19-	Vu04	36422132	13+19-	INS	-117	99	12
B301	Vu04	36587920	32+34-	Vu04	36588586	32+34-	INS	-126	99	24
B301	Vu04	37203468	22+14-	Vu04	37204011	22+14-	INS	-136	99	11
B301	Vu05	602009	18+32-	Vu05	602897	18+32-	INS	-195	80	10
B301	Vu05	1043398	16+39-	Vu05	1044891	16+39-	INS	-170	68	11
B301	Vu05	1149541	12+11-	Vu05	1149891	12+11-	INS	-129	99	10
B301	Vu05	1266199	16+15-	Vu05	1266458	16+15-	INS	-142	99	13
B301	Vu05	1509811	29+29-	Vu05	1511148	29+29-	INS	-156	99	27
B301	Vu05	1556086	19+20-	Vu05	1557145	19+20-	INS	-146	99	19
B301	Vu05	1873971	87+73-	Vu05	1875181	87+73-	INS	-179	99	17
B301	Vu05	2040981	16+15-	Vu05	2041506	16+15-	INS	-133	99	10
B301	Vu05	2373017	46+27-	Vu05	2374088	46+27-	INS	-184	93	12
B301	Vu05	2503439	29+36-	Vu05	2504815	29+36-	INS	-177	71	11
B301	Vu05	2602445	30+20-	Vu05	2603454	30+20-	INS	-189	99	15
B301	Vu05	4120185	11+12-	Vu05	4120541	11+12-	INS	-124	99	11
B301	Vu05	5216271	10+11-	Vu05	5217472	10+11-	INS	-263	68	10
B301	Vu05	7959456	25+24-	Vu05	7960018	25+24-	INS	-125	99	24
B301	Vu05	8361047	10+12-	Vu05	8361853	10+12-	INS	-140	84	10
B301	Vu05	9253528	21+19-	Vu05	9253905	21+19-	INS	-141	99	19
B301	Vu05	9288137	31+25-	Vu05	9288709	31+25-	INS	-220	99	16
B301	Vu05	9416135	12+12-	Vu05	9417397	12+12-	INS	-122	66	10
B301	Vu05	9443564	16+15-	Vu05	9443997	16+15-	INS	-285	99	15
B301	Vu05	9561593	14+15-	Vu05	9562234	14+15-	INS	-125	99	13
B301	Vu05	10567805	32+33-	Vu05	10569522	32+33-	INS	-191	62	11
B301	Vu05	10968445	17+0-	Vu05	10986368	24+36-	INS	-169	99	18
B301	Vu05	11069369	35+19-	Vu05	11070151	35+19-	INS	-149	99	14
B301	Vu05	11674262	10+10-	Vu05	11674540	10+10-	INS	-141	99	10
B301	Vu05	12124180	18+20-	Vu05	12125009	18+20-	INS	-228	99	18
B301	Vu05	16819054	15+13-	Vu05	16819363	15+13-	INS	-261	99	13
B301	Vu05	16842852	11+13-	Vu05	16844660	11+13-	INS	-185	52	10
B301	Vu05	16846345	38+34-	Vu05	16848479	38+34-	INS	-130	85	15
B301	Vu05	18907839	15+42-	Vu05	18909627	15+42-	INS	-153	60	11
B301	Vu05	20359489	13+14-	Vu05	20359884	13+14-	INS	-118	99	10
B301	Vu05	21528407	16+11-	Vu05	21528776	16+11-	INS	-229	99	10
B301	Vu05	21775749	25+27-	Vu05	21776300	25+27-	INS	-119	99	25
B301	Vu05	27055847	18+30-	Vu05	27056862	18+30-	INS	-170	99	13
B301	Vu05	32051885	13+14-	Vu05	32052432	13+14-	INS	-114	99	12
B301	Vu05	32810533	39+28-	Vu05	32810980	39+28-	INS	-250	99	23
B301	Vu05	33732008	16+2-	Vu05	33733896	65+59-	INS	-293	99	28
B301	Vu05	37419509	27+26-	Vu05	37420218	27+26-	INS	-262	99	19
B301	Vu05	39989480	18+24-	Vu05	39990019	18+24-	INS	-191	99	10
B301	Vu05	43172995	22+30-	Vu05	43173561	22+30-	INS	-198	99	12
B301	Vu05	45089952	40+46-	Vu05	45092042	40+46-	INS	-145	99	20
B301	Vu05	47344921	19+19-	Vu05	47345631	19+19-	INS	-186	99	12
B301	Vu05	48492550	16+16-	Vu05	48493369	16+16-	INS	-175	99	16
B301	Vu06	1952093	15+21-	Vu06	1952779	15+21-	INS	-252	99	11
B301	Vu06	4246930	26+25-	Vu06	4248038	26+25-	INS	-199	99	24
B301	Vu06	4271211	27+26-	Vu06	4272229	27+26-	INS	-192	99	26
B301	Vu06	4397523	34+34-	Vu06	4398221	34+34-	INS	-262	99	32
B301	Vu06	4523647	27+28-	Vu06	4524043	27+28-	INS	-208	99	22
B301	Vu06	6731859	19+21-	Vu06	6732297	19+21-	INS	-199	99	18
B301	Vu06	8299102	19+18-	Vu06	8299719	19+18-	INS	-114	94	10
B301	Vu06	8601065	16+21-	Vu06	8601628	16+21-	INS	-127	99	11
B301	Vu06	10540512	17+12-	Vu06	10540936	17+12-	INS	-173	99	10
B301	Vu06	16462522	36+30-	Vu06	16463341	36+30-	INS	-207	99	19
B301	Vu06	19467764	16+21-	Vu06	19468265	16+21-	INS	-161	99	16
B301	Vu06	19542793	22+11-	Vu06	19543115	22+11-	INS	-212	99	11
B301	Vu06	19795161	12+11-	Vu06	19796178	12+11-	INS	-206	85	11
B301	Vu06	20272243	15+21-	Vu06	20272824	15+21-	INS	-205	99	14
B301	Vu06	21438235	18+15-	Vu06	21438871	18+15-	INS	-188	93	10
B301	Vu06	23020764	14+13-	Vu06	23021376	14+13-	INS	-140	99	13
B301	Vu06	23579802	25+23-	Vu06	23580436	25+23-	INS	-267	93	10
B301	Vu06	23595003	56+49-	Vu06	23596658	56+49-	INS	-159	99	38
B301	Vu06	25012503	31+28-	Vu06	25013857	31+28-	INS	-239	63	10
B301	Vu06	25160112	18+17-	Vu06	25160833	18+17-	INS	-145	99	17
B301	Vu06	25163247	29+25-	Vu06	25163886	29+25-	INS	-177	99	18
B301	Vu06	25828177	18+18-	Vu06	25828492	18+18-	INS	-166	99	18
B301	Vu06	26970236	17+17-	Vu06	26970540	17+17-	INS	-205	99	17
B301	Vu06	27240278	17+15-	Vu06	27240935	17+15-	INS	-134	99	13
B301	Vu06	29329697	14+15-	Vu06	29330319	14+15-	INS	-161	99	11
B301	Vu06	29742657	17+20-	Vu06	29743057	17+20-	INS	-127	99	17
B301	Vu06	31374150	11+11-	Vu06	31374462	11+11-	INS	-226	99	11
B301	Vu06	31501647	18+15-	Vu06	31502155	18+15-	INS	-117	99	12
B301	Vu06	31885982	64+43-	Vu06	31887446	64+43-	INS	-93	99	24
B301	Vu06	32439750	19+32-	Vu06	32440357	19+32-	INS	-203	99	13
B301	Vu06	32487900	39+26-	Vu06	32489204	39+26-	INS	-141	99	16
B301	Vu06	33632640	35+37-	Vu06	33633109	35+37-	INS	-167	99	34
B301	Vu06	33715464	22+20-	Vu06	33716230	22+20-	INS	-193	97	11
B301	Vu06	33868725	32+31-	Vu06	33869575	32+31-	INS	-174	99	31
B301	Vu06	33904143	11+14-	Vu06	33904789	11+14-	INS	-107	92	10
B301	Vu07	3621013	35+39-	Vu07	3622143	35+39-	INS	-105	99	16
B301	Vu07	4715999	21+21-	Vu07	4716392	21+21-	INS	-139	99	19
B301	Vu07	5446305	12+10-	Vu07	5446763	12+10-	INS	-189	99	10
B301	Vu07	7186412	17+19-	Vu07	7187118	17+19-	INS	-155	99	12
B301	Vu07	7562084	18+14-	Vu07	7562426	18+14-	INS	-306	99	10
B301	Vu07	12229215	38+25-	Vu07	12229746	38+25-	INS	-248	99	25
B301	Vu07	12346402	15+15-	Vu07	12346810	15+15-	INS	-156	99	15
B301	Vu07	12440368	17+18-	Vu07	12441096	17+18-	INS	-173	99	17
B301	Vu07	13125491	47+29-	Vu07	13126428	47+29-	INS	-186	78	10
B301	Vu07	13810112	10+1-	Vu07	13810512	13+21-	INS	-188	99	11
B301	Vu07	17732247	29+29-	Vu07	17733114	29+29-	INS	-144	99	29
B301	Vu07	19034499	31+29-	Vu07	19035092	31+29-	INS	-206	99	29
B301	Vu07	20428140	14+14-	Vu07	20428507	14+14-	INS	-201	99	14
B301	Vu07	20919049	23+22-	Vu07	20919616	23+22-	INS	-135	99	16
B301	Vu07	21418100	21+20-	Vu07	21418478	21+20-	INS	-153	99	19
B301	Vu07	23353667	20+17-	Vu07	23354015	20+17-	INS	-133	99	16
B301	Vu07	24385605	26+19-	Vu07	24386697	26+19-	INS	-133	71	10
B301	Vu07	24554540	17+15-	Vu07	24555113	17+15-	INS	-141	99	12
B301	Vu07	24620632	54+45-	Vu07	24621054	54+45-	INS	-264	99	23
B301	Vu07	25052741	13+13-	Vu07	25053157	13+13-	INS	-181	99	13
B301	Vu07	25175929	27+26-	Vu07	25176458	27+26-	INS	-233	99	26
B301	Vu07	25290813	17+20-	Vu07	25291347	17+20-	INS	-163	99	16
B301	Vu07	27317457	14+14-	Vu07	27317746	14+14-	INS	-199	99	14
B301	Vu07	27581173	14+11-	Vu07	27582218	14+11-	INS	-138	83	11
B301	Vu07	28626866	15+19-	Vu07	28627383	15+19-	INS	-115	99	13
B301	Vu07	28677283	20+20-	Vu07	28677899	20+20-	INS	-175	99	20
B301	Vu07	30278833	26+19-	Vu07	30279843	26+19-	INS	-124	99	15
B301	Vu07	30339704	16+27-	Vu07	30340478	16+27-	INS	-318	99	12
B301	Vu07	30714020	28+25-	Vu07	30714889	28+25-	INS	-149	99	18
B301	Vu07	30811424	35+28-	Vu07	30812832	35+28-	INS	-138	80	12
B301	Vu07	30981378	10+13-	Vu07	30981803	10+13-	INS	-183	99	10
B301	Vu07	31742833	27+29-	Vu07	31743459	27+29-	INS	-160	99	18
B301	Vu07	31773160	17+15-	Vu07	31773439	17+15-	INS	-183	99	14
B301	Vu07	32001456	26+27-	Vu07	32002146	26+27-	INS	-169	99	18
B301	Vu07	33812471	15+16-	Vu07	33812889	15+16-	INS	-127	99	12
B301	Vu07	34835368	26+25-	Vu07	34835729	26+25-	INS	-149	99	25
B301	Vu07	35972840	17+23-	Vu07	35973539	17+23-	INS	-173	99	13
B301	Vu07	36489158	10+10-	Vu07	36489318	10+10-	INS	-221	99	10
B301	Vu07	36496345	18+18-	Vu07	36496877	18+18-	INS	-222	99	17
B301	Vu07	36682912	21+17-	Vu07	36683492	21+17-	INS	-131	99	11
B301	Vu07	37638785	13+13-	Vu07	37639213	13+13-	INS	-167	99	13
B301	Vu07	37659317	18+17-	Vu07	37659673	18+17-	INS	-210	99	17
B301	Vu07	37708733	24+12-	Vu07	37709033	24+12-	INS	-212	99	12
B301	Vu07	37745094	18+18-	Vu07	37745659	18+18-	INS	-166	99	17
B301	Vu07	37805607	21+24-	Vu07	37806241	21+24-	INS	-198	99	15
B301	Vu07	38170578	16+16-	Vu07	38171335	16+16-	INS	-136	97	11
B301	Vu07	38234739	10+17-	Vu07	38235078	10+17-	INS	-187	99	10
B301	Vu07	39989786	105+48-	Vu07	39990825	105+48-	INS	-165	99	38
B301	Vu07	40045692	24+24-	Vu07	40046389	24+24-	INS	-164	99	15
B301	Vu07	40118893	19+24-	Vu07	40119405	19+24-	INS	-139	99	18
B301	Vu07	40134561	15+14-	Vu07	40134896	15+14-	INS	-145	99	12
B301	Vu04	16548895	26+14-	Vu08	1020281	29+67-	INS	-182	63	17
B301	Vu08	1362220	14+12-	Vu08	1362867	14+12-	INS	-129	99	11
B301	Vu08	2225723	13+15-	Vu08	2226269	13+15-	INS	-136	99	12
B301	Vu08	2387947	13+14-	Vu08	2388784	13+14-	INS	-113	99	13
B301	Vu08	3230847	17+20-	Vu08	3232539	17+20-	INS	-148	63	11
B301	Vu08	3272108	13+14-	Vu08	3272720	13+14-	INS	-167	94	10
B301	Vu08	4255364	28+28-	Vu08	4256209	28+28-	INS	-304	82	10
B301	Vu08	4378623	21+24-	Vu08	4379129	21+24-	INS	-194	99	13
B301	Vu08	4630917	20+19-	Vu08	4631618	20+19-	INS	-147	99	16
B301	Vu08	25082868	79+36-	Vu08	25085152	79+36-	INS	-167	99	20
B301	Vu08	26524873	14+12-	Vu08	26525517	14+12-	INS	-151	99	11
B301	Vu08	28226485	14+14-	Vu08	28226780	14+14-	INS	-161	99	14
B301	Vu08	28732755	11+11-	Vu08	28733060	11+11-	INS	-168	99	11
B301	Vu08	29249668	12+13-	Vu08	29250401	12+13-	INS	-252	99	12
B301	Vu08	29361593	20+20-	Vu08	29361892	20+20-	INS	-174	99	20
B301	Vu08	29836136	15+16-	Vu08	29837038	15+16-	INS	-127	99	12
B301	Vu08	29850274	14+1-	Vu08	29850877	23+33-	INS	-188	99	18
B301	Vu08	30597778	19+14-	Vu08	30598538	19+14-	INS	-173	99	13
B301	Vu08	30834434	36+39-	Vu08	30835429	36+39-	INS	-153	99	28
B301	Vu08	30963405	33+34-	Vu08	30964359	33+34-	INS	-136	99	32
B301	Vu08	31172208	21+24-	Vu08	31172909	21+24-	INS	-174	99	20
B301	Vu08	31189200	73+61-	Vu08	31191047	73+61-	INS	-225	51	10
B301	Vu08	31951010	15+18-	Vu08	31951426	15+18-	INS	-197	99	15
B301	Vu08	32392536	26+22-	Vu08	32393128	26+22-	INS	-173	99	16
B301	Vu08	32959613	26+26-	Vu08	32960324	26+26-	INS	-190	99	12
B301	Vu08	34533665	11+11-	Vu08	34533821	11+11-	INS	-228	99	11
B301	Vu08	35158736	19+16-	Vu08	35159281	19+16-	INS	-141	99	11
B301	Vu08	37140214	14+28-	Vu08	37141157	14+28-	INS	-151	99	12
B301	Vu08	37150658	79+65-	Vu08	37151985	79+65-	INS	-223	99	42
B301	Vu09	2079386	15+13-	Vu09	2079790	15+13-	INS	-256	99	12
B301	Vu09	5879690	16+11-	Vu09	5879942	16+11-	INS	-167	99	11
B301	Vu09	5952850	21+25-	Vu09	5953534	21+25-	INS	-134	99	19
B301	Vu09	6460696	19+19-	Vu09	6460972	19+19-	INS	-311	99	18
B301	Vu09	8146117	20+20-	Vu09	8146544	20+20-	INS	-152	99	20
B301	Vu09	8741303	19+23-	Vu09	8741564	19+23-	INS	-326	99	13
B301	Vu09	8826472	13+11-	Vu09	8826954	13+11-	INS	-298	99	10
B301	Vu09	9019840	19+19-	Vu09	9020272	19+19-	INS	-150	99	19
B301	Vu09	13924931	15+15-	Vu09	13925216	15+15-	INS	-162	99	15
B301	Vu09	14583330	23+15-	Vu09	14584012	23+15-	INS	-181	99	11
B301	Vu09	14794575	35+37-	Vu09	14795441	35+37-	INS	-175	99	26
B301	Vu09	15115905	16+14-	Vu09	15116603	16+14-	INS	-119	99	12
B301	Vu09	15260782	51+40-	Vu09	15262113	51+40-	INS	-234	92	13
B301	Vu09	16124228	27+51-	Vu09	16124971	27+51-	INS	-301	99	21
B301	Vu09	16531267	21+28-	Vu09	16531880	21+28-	INS	-184	99	14
B301	Vu09	16645323	18+21-	Vu09	16646067	18+21-	INS	-259	99	15
B301	Vu09	16716566	15+13-	Vu09	16717540	15+13-	INS	-266	76	10
B301	Vu09	23979004	30+31-	Vu09	23979429	30+31-	INS	-248	99	30
B301	Vu09	24768364	13+15-	Vu09	24768716	13+15-	INS	-123	99	13
B301	Vu09	25600003	28+24-	Vu09	25600580	28+24-	INS	-130	99	19
B301	Vu09	26176394	12+14-	Vu09	26176860	12+14-	INS	-143	99	10
B301	Vu09	27118089	13+13-	Vu09	27118883	13+13-	INS	-166	99	12
B301	Vu09	27730900	25+24-	Vu09	27732245	25+24-	INS	-202	82	12
B301	Vu09	30000295	13+14-	Vu09	30000616	13+14-	INS	-158	99	13
B301	Vu09	30415613	31+31-	Vu09	30416481	31+31-	INS	-184	99	31
B301	Vu09	30645269	20+20-	Vu09	30645953	20+20-	INS	-147	99	19
B301	Vu09	30655792	31+30-	Vu09	30656242	31+30-	INS	-295	99	18
B301	Vu09	32294276	24+41-	Vu09	32294877	24+41-	INS	-175	99	19
B301	Vu09	32948525	11+11-	Vu09	32948745	11+11-	INS	-213	99	11
B301	Vu09	37441145	15+19-	Vu09	37442033	15+19-	INS	-135	99	12
B301	Vu09	42020833	14+13-	Vu09	42021211	14+13-	INS	-246	99	13
B301	Vu09	42877913	19+20-	Vu09	42878868	19+20-	INS	-199	98	12
B301	Vu10	583444	35+32-	Vu10	583920	35+32-	INS	-171	99	27
B301	Vu10	725608	18+19-	Vu10	726122	18+19-	INS	-127	99	17
B301	Vu10	757849	20+18-	Vu10	758445	20+18-	INS	-196	99	18
B301	Vu10	815708	15+11-	Vu10	816110	15+11-	INS	-138	99	11
B301	Vu10	852642	25+29-	Vu10	853479	25+29-	INS	-173	99	25
B301	Vu10	938195	12+12-	Vu10	939327	12+12-	INS	-213	90	12
B301	Vu10	1413624	19+18-	Vu10	1415027	19+18-	INS	-110	99	17
B301	Vu10	1546904	14+37-	Vu10	1547499	14+37-	INS	-180	99	13
B301	Vu10	1561198	23+22-	Vu10	1561935	23+22-	INS	-159	99	17
B301	Vu10	1638352	12+16-	Vu10	1639083	12+16-	INS	-246	99	11
B301	Vu10	1687590	48+13-	Vu10	1688656	48+13-	INS	-287	93	12
B301	Vu10	2331669	19+18-	Vu10	2332399	19+18-	INS	-213	99	11
B301	Vu10	2339238	16+23-	Vu10	2340077	16+23-	INS	-134	82	10
B301	Vu10	2704725	56+50-	Vu10	2707027	56+50-	INS	-172	99	28
B301	Vu10	2787893	15+26-	Vu10	2788546	15+26-	INS	-166	92	10
B301	Vu10	3323088	19+26-	Vu10	3323887	19+26-	INS	-141	99	13
B301	Vu10	3330695	18+19-	Vu10	3331245	18+19-	INS	-181	98	10
B301	Vu10	3394068	16+15-	Vu10	3395056	16+15-	INS	-176	86	11
B301	Vu10	3631049	30+30-	Vu10	3631570	30+30-	INS	-208	99	30
B301	Vu10	6729486	48+21-	Vu10	6730651	48+21-	INS	-211	69	10
B301	Vu10	6763702	26+27-	Vu10	6764415	26+27-	INS	-142	99	19
B301	Vu10	9864686	24+22-	Vu10	9865446	24+22-	INS	-166	99	14
B301	Vu10	14297346	20+16-	Vu10	14298100	20+16-	INS	-113	99	13
B301	Vu10	14336037	35+34-	Vu10	14337527	35+34-	INS	-155	99	28
B301	Vu10	16311804	23+23-	Vu10	16312170	23+23-	INS	-200	99	22
B301	Vu10	16890454	25+32-	Vu10	16891376	25+32-	INS	-165	99	17
B301	Vu10	17969534	18+19-	Vu10	17970741	18+19-	INS	-132	97	13
B301	Vu10	18283136	16+17-	Vu10	18283796	16+17-	INS	-124	99	12
B301	Vu10	20292237	55+43-	Vu10	20294305	55+43-	INS	-210	62	12
B301	Vu10	21383442	15+15-	Vu10	21383690	15+15-	INS	-196	99	15
B301	Vu10	21786314	14+24-	Vu10	21786896	14+24-	INS	-137	99	11
B301	Vu10	22731011	62+48-	Vu10	22733580	62+48-	INS	-159	52	12
B301	Vu10	22820336	29+34-	Vu10	22821170	29+34-	INS	-124	99	15
B301	Vu10	23042354	27+26-	Vu10	23043616	27+26-	INS	-162	99	25
B301	Vu10	23260241	14+14-	Vu10	23261022	14+14-	INS	-113	99	12
B301	Vu04	36168187	43+34-	Vu10	23873794	29+33-	INS	-216	99	19
B301	Vu10	23896557	16+0-	Vu10	23899816	31+39-	INS	-197	92	15
B301	Vu10	23928646	17+22-	Vu10	23929528	17+22-	INS	-128	99	17
B301	Vu10	24150001	31+31-	Vu10	24151483	31+31-	INS	-193	96	14
B301	Vu10	24231852	11+11-	Vu10	24232623	11+11-	INS	-193	85	10
B301	Vu10	24627730	16+14-	Vu10	24628246	16+14-	INS	-132	99	12
B301	Vu10	25221277	26+17-	Vu10	25222553	26+17-	INS	-146	65	10
B301	Vu10	25392161	26+28-	Vu10	25392679	26+28-	INS	-222	99	26
B301	Vu10	27216951	12+15-	Vu10	27217303	12+15-	INS	-118	99	10
B301	Vu10	27991899	23+24-	Vu10	27992431	23+24-	INS	-110	99	16
B301	Vu10	28741919	14+13-	Vu10	28742374	14+13-	INS	-188	99	11
B301	Vu10	28765446	34+14-	Vu10	28765932	34+14-	INS	-175	99	11
B301	Vu10	29118797	23+17-	Vu10	29119407	23+17-	INS	-174	99	12
B301	Vu10	29124065	14+14-	Vu10	29124299	14+14-	INS	-211	99	14
B301	Vu10	29677161	18+28-	Vu10	29677698	18+28-	INS	-235	99	11
B301	Vu10	29843977	21+17-	Vu10	29844258	21+17-	INS	-145	99	17
B301	Vu10	30314899	16+24-	Vu10	30315503	16+24-	INS	-142	95	10
B301	Vu10	30356790	25+21-	Vu10	30357371	25+21-	INS	-153	99	14
B301	Vu10	30391463	26+24-	Vu10	30392566	26+24-	INS	-200	71	10
B301	Vu10	32629186	15+17-	Vu10	32629513	15+17-	INS	-159	99	12
B301	Vu10	32881882	14+16-	Vu10	32882341	14+16-	INS	-132	99	14
B301	Vu10	32991482	19+20-	Vu10	32992047	19+20-	INS	-184	99	11
B301	Vu10	33495758	27+25-	Vu10	33496986	27+25-	INS	-146	99	17
B301	Vu10	33846422	13+11-	Vu10	33846742	13+11-	INS	-144	99	11
B301	Vu10	33868023	15+14-	Vu10	33869359	15+14-	INS	-155	73	11
B301	Vu10	34240629	28+26-	Vu10	34241660	28+26-	INS	-154	99	17
B301	Vu10	34265214	23+39-	Vu10	34266026	23+39-	INS	-193	99	21
B301	Vu11	550482	18+18-	Vu11	550759	18+18-	INS	-333	99	18
B301	Vu11	698436	15+17-	Vu11	699829	15+17-	INS	-108	62	10
B301	Vu11	783466	10+0-	Vu11	785472	38+48-	INS	-140	99	17
B301	Vu11	826742	18+17-	Vu11	827310	18+17-	INS	-165	99	13
B301	Vu11	1041365	26+23-	Vu11	1042062	26+23-	INS	-192	99	23
B301	Vu11	4770166	62+101-	Vu11	4772815	62+101-	INS	-181	44	11
B301	Vu11	37635793	13+14-	Vu11	37636109	13+14-	INS	-142	99	13
B301	Vu11	38151412	13+15-	Vu11	38151854	13+15-	INS	-122	99	12
B301	Vu11	38441686	12+10-	Vu11	38442044	12+10-	INS	-151	99	10
B301	Vu04	10236380	14+19-	contig_543	175628	192+191-	INS	-208	99	107
B301	Vu06	8013655	3+26-	contig_543	22500	180+171-	INS	-225	99	112
B301	contig	19920	90+91-	contig_543	22017	90+91-	INS	-215	99	48
B301	contig	30022	153+160-	contig_543	35508	153+160-	INS	-218	99	103
B301	contig	171622	94+62-	contig_543	172979	94+62-	INS	-224	99	42
B301	contig	173346	39+36-	contig_543	175116	39+36-	INS	-222	99	25
B301	contig	182655	167+174-	contig_543	190214	167+174-	INS	-209	99	111
Bambey21	Vu01	456576	11+11-	Vu01	457360	11+11-	INS	-130	45	11
Bambey21	Vu01	651589	13+14-	Vu01	652831	13+14-	INS	-147	33	12
Bambey21	Vu01	840942	25+24-	Vu01	841885	25+24-	INS	-156	99	23
Bambey21	Vu01	899400	67+66-	Vu01	905742	67+66-	INS	-222	51	42
Bambey21	Vu01	961818	22+23-	Vu01	962453	22+23-	INS	-196	52	11
Bambey21	Vu01	1612349	16+18-	Vu01	1614436	16+18-	INS	-207	31	16
Bambey21	Vu01	1855911	14+14-	Vu01	1857287	14+14-	INS	-229	35	13
Bambey21	Vu01	2020537	13+13-	Vu01	2021998	13+13-	INS	-223	32	13
Bambey21	Vu01	2410493	40+35-	Vu01	2412413	40+35-	INS	-173	96	27
Bambey21	Vu01	2442575	24+29-	Vu01	2444461	24+29-	INS	-162	55	20
Bambey21	Vu01	2454630	23+20-	Vu01	2456276	23+20-	INS	-138	58	19
Bambey21	Vu01	2461666	43+42-	Vu01	2463318	43+42-	INS	-154	99	41
Bambey21	Vu01	3254393	11+11-	Vu01	3255270	11+11-	INS	-213	34	10
Bambey21	Vu01	3457440	26+26-	Vu01	3460799	26+26-	INS	-197	41	25
Bambey21	Vu01	4507630	20+16-	Vu01	4508332	20+16-	INS	-254	79	15
Bambey21	Vu01	4520229	19+18-	Vu01	4521390	19+18-	INS	-110	47	14
Bambey21	Vu01	5552233	32+32-	Vu01	5552574	32+32-	INS	-272	99	31
Bambey21	Vu01	7783098	21+22-	Vu01	7785231	21+22-	INS	-202	53	21
Bambey21	Vu01	7786931	13+16-	Vu01	7788159	13+16-	INS	-193	39	13
Bambey21	Vu01	7803054	50+45-	Vu01	7809034	50+45-	INS	-225	53	41
Bambey21	Vu01	8377299	13+10-	Vu01	8378202	13+10-	INS	-158	34	10
Bambey21	Vu01	10058738	14+15-	Vu01	10060240	14+15-	INS	-229	36	14
Bambey21	Vu01	11520712	13+13-	Vu01	11521976	13+13-	INS	-251	33	12
Bambey21	Vu01	13448800	20+20-	Vu01	13450977	20+20-	INS	-202	37	18
Bambey21	Vu01	18662567	10+10-	Vu01	18663317	10+10-	INS	-197	40	10
Bambey21	Vu01	18731985	15+15-	Vu01	18733446	15+15-	INS	-219	37	14
Bambey21	Vu01	19441502	33+33-	Vu01	19442339	33+33-	INS	-145	99	33
Bambey21	Vu01	23612235	85+84-	Vu01	23612764	85+84-	INS	-152	99	19
Bambey21	Vu01	23614842	68+89-	Vu01	23621855	68+89-	INS	-208	60	48
Bambey21	Vu01	23624405	116+38-	Vu01	23627307	116+38-	INS	-199	92	33
Bambey21	Vu01	23648844	15+16-	Vu01	23650381	15+16-	INS	-192	40	15
Bambey21	Vu01	23671567	110+18-	Vu01	23673754	110+18-	INS	-237	33	17
Bambey21	Vu01	23678637	25+23-	Vu01	23680691	25+23-	INS	-253	55	21
Bambey21	Vu01	23681169	30+27-	Vu01	23683328	30+27-	INS	-228	80	26
Bambey21	Vu01	23691750	48+73-	Vu01	23697462	48+73-	INS	-221	51	39
Bambey21	Vu01	23711134	31+25-	Vu01	23713585	31+25-	INS	-190	40	20
Bambey21	Vu01	23715879	98+105-	Vu01	23720807	98+105-	INS	-193	78	42
Bambey21	Vu01	23734240	107+155-	Vu01	23738921	107+155-	INS	-232	43	32
Bambey21	Vu01	23741612	19+27-	Vu01	23743475	19+27-	INS	-227	41	17
Bambey21	Vu01	23744068	18+16-	Vu01	23745362	18+16-	INS	-224	37	13
Bambey21	Vu01	23758208	69+25-	Vu01	23761053	69+25-	INS	-234	44	23
Bambey21	Vu01	23773982	38+51-	Vu01	23778194	38+51-	INS	-219	48	31
Bambey21	Vu01	23809518	99+111-	Vu01	23811536	99+111-	INS	-163	99	70
Bambey21	Vu01	23826716	130+98-	Vu01	23834812	130+98-	INS	-228	99	68
Bambey21	Vu01	23841254	33+33-	Vu01	23842816	33+33-	INS	-153	99	30
Bambey21	Vu01	23843384	32+35-	Vu01	23845946	32+35-	INS	-141	88	30
Bambey21	Vu01	23863888	42+36-	Vu01	23867939	42+36-	INS	-198	60	33
Bambey21	Vu01	23978371	25+24-	Vu01	23979902	25+24-	INS	-137	75	21
Bambey21	Vu01	24097694	53+53-	Vu01	24101705	53+53-	INS	-220	33	26
Bambey21	Vu01	24198866	61+56-	Vu01	24200520	61+56-	INS	-169	99	54
Bambey21	Vu01	24521771	41+23-	Vu01	24523263	41+23-	INS	-222	64	19
Bambey21	Vu01	24526709	20+38-	Vu01	24527697	20+38-	INS	-87	83	18
Bambey21	Vu01	24528211	276+283-	Vu01	24538964	276+283-	INS	-208	63	66
Bambey21	Vu01	24624471	15+17-	Vu01	24625643	15+17-	INS	-144	53	15
Bambey21	Vu01	25637364	62+63-	Vu01	25641291	62+63-	INS	-171	99	43
Bambey21	Vu01	25688373	18+23-	Vu01	25689359	18+23-	INS	-101	69	16
Bambey21	Vu01	25922073	11+11-	Vu01	25923145	11+11-	INS	-227	33	11
Bambey21	Vu01	25973944	24+27-	Vu01	25974568	24+27-	INS	-179	99	23
Bambey21	Vu01	26120594	13+27-	Vu01	26121651	13+27-	INS	-84	39	12
Bambey21	Vu01	26156128	27+6-	Vu01	26157790	44+52-	INS	-169	32	21
Bambey21	Vu01	26283364	20+20-	Vu01	26284315	20+20-	INS	-183	99	20
Bambey21	Vu01	26396930	30+32-	Vu01	26397746	30+32-	INS	-164	99	29
Bambey21	Vu01	26510078	15+16-	Vu01	26510606	15+16-	INS	-134	76	13
Bambey21	Vu01	27994337	23+28-	Vu01	27995259	23+28-	INS	-244	80	17
Bambey21	Vu01	28089408	12+11-	Vu01	28090539	12+11-	INS	-118	32	11
Bambey21	Vu01	28147018	44+50-	Vu01	28148352	44+50-	INS	-167	99	30
Bambey21	Vu01	28403920	25+32-	Vu01	28405957	25+32-	INS	-165	32	16
Bambey21	Vu01	28767080	55+18-	Vu01	28768279	55+18-	INS	-195	35	12
Bambey21	Vu01	28787197	17+13-	Vu01	28787952	17+13-	INS	-145	39	10
Bambey21	Vu01	28795555	17+15-	Vu01	28796804	17+15-	INS	-133	44	14
Bambey21	Vu01	28815386	13+13-	Vu01	28816695	13+13-	INS	-127	31	12
Bambey21	Vu01	28869247	10+12-	Vu01	28870028	10+12-	INS	-187	38	10
Bambey21	Vu01	28957538	34+46-	Vu01	28959181	34+46-	INS	-106	58	19
Bambey21	Vu01	28971326	20+19-	Vu01	28971738	20+19-	INS	-184	99	19
Bambey21	Vu01	28994089	137+141-	Vu01	28999797	137+141-	INS	-204	99	84
Bambey21	Vu01	29000266	21+21-	Vu01	29002665	21+21-	INS	-223	37	19
Bambey21	Vu01	29003481	25+30-	Vu01	29005954	25+30-	INS	-201	48	22
Bambey21	Vu01	29008378	34+38-	Vu01	29011905	34+38-	INS	-217	54	29
Bambey21	Vu01	29012495	16+14-	Vu01	29013887	16+14-	INS	-226	34	13
Bambey21	Vu01	29014281	62+71-	Vu01	29021609	62+71-	INS	-192	40	43
Bambey21	Vu01	29029810	42+44-	Vu01	29034553	42+44-	INS	-199	65	38
Bambey21	Vu01	29051066	39+43-	Vu01	29055798	39+43-	INS	-219	42	32
Bambey21	Vu01	29056244	12+13-	Vu01	29057364	12+13-	INS	-194	37	12
Bambey21	Vu01	29059595	36+39-	Vu01	29063000	36+39-	INS	-221	57	29
Bambey21	Vu01	29145756	12+12-	Vu01	29146583	12+12-	INS	-130	49	12
Bambey21	Vu01	29181108	11+14-	Vu01	29182019	11+14-	INS	-102	33	10
Bambey21	Vu01	29496857	13+12-	Vu01	29497919	13+12-	INS	-146	39	12
Bambey21	Vu01	29542369	26+24-	Vu01	29544640	26+24-	INS	-146	64	24
Bambey21	Vu01	29622018	18+16-	Vu01	29624092	18+16-	INS	-190	31	16
Bambey21	Vu01	29888877	43+20-	Vu01	29890258	43+20-	INS	-174	63	18
Bambey21	Vu01	30660727	53+25-	Vu01	30661675	53+25-	INS	-144	86	18
Bambey21	Vu01	30767718	18+19-	Vu01	30769658	18+19-	INS	-210	39	17
Bambey21	Vu01	30771247	29+29-	Vu01	30775205	29+29-	INS	-206	41	28
Bambey21	Vu01	30775924	38+2-	Vu01	30776412	41+74-	INS	-204	38	36
Bambey21	Vu01	30996634	23+42-	Vu01	31000006	23+42-	INS	-144	33	23
Bambey21	Vu01	31014705	15+15-	Vu01	31015174	15+15-	INS	-211	81	13
Bambey21	Vu01	31052108	16+10-	Vu01	31052657	16+10-	INS	-129	50	10
Bambey21	Vu01	32365966	27+24-	Vu01	32366834	27+24-	INS	-190	99	24
Bambey21	Vu01	32507303	31+29-	Vu01	32508614	31+29-	INS	-222	53	16
Bambey21	Vu01	32528933	15+14-	Vu01	32530419	15+14-	INS	-168	36	14
Bambey21	Vu01	33227400	19+19-	Vu01	33229698	19+19-	INS	-127	35	18
Bambey21	Vu01	34502927	24+22-	Vu01	34504591	24+22-	INS	-190	32	14
Bambey21	Vu01	34700136	19+17-	Vu01	34700854	19+17-	INS	-87	70	14
Bambey21	Vu01	35073803	11+11-	Vu01	35074778	11+11-	INS	-147	31	10
Bambey21	Vu01	35567478	24+20-	Vu01	35567987	24+20-	INS	-162	99	20
Bambey21	Vu01	36395347	18+19-	Vu01	36396079	18+19-	INS	-150	94	17
Bambey21	Vu01	36756845	23+23-	Vu01	36758767	23+23-	INS	-173	65	22
Bambey21	Vu01	37084097	14+15-	Vu01	37085653	14+15-	INS	-233	34	14
Bambey21	Vu01	37996396	11+11-	Vu01	37997262	11+11-	INS	-219	41	11
Bambey21	Vu01	39548368	12+12-	Vu01	39549552	12+12-	INS	-218	35	12
Bambey21	Vu01	40281402	13+13-	Vu01	40282910	13+13-	INS	-203	31	13
Bambey21	Vu01	41154555	11+12-	Vu01	41155554	11+12-	INS	-226	36	11
Bambey21	Vu01	41772959	19+20-	Vu01	41775264	19+20-	INS	-158	39	19
Bambey21	Vu02	2369744	18+17-	Vu02	2370568	18+17-	INS	-197	87	17
Bambey21	Vu02	2822858	11+12-	Vu02	2823995	11+12-	INS	-224	31	11
Bambey21	Vu02	5102627	10+11-	Vu02	5103519	10+11-	INS	-248	34	10
Bambey21	Vu02	9360348	21+12-	Vu02	9361143	21+12-	INS	-169	51	12
Bambey21	Vu02	14407100	11+12-	Vu02	14407979	11+12-	INS	-217	34	10
Bambey21	Vu02	14735202	14+14-	Vu02	14736288	14+14-	INS	-132	44	13
Bambey21	Vu02	15735481	23+25-	Vu02	15737371	23+25-	INS	-180	55	20
Bambey21	Vu02	15895909	53+36-	Vu02	15897248	53+36-	INS	-150	58	17
Bambey21	Vu02	16142850	37+33-	Vu02	16145467	37+33-	INS	-127	40	21
Bambey21	Vu02	16543220	13+13-	Vu02	16544268	13+13-	INS	-141	46	13
Bambey21	Vu02	17787524	18+17-	Vu02	17789215	18+17-	INS	-137	41	16
Bambey21	Vu02	18356625	18+17-	Vu02	18358230	18+17-	INS	-101	48	17
Bambey21	Vu02	18659615	34+37-	Vu02	18662491	34+37-	INS	-148	39	22
Bambey21	Vu02	19176567	49+53-	Vu02	19179886	49+53-	INS	-293	99	45
Bambey21	Vu02	19628156	25+25-	Vu02	19629743	25+25-	INS	-140	99	25
Bambey21	Vu02	19661472	10+11-	Vu02	19662309	10+11-	INS	-121	36	10
Bambey21	Vu02	20065776	42+26-	Vu02	20067504	42+26-	INS	-191	67	21
Bambey21	Vu02	20130071	17+18-	Vu02	20131296	17+18-	INS	-152	57	16
Bambey21	Vu02	20159303	12+13-	Vu02	20160081	12+13-	INS	-272	38	10
Bambey21	Vu02	20336263	16+20-	Vu02	20337955	16+20-	INS	-200	36	15
Bambey21	Vu02	20339354	25+24-	Vu02	20341654	25+24-	INS	-223	58	23
Bambey21	Vu02	20342038	12+11-	Vu02	20343111	12+11-	INS	-199	33	11
Bambey21	Vu02	20346946	12+11-	Vu02	20347651	12+11-	INS	-219	42	10
Bambey21	Vu02	20351611	78+85-	Vu02	20360666	78+85-	INS	-210	97	68
Bambey21	Vu02	20363688	74+80-	Vu02	20371434	74+80-	INS	-218	99	72
Bambey21	Vu02	20371799	13+10-	Vu02	20372508	13+10-	INS	-231	41	10
Bambey21	Vu02	20377669	22+23-	Vu02	20380048	22+23-	INS	-244	46	21
Bambey21	Vu02	20922821	12+12-	Vu02	20923423	12+12-	INS	-226	54	11
Bambey21	Vu02	21505369	15+16-	Vu02	21507175	15+16-	INS	-208	33	15
Bambey21	Vu02	21978125	60+28-	Vu02	21979556	60+28-	INS	-239	49	16
Bambey21	Vu02	22216477	13+11-	Vu02	22217438	13+11-	INS	-215	37	11
Bambey21	Vu02	22450666	29+37-	Vu02	22452367	29+37-	INS	-243	31	14
Bambey21	Vu02	22517684	13+13-	Vu02	22519076	13+13-	INS	-210	34	13
Bambey21	Vu02	22937917	15+16-	Vu02	22939417	15+16-	INS	-154	36	14
Bambey21	Vu02	23248033	15+15-	Vu02	23249833	15+15-	INS	-219	33	15
Bambey21	Vu02	24113906	17+17-	Vu02	24115782	17+17-	INS	-233	36	16
Bambey21	Vu02	24206082	33+28-	Vu02	24206643	33+28-	INS	-191	99	21
Bambey21	Vu02	24386070	11+11-	Vu02	24387164	11+11-	INS	-242	33	11
Bambey21	Vu02	24996479	13+14-	Vu02	24996993	13+14-	INS	-155	77	13
Bambey21	Vu02	25050716	15+13-	Vu02	25051550	15+13-	INS	-129	56	13
Bambey21	Vu02	25064915	15+17-	Vu02	25066234	15+17-	INS	-126	47	15
Bambey21	Vu02	25111965	44+30-	Vu02	25113564	44+30-	INS	-108	43	16
Bambey21	Vu02	25205414	36+33-	Vu02	25206227	36+33-	INS	-214	99	27
Bambey21	Vu02	25247165	14+13-	Vu02	25247645	14+13-	INS	-139	80	13
Bambey21	Vu02	25288080	31+28-	Vu02	25288594	31+28-	INS	-139	99	28
Bambey21	Vu02	25421002	24+14-	Vu02	25421240	24+14-	INS	-195	99	14
Bambey21	Vu02	25421333	24+14-	Vu02	25422092	30+33-	INS	-175	62	15
Bambey21	Vu02	25516814	56+20-	Vu02	25519027	56+20-	INS	-169	37	18
Bambey21	Vu02	25878239	73+51-	Vu02	25880242	73+51-	INS	-183	99	31
Bambey21	Vu02	25882338	19+20-	Vu02	25883616	19+20-	INS	-170	55	16
Bambey21	Vu02	26134883	32+38-	Vu02	26136733	32+38-	INS	-244	32	15
Bambey21	Vu02	26391438	34+26-	Vu02	26392124	34+26-	INS	-198	89	16
Bambey21	Vu02	26440330	23+24-	Vu02	26442007	23+24-	INS	-176	63	20
Bambey21	Vu02	26456672	12+10-	Vu02	26457375	12+10-	INS	-151	42	10
Bambey21	Vu02	26648548	24+23-	Vu02	26649334	24+23-	INS	-169	99	21
Bambey21	Vu02	26924874	22+22-	Vu02	26925349	22+22-	INS	-148	99	20
Bambey21	Vu02	27089913	12+11-	Vu02	27090810	12+11-	INS	-175	40	11
Bambey21	Vu02	27484127	22+19-	Vu02	27485540	22+19-	INS	-173	61	18
Bambey21	Vu02	27598831	13+15-	Vu02	27600027	13+15-	INS	-136	40	13
Bambey21	Vu02	28317275	14+14-	Vu02	28318464	14+14-	INS	-217	46	14
Bambey21	Vu02	29406115	11+12-	Vu02	29407241	11+12-	INS	-249	32	11
Bambey21	Vu02	29650236	22+22-	Vu02	29652840	22+22-	INS	-211	45	22
Bambey21	Vu02	30298062	11+11-	Vu02	30299173	11+11-	INS	-234	32	11
Bambey21	Vu02	31594456	13+13-	Vu02	31595970	13+13-	INS	-222	31	13
Bambey21	Vu02	31855157	19+18-	Vu02	31855987	19+18-	INS	-194	78	16
Bambey21	Vu02	31931008	29+29-	Vu02	31932039	29+29-	INS	-242	99	29
Bambey21	Vu02	32034907	18+20-	Vu02	32036503	18+20-	INS	-219	54	18
Bambey21	Vu02	32918218	32+31-	Vu02	32919859	32+31-	INS	-203	47	17
Bambey21	Vu02	33601622	18+24-	Vu02	33603475	18+24-	INS	-155	41	17
Bambey21	Vu02	33642859	10+10-	Vu02	33643244	10+10-	INS	-208	62	10
Bambey21	Vu02	33752301	210+197-	Vu02	33756170	210+197-	INS	-183	99	61
Bambey21	Vu03	390690	20+23-	Vu03	391615	20+23-	INS	-157	87	18
Bambey21	Vu03	396493	17+14-	Vu03	397387	17+14-	INS	-221	53	13
Bambey21	Vu03	422254	17+18-	Vu03	422804	17+18-	INS	-115	99	16
Bambey21	Vu03	597688	10+11-	Vu03	598618	10+11-	INS	-219	33	10
Bambey21	Vu03	645754	22+24-	Vu03	646271	22+24-	INS	-125	99	20
Bambey21	Vu03	730629	20+21-	Vu03	733453	20+21-	INS	-214	32	20
Bambey21	Vu03	811099	19+17-	Vu03	811790	19+17-	INS	-139	97	17
Bambey21	Vu03	1065867	40+49-	Vu03	1067675	40+49-	INS	-170	76	23
Bambey21	Vu03	1134454	11+11-	Vu03	1135107	11+11-	INS	-98	51	11
Bambey21	Vu03	1301606	15+15-	Vu03	1303194	15+15-	INS	-146	39	15
Bambey21	Vu03	1370768	21+24-	Vu03	1372576	21+24-	INS	-172	58	20
Bambey21	Vu03	1391594	42+42-	Vu03	1392270	42+42-	INS	-313	99	41
Bambey21	Vu03	1396463	59+17-	Vu03	1398441	59+17-	INS	-166	33	16
Bambey21	Vu03	1405183	31+30-	Vu03	1408458	31+30-	INS	-157	60	29
Bambey21	Vu03	1483637	19+21-	Vu03	1485415	19+21-	INS	-119	43	17
Bambey21	Vu03	1497382	14+14-	Vu03	1498012	14+14-	INS	-237	76	14
Bambey21	Vu03	1605424	19+20-	Vu03	1606123	19+20-	INS	-156	96	17
Bambey21	Vu03	2945194	11+12-	Vu03	2946051	11+12-	INS	-237	35	10
Bambey21	Vu03	3446535	14+11-	Vu03	3447595	14+11-	INS	-200	34	11
Bambey21	Vu03	3727752	14+13-	Vu03	3728586	14+13-	INS	-205	42	11
Bambey21	Vu03	4847287	16+16-	Vu03	4848998	16+16-	INS	-203	31	14
Bambey21	Vu03	5488643	10+11-	Vu03	5489623	10+11-	INS	-242	31	10
Bambey21	Vu03	5634371	15+16-	Vu03	5635078	15+16-	INS	-119	79	15
Bambey21	Vu03	6257960	10+11-	Vu03	6258846	10+11-	INS	-173	34	10
Bambey21	Vu03	6760888	32+21-	Vu03	6762363	32+21-	INS	-183	42	15
Bambey21	Vu03	6817375	12+11-	Vu03	6818325	12+11-	INS	-246	38	11
Bambey21	Vu03	7045628	15+14-	Vu03	7047004	15+14-	INS	-170	35	13
Bambey21	Vu03	7125948	121+169-	Vu03	7133011	121+169-	INS	-231	43	43
Bambey21	Vu03	7257617	16+18-	Vu03	7258486	16+18-	INS	-157	68	15
Bambey21	Vu03	7329988	64+61-	Vu03	7331276	64+61-	INS	-186	99	24
Bambey21	Vu03	7474562	13+11-	Vu03	7475398	13+11-	INS	-146	42	11
Bambey21	Vu03	8848037	21+21-	Vu03	8848676	21+21-	INS	-149	68	13
Bambey21	Vu03	10155779	19+20-	Vu03	10158227	19+20-	INS	-231	36	19
Bambey21	Vu03	11100180	14+12-	Vu03	11101276	14+12-	INS	-118	33	11
Bambey21	Vu03	11852280	96+171-	Vu03	11853815	96+171-	INS	-268	69	20
Bambey21	Vu03	12336846	50+41-	Vu03	12338892	50+41-	INS	-101	61	22
Bambey21	Vu03	12619852	17+17-	Vu03	12621012	17+17-	INS	-141	67	17
Bambey21	Vu03	12673807	14+15-	Vu03	12674454	14+15-	INS	-230	75	14
Bambey21	Vu03	12695674	15+15-	Vu03	12696824	15+15-	INS	-140	48	14
Bambey21	Vu03	12840963	14+14-	Vu03	12841696	14+14-	INS	-105	69	14
Bambey21	Vu03	12871717	17+14-	Vu03	12872949	17+14-	INS	-177	45	14
Bambey21	Vu03	12873973	28+27-	Vu03	12874248	28+27-	INS	-279	99	24
Bambey21	Vu03	13075714	2+27-	Vu03	13092219	95+76-	INS	-226	46	30
Bambey21	Vu03	13104227	14+12-	Vu03	13105220	14+12-	INS	-150	36	11
Bambey21	Vu03	13327067	13+13-	Vu03	13327973	13+13-	INS	-125	46	12
Bambey21	Vu03	14754582	19+16-	Vu03	14755125	19+16-	INS	-204	93	15
Bambey21	Vu03	15394068	45+50-	Vu03	15395166	45+50-	INS	-180	99	27
Bambey21	Vu03	15416699	10+10-	Vu03	15417644	10+10-	INS	-223	32	10
Bambey21	Vu03	15422658	30+28-	Vu03	15424051	30+28-	INS	-155	96	23
Bambey21	Vu03	15469695	16+16-	Vu03	15470443	16+16-	INS	-149	46	11
Bambey21	Vu03	15611036	10+12-	Vu03	15611962	10+12-	INS	-98	33	10
Bambey21	Vu03	15619069	24+28-	Vu03	15620053	24+28-	INS	-159	69	16
Bambey21	Vu03	15946292	19+22-	Vu03	15947004	19+22-	INS	-147	70	14
Bambey21	Vu03	17507555	10+10-	Vu03	17508388	10+10-	INS	-256	36	10
Bambey21	Vu03	18981369	10+10-	Vu03	18982262	10+10-	INS	-253	34	10
Bambey21	Vu03	19118789	12+14-	Vu03	19120080	12+14-	INS	-204	32	12
Bambey21	Vu03	19490740	20+21-	Vu03	19491192	20+21-	INS	-145	99	19
Bambey21	Vu03	19511328	35+28-	Vu03	19512488	35+28-	INS	-185	31	11
Bambey21	Vu03	19597049	14+17-	Vu03	19597616	14+17-	INS	-282	82	14
Bambey21	Vu03	19664044	20+19-	Vu03	19665517	20+19-	INS	-150	59	18
Bambey21	Vu03	19746787	16+21-	Vu03	19747672	16+21-	INS	-121	53	13
Bambey21	Vu03	21503949	21+21-	Vu03	21504749	21+21-	INS	-176	99	20
Bambey21	Vu03	21692598	18+16-	Vu03	21693808	18+16-	INS	-197	51	15
Bambey21	Vu03	21698542	20+18-	Vu03	21699361	20+18-	INS	-144	79	16
Bambey21	Vu03	21730884	15+18-	Vu03	21732591	15+18-	INS	-234	31	14
Bambey21	Vu03	21811057	16+16-	Vu03	21812093	16+16-	INS	-176	46	13
Bambey21	Vu03	22024830	11+13-	Vu03	22025940	11+13-	INS	-209	32	11
Bambey21	Vu03	22114579	20+16-	Vu03	22115775	20+16-	INS	-115	58	16
Bambey21	Vu03	23099926	13+14-	Vu03	23101173	13+14-	INS	-184	39	13
Bambey21	Vu03	23690822	13+13-	Vu03	23692013	13+13-	INS	-219	40	13
Bambey21	Vu03	24049916	10+10-	Vu03	24050689	10+10-	INS	-260	39	10
Bambey21	Vu03	24664924	19+18-	Vu03	24665601	19+18-	INS	-222	73	14
Bambey21	Vu03	25683628	14+14-	Vu03	25685111	14+14-	INS	-211	32	13
Bambey21	Vu03	25885215	10+10-	Vu03	25885473	10+10-	INS	-99	75	10
Bambey21	Vu03	26162246	28+17-	Vu03	26162650	28+17-	INS	-218	98	14
Bambey21	Vu03	27815648	16+25-	Vu03	27816581	16+25-	INS	-173	38	11
Bambey21	Vu03	27931955	11+11-	Vu03	27932631	11+11-	INS	-136	43	10
Bambey21	Vu03	27950418	12+11-	Vu03	27951515	12+11-	INS	-264	33	11
Bambey21	Vu03	28573687	20+23-	Vu03	28575185	20+23-	INS	-131	70	20
Bambey21	Vu03	28890909	56+100-	Vu03	28897685	56+100-	INS	-211	47	43
Bambey21	Vu03	28907903	11+11-	Vu03	28908851	11+11-	INS	-221	32	10
Bambey21	Vu03	30288774	21+21-	Vu03	30290779	21+21-	INS	-166	42	18
Bambey21	Vu03	31264442	14+13-	Vu03	31264831	14+13-	INS	-90	90	13
Bambey21	Vu03	31641389	34+19-	Vu03	31643154	34+19-	INS	-222	49	18
Bambey21	Vu03	31924119	15+17-	Vu03	31925558	15+17-	INS	-210	33	13
Bambey21	Vu03	31958494	11+14-	Vu03	31959280	11+14-	INS	-87	38	10
Bambey21	Vu03	31965480	50+71-	Vu03	31970485	50+71-	INS	-233	60	38
Bambey21	Vu03	34743140	17+18-	Vu03	34744970	17+18-	INS	-231	42	17
Bambey21	Vu03	34917088	20+21-	Vu03	34918418	20+21-	INS	-146	59	17
Bambey21	Vu03	34933992	29+29-	Vu03	34935337	29+29-	INS	-207	99	29
Bambey21	Vu03	35137368	14+14-	Vu03	35138360	14+14-	INS	-127	55	14
Bambey21	Vu03	35763664	15+15-	Vu03	35765561	15+15-	INS	-197	31	15
Bambey21	Vu03	37169039	19+19-	Vu03	37169414	19+19-	INS	-227	99	19
Bambey21	Vu03	37312699	10+10-	Vu03	37313407	10+10-	INS	-227	42	10
Bambey21	Vu03	39267674	14+15-	Vu03	39268896	14+15-	INS	-211	45	14
Bambey21	Vu03	39444239	18+24-	Vu03	39444879	18+24-	INS	-203	45	10
Bambey21	Vu01	38662265	15+13-	Vu03	41094972	40+58-	INS	-180	99	40
Bambey21	Vu03	41235945	11+11-	Vu03	41236878	11+11-	INS	-265	38	11
Bambey21	Vu03	41765549	15+10-	Vu03	41765772	15+10-	INS	-229	80	10
Bambey21	Vu03	42408867	14+16-	Vu03	42410127	14+16-	INS	-144	38	13
Bambey21	Vu03	42500852	20+19-	Vu03	42501994	20+19-	INS	-138	74	18
Bambey21	Vu03	42850641	22+34-	Vu03	42852272	22+34-	INS	-243	48	17
Bambey21	Vu03	42864765	38+38-	Vu03	42866890	38+38-	INS	-208	69	24
Bambey21	Vu03	42910442	26+28-	Vu03	42911295	26+28-	INS	-188	69	15
Bambey21	Vu03	42931946	13+12-	Vu03	42933249	13+12-	INS	-233	32	12
Bambey21	Vu03	43629920	27+26-	Vu03	43630962	27+26-	INS	-163	66	16
Bambey21	Vu03	45232549	11+10-	Vu03	45233344	11+10-	INS	-235	38	10
Bambey21	Vu03	46359551	16+18-	Vu03	46360385	16+18-	INS	-186	70	15
Bambey21	Vu03	46412885	17+17-	Vu03	46414687	17+17-	INS	-123	33	15
Bambey21	Vu03	46690434	12+10-	Vu03	46691077	12+10-	INS	-134	45	10
Bambey21	Vu03	47160612	17+27-	Vu03	47161638	17+27-	INS	-107	60	15
Bambey21	Vu03	47192649	48+58-	Vu03	47195115	48+58-	INS	-175	44	21
Bambey21	Vu03	48003572	40+22-	Vu03	48004831	40+22-	INS	-183	89	21
Bambey21	Vu03	48722510	14+15-	Vu03	48724214	14+15-	INS	-213	31	14
Bambey21	Vu03	49415301	24+25-	Vu03	49418362	24+25-	INS	-168	43	24
Bambey21	Vu03	50131083	17+16-	Vu03	50132510	17+16-	INS	-240	49	16
Bambey21	Vu03	50286941	52+51-	Vu03	50288456	52+51-	INS	-326	99	34
Bambey21	Vu03	51798740	10+10-	Vu03	51799650	10+10-	INS	-243	33	10
Bambey21	Vu03	52009156	12+13-	Vu03	52010348	12+13-	INS	-237	35	12
Bambey21	Vu03	52014673	11+11-	Vu03	52015782	11+11-	INS	-150	32	11
Bambey21	Vu03	52482825	33+26-	Vu03	52484204	33+26-	INS	-221	45	15
Bambey21	Vu03	53577374	19+20-	Vu03	53578333	19+20-	INS	-210	93	19
Bambey21	Vu03	53581409	22+21-	Vu03	53582953	22+21-	INS	-118	75	21
Bambey21	Vu03	53746379	11+11-	Vu03	53747365	11+11-	INS	-166	36	11
Bambey21	Vu03	53852306	33+37-	Vu03	53853826	33+37-	INS	-200	99	27
Bambey21	Vu03	53901092	15+15-	Vu03	53902669	15+15-	INS	-136	39	15
Bambey21	Vu03	54978682	11+11-	Vu03	54979650	11+11-	INS	-224	37	11
Bambey21	Vu03	55947066	10+10-	Vu03	55947759	10+10-	INS	-222	42	10
Bambey21	Vu03	56215633	32+43-	Vu03	56216852	32+43-	INS	-207	92	21
Bambey21	Vu03	56256317	20+24-	Vu03	56257201	20+24-	INS	-164	75	16
Bambey21	Vu03	56347060	22+24-	Vu03	56347666	22+24-	INS	-161	99	19
Bambey21	Vu03	58005354	16+16-	Vu03	58007060	16+16-	INS	-243	31	14
Bambey21	Vu03	58013283	11+11-	Vu03	58014276	11+11-	INS	-110	36	11
Bambey21	Vu03	58071630	18+16-	Vu03	58072761	18+16-	INS	-188	61	16
Bambey21	Vu03	58228174	26+23-	Vu03	58230055	26+23-	INS	-168	56	20
Bambey21	Vu03	58394663	15+15-	Vu03	58396112	15+15-	INS	-238	38	14
Bambey21	Vu03	58673655	12+11-	Vu03	58674819	12+11-	INS	-221	31	11
Bambey21	Vu03	58973960	10+10-	Vu03	58974778	10+10-	INS	-228	37	10
Bambey21	Vu03	59276576	18+16-	Vu03	59278548	18+16-	INS	-220	33	16
Bambey21	Vu03	59519934	13+13-	Vu03	59521023	13+13-	INS	-128	44	13
Bambey21	Vu03	60076662	21+24-	Vu03	60078066	21+24-	INS	-148	68	19
Bambey21	Vu03	60143935	12+15-	Vu03	60144559	12+15-	INS	-98	61	12
Bambey21	Vu03	60459422	12+12-	Vu03	60460463	12+12-	INS	-210	40	12
Bambey21	Vu03	60733979	18+23-	Vu03	60734807	18+23-	INS	-141	43	11
Bambey21	Vu03	60891128	27+29-	Vu03	60893170	27+29-	INS	-155	32	16
Bambey21	Vu03	61053604	39+37-	Vu03	61056612	39+37-	INS	-167	89	33
Bambey21	Vu03	61252141	18+15-	Vu03	61253063	18+15-	INS	-155	58	14
Bambey21	Vu03	62057196	25+25-	Vu03	62058738	25+25-	INS	-155	88	23
Bambey21	Vu03	62112645	10+11-	Vu03	62113587	10+11-	INS	-220	32	10
Bambey21	Vu03	63263383	35+32-	Vu03	63265090	35+32-	INS	-164	99	32
Bambey21	Vu03	63265525	16+15-	Vu03	63266548	16+15-	INS	-187	60	15
Bambey21	Vu03	64698507	13+11-	Vu03	64699643	13+11-	INS	-180	31	11
Bambey21	Vu03	65205362	10+10-	Vu03	65205815	10+10-	INS	-157	57	10
Bambey21	Vu04	433900	15+15-	Vu04	434905	15+15-	INS	-163	61	15
Bambey21	Vu04	1191502	21+22-	Vu04	1192948	21+22-	INS	-171	73	20
Bambey21	Vu04	1608674	23+21-	Vu04	1609845	23+21-	INS	-141	95	21
Bambey21	Vu04	1821819	12+13-	Vu04	1823146	12+13-	INS	-252	31	12
Bambey21	Vu04	1859460	11+2-	Vu04	1860477	13+30-	INS	-213	32	13
Bambey21	Vu04	1863838	14+15-	Vu04	1864384	14+15-	INS	-197	83	14
Bambey21	Vu04	1926501	20+20-	Vu04	1927204	20+20-	INS	-217	99	19
Bambey21	Vu04	1962802	39+40-	Vu04	1964996	39+40-	INS	-129	33	17
Bambey21	Vu04	1982779	20+16-	Vu04	1984794	20+16-	INS	-229	32	16
Bambey21	Vu04	1998513	52+21-	Vu04	1999320	52+21-	INS	-191	72	15
Bambey21	Vu04	2198451	19+20-	Vu04	2200367	19+20-	INS	-226	49	19
Bambey21	Vu04	3277416	38+42-	Vu04	3278924	38+42-	INS	-215	90	23
Bambey21	Vu04	3402439	23+23-	Vu04	3404117	23+23-	INS	-163	46	17
Bambey21	Vu04	3605736	36+34-	Vu04	3607259	36+34-	INS	-164	76	21
Bambey21	Vu04	3890329	18+19-	Vu04	3892582	18+19-	INS	-226	36	18
Bambey21	Vu04	6398537	61+60-	Vu04	6401291	61+60-	INS	-140	99	40
Bambey21	Vu04	6509160	29+74-	Vu04	6536157	128+89-	INS	-197	82	68
Bambey21	Vu04	6523207	54+54-	Vu04	6527443	54+54-	INS	-205	99	45
Bambey21	Vu04	6562391	48+46-	Vu04	6563359	48+46-	INS	-209	31	10
Bambey21	Vu04	6814823	11+11-	Vu04	6815678	11+11-	INS	-257	41	11
Bambey21	Vu04	6841190	14+15-	Vu04	6841503	14+15-	INS	-243	99	14
Bambey21	Vu04	7058625	17+16-	Vu04	7060175	17+16-	INS	-236	45	16
Bambey21	Vu04	9183770	26+30-	Vu04	9185502	26+30-	INS	-195	35	15
Bambey21	Vu04	11050540	12+12-	Vu04	11051869	12+12-	INS	-203	31	12
Bambey21	Vu04	13532947	247+339-	Vu04	13539075	247+339-	INS	-207	99	83
Bambey21	Vu04	13589735	544+370-	Vu04	13621043	1296+1595-	INS	-139	99	74
Bambey21	Vu04	13575256	393+393-	Vu04	13584265	393+393-	INS	-181	99	158
Bambey21	Vu04	13674186	38+32-	Vu04	13675136	38+32-	INS	-182	99	20
[truncated: 132,806 more rows]
