# Supplementary material for: The genome of cowpea (Vigna unguiculata [L.] Walp.)
Source: Plant J. 2019 May 28;98(5):767–82. doi: 10.1111/tpj.14349 (PMC6852540; doi:10.1111/tpj.14349)
Supplement: Supplementary file 6 — Data S4. Haplotype information of parents in 10 genetic maps for the Vu03 inversion region. [file TPJ-98-767-s006.xlsx]

## Sheet: Sheet1
Data S4. iSelect SNP information (Forward Strand) of IT97K-499-35 (Reference Genome) and parents in 10 genetic maps for SNPs on Vu03. The inversion region is highlighted in yellow with SNP calls colorized. Accessions sharing the same haplotype as the reference are highlighted in red.
SNP name	Chr.	SNP pos. (bp)	Reference Genome	CB46	IT93K-503-1	Tvu-14676	IT84S-2246-4	TvNu-1158	IT99K-573-1	CB27	BB	IT97K-556-6	UCR779	CB46-Null	FN2-9-04	524B	IT84S-2049	Sanzi	Vita7
2_45737	Vu03	25809	GG	GG	GG	GG	GG	AA	GG	GG	GG	GG	AA	GG	AA	GG	GG	GG	GG
2_36738	Vu03	37008	CC	CC	CC	CC	CC	TT	CC	CC	CC	CC	TT	CC	TT	CC	CC	CC	CC
2_54078	Vu03	40746	CC	CC	CC	CC	CC	CC	CC	CC	CC	CC	AA	CC	AA	CC	CC	CC	CC
2_35768	Vu03	46452	AA	AA	AA	AA	AA	GG	AA	AA	AA	AA	GG	AA	GG	AA	AA	AA	AA
2_36157	Vu03	51156	GG	GG	GG	GG	GG	GG	GG	GG	GG	GG	AA	GG	AA	GG	GG	GG	GG
2_14275	Vu03	60615	AA	AA	AA	AA	AA	AA	AA	AA	AA	AA	AA	AA	AA	AA	AA	AA	AA
2_35576	Vu03	61202	TT	TT	TT	TT	TT	TT	TT	TT	TT	TT	CC	TT	CC	TT	TT	TT	TT
2_36030	Vu03	65205	AA	AA	AA	AA	AA	AA	AA	AA	AA	AA	GG	AA	GG	AA	AA	AA	AA
2_37176	Vu03	83810	AA	AA	AA	AA	AA	AA	AA	AA	AA	AA	GG	AA	GG	AA	AA	AA	AA
2_35989	Vu03	91464	CC	CC	CC	CC	CC	AA	CC	CC	CC	CC	AA	CC	AA	CC	CC	CC	CC
2_48862	Vu03	98300	AA	AA	AA	AA	AA	AA	AA	AA	AA	AA	GG	AA	GG	AA	AA	AA	AA
2_37143	Vu03	102810	CC	CC	CC	CC	CC	TT	CC	CC	CC	CC	TT	CC	TT	CC	CC	CC	CC
1_0458	Vu03	103242	CC	CC	CC	CC	CC	GG	CC	CC	CC	CC	GG	CC	GG	CC	CC	CC	CC
2_37142	Vu03	104153	TT	TT	TT	TT	TT	GG	TT	TT	TT	TT	GG	TT	GG	TT	TT	TT	TT
2_35966	Vu03	106152	TT	TT	TT	TT	TT	CC	TT	TT	TT	TT	CC	TT	CC	TT	TT	TT	TT
2_35027	Vu03	113000	TT	TT	TT	TT	TT	TT	TT	TT	TT	TT	CC	TT	CC	TT	TT	TT	TT
2_35026	Vu03	113260	AA	AA	AA	AA	AA	AA	AA	AA	AA	AA	GG	AA	GG	AA	AA	AA	AA
2_35030	Vu03	119894	CC	CC	CC	CC	CC	TT	CC	CC	CC	CC	TT	CC	TT	CC	CC	CC	CC
2_04899	Vu03	120068	CC	CC	CC	CC	CC	CC	CC	CC	TT	CC	CC	CC	CC	CC	CC	CC	CC
2_35029	Vu03	122241	AA	AA	AA	AA	AA	GG	AA	AA	AA	AA	GG	AA	GG	AA	AA	AA	AA
2_04901	Vu03	131118	GG	GG	GG	GG	GG	AA	GG	GG	GG	AA	AA	GG	AA	GG	GG	GG	AA
2_04902	Vu03	133620	CC	AA	CC	CC	CC	CC	CC	AA	CC	CC	CC	AA	CC	AA	CC	CC	CC
2_26567	Vu03	134133	AA	AA	AA	AA	AA	AA	AA	AA	AA	GG	GG	AA	GG	AA	AA	AA	GG
2_39587	Vu03	139237	AA	AA	AA	AA	AA	--	AA	AA	AA	GG	GG	AA	GG	AA	AA	AA	GG
2_10117	Vu03	141708	TT	TT	TT	TT	TT	CC	TT	TT	TT	CC	CC	TT	CC	TT	TT	TT	CC
2_10118	Vu03	143155	CC	CC	CC	CC	CC	CC	CC	CC	CC	TT	TT	CC	TT	CC	CC	CC	TT
2_18318	Vu03	149839	AA	AA	AA	AA	AA	GG	AA	AA	AA	GG	GG	AA	GG	AA	AA	AA	GG
2_49017	Vu03	153124	AA	AA	AA	AA	AA	GG	AA	AA	AA	GG	GG	AA	GG	AA	AA	AA	GG
2_19028	Vu03	159433	CC	CC	CC	CC	CC	AA	CC	CC	CC	AA	AA	CC	AA	CC	CC	CC	AA
2_19027	Vu03	159845	GG	GG	GG	GG	GG	GG	GG	GG	GG	AA	AA	GG	AA	GG	GG	GG	AA
2_37834	Vu03	168030	GG	GG	GG	AA	AA	GG	AA	GG	GG	GG	GG	GG	GG	GG	AA	GG	GG
2_37833	Vu03	171872	AA	AA	AA	AA	AA	AA	AA	AA	AA	CC	CC	AA	CC	AA	AA	AA	CC
2_01684	Vu03	180302	CC	CC	CC	CC	CC	TT	CC	CC	CC	TT	TT	CC	TT	CC	CC	CC	TT
2_01682	Vu03	185557	AA	AA	AA	AA	AA	GG	AA	AA	AA	GG	GG	AA	GG	AA	AA	AA	GG
2_09198	Vu03	193915	GG	GG	GG	GG	GG	AA	GG	GG	GG	AA	AA	GG	AA	GG	GG	GG	AA
2_09197	Vu03	194714	AA	AA	AA	AA	AA	AA	AA	AA	AA	CC	CC	AA	CC	AA	AA	AA	CC
1_0764	Vu03	201114	--	--	--	--	--	--	--	--	--	--	--	--	--	--	--	--	--
2_09202	Vu03	201230	GG	GG	GG	GG	GG	TT	GG	GG	GG	TT	TT	GG	TT	GG	GG	GG	TT
2_09201	Vu03	201970	AA	AA	AA	AA	AA	AA	AA	AA	AA	GG	GG	AA	GG	AA	AA	AA	GG
2_09200	Vu03	202844	AA	AA	AA	AA	AA	CC	AA	AA	AA	CC	CC	AA	CC	AA	AA	AA	CC
2_09199	Vu03	203771	CC	CC	CC	CC	CC	TT	CC	CC	CC	TT	TT	CC	TT	CC	CC	CC	TT
2_11438	Vu03	210272	TT	TT	TT	TT	TT	CC	TT	TT	TT	CC	CC	TT	CC	TT	TT	TT	CC
2_11439	Vu03	210521	CC	CC	CC	CC	CC	TT	CC	CC	CC	TT	TT	CC	TT	CC	CC	CC	TT
2_28834	Vu03	212411	AA	AA	AA	AA	AA	AA	AA	AA	AA	GG	GG	AA	GG	AA	AA	AA	GG
2_11440	Vu03	212812	CC	CC	CC	CC	CC	TT	CC	CC	CC	TT	TT	CC	TT	CC	CC	CC	TT
2_07302	Vu03	218144	TT	TT	TT	TT	TT	CC	TT	TT	TT	CC	CC	TT	CC	TT	TT	TT	CC
2_07301	Vu03	218394	TT	TT	TT	TT	TT	CC	TT	TT	TT	CC	CC	TT	CC	TT	TT	TT	CC
2_04983	Vu03	221544	TT	TT	TT	TT	TT	CC	TT	TT	TT	CC	CC	TT	CC	TT	TT	TT	CC
2_04982	Vu03	221879	GG	GG	GG	GG	GG	GG	GG	GG	GG	AA	AA	GG	AA	GG	GG	GG	AA
2_15458	Vu03	233599	GG	GG	GG	GG	GG	--	GG	GG	GG	AA	AA	GG	AA	GG	GG	GG	AA
2_15459	Vu03	235718	CC	CC	CC	CC	CC	CC	CC	CC	CC	TT	TT	CC	TT	CC	CC	CC	TT
2_30171	Vu03	240072	AA	AA	AA	AA	AA	GG	AA	AA	AA	GG	GG	AA	GG	AA	AA	AA	GG
2_46819	Vu03	245565	AA	AA	AA	AA	AA	AA	AA	AA	AA	AA	GG	AA	GG	AA	AA	AA	AA
2_37234	Vu03	249312	TT	TT	TT	TT	TT	TT	TT	TT	TT	TT	CC	TT	CC	TT	TT	TT	TT
2_43052	Vu03	251420	GG	GG	GG	GG	GG	GG	GG	GG	GG	GG	AA	GG	AA	GG	GG	GG	GG
2_35380	Vu03	255286	GG	GG	GG	GG	GG	AA	GG	GG	GG	GG	AA	GG	AA	GG	GG	GG	GG
2_11159	Vu03	255395	GG	GG	GG	TT	TT	GG	TT	GG	GG	TT	GG	GG	GG	GG	TT	GG	TT
2_36117	Vu03	265431	CC	CC	CC	CC	CC	CC	CC	CC	CC	CC	TT	CC	TT	CC	CC	CC	CC
2_36116	Vu03	266146	TT	TT	TT	TT	TT	CC	TT	TT	TT	TT	CC	TT	CC	TT	TT	TT	TT
2_37043	Vu03	270937	AA	AA	AA	AA	AA	AA	AA	AA	AA	AA	GG	AA	GG	AA	AA	AA	AA
2_35167	Vu03	273799	CC	CC	CC	CC	CC	TT	CC	CC	CC	CC	TT	CC	TT	CC	CC	CC	CC
2_35166	Vu03	274738	TT	TT	TT	TT	TT	CC	TT	TT	TT	TT	CC	TT	CC	TT	TT	CC	TT
2_54388	Vu03	277698	TT	TT	TT	TT	TT	CC	TT	TT	TT	TT	CC	TT	CC	TT	TT	CC	TT
2_36072	Vu03	284834	CC	CC	CC	CC	CC	TT	CC	CC	CC	CC	TT	CC	CC	CC	CC	CC	CC
2_20504	Vu03	285150	TT	TT	GG	TT	TT	GG	TT	TT	GG	TT	GG	TT	TT	TT	TT	GG	TT
2_33926	Vu03	299272	TT	TT	TT	TT	TT	TT	TT	TT	AA	TT	TT	TT	TT	TT	TT	AA	TT
2_26844	Vu03	299390	TT	TT	TT	TT	TT	CC	TT	TT	CC	TT	CC	TT	TT	TT	TT	CC	TT
2_33925	Vu03	299646	CC	CC	CC	CC	CC	GG	CC	CC	GG	CC	CC	CC	CC	CC	CC	GG	CC
2_26843	Vu03	301043	AA	GG	AA	GG	GG	GG	GG	GG	GG	GG	GG	GG	GG	GG	GG	GG	GG
2_05712	Vu03	301584	GG	GG	GG	GG	GG	TT	GG	GG	TT	GG	TT	GG	GG	GG	GG	TT	GG
2_05711	Vu03	301877	GG	GG	GG	GG	GG	AA	GG	GG	AA	GG	AA	GG	GG	GG	GG	AA	GG
2_08283	Vu03	304960	GG	GG	GG	GG	GG	AA	GG	GG	AA	GG	GG	GG	GG	GG	GG	AA	GG
2_08284	Vu03	306343	GG	GG	GG	GG	GG	AA	GG	GG	AA	GG	AA	GG	GG	GG	GG	AA	GG
2_05162	Vu03	310307	GG	AA	GG	AA	AA	GG	AA	AA	GG	AA	GG	AA	AA	AA	AA	GG	AA
2_35040	Vu03	311069	CC	CC	CC	CC	CC	AA	CC	CC	CC	CC	AA	CC	CC	CC	CC	CC	CC
2_38818	Vu03	325940	GG	GG	GG	GG	GG	GG	GG	GG	AA	GG	GG	GG	GG	GG	GG	AA	GG
2_38817	Vu03	328929	GG	GG	GG	GG	GG	GG	GG	GG	GG	GG	TT	GG	GG	GG	GG	GG	GG
2_52091	Vu03	335143	TT	TT	TT	TT	TT	CC	TT	TT	CC	TT	CC	TT	TT	TT	TT	CC	TT
2_16282	Vu03	346855	CC	TT	CC	CC	CC	CC	CC	TT	CC	CC	CC	TT	CC	TT	CC	CC	CC
2_32413	Vu03	348364	AA	AA	AA	AA	AA	AA	AA	AA	AA	AA	AA	AA	AA	AA	AA	AA	AA
2_11823	Vu03	354969	AA	GG	AA	AA	AA	AA	AA	GG	AA	AA	AA	GG	AA	GG	AA	AA	AA
2_35410	Vu03	357328	CC	CC	CC	CC	CC	CC	CC	CC	CC	CC	TT	CC	CC	CC	CC	CC	CC
2_27461	Vu03	361312	TT	GG	TT	TT	TT	TT	TT	GG	TT	TT	TT	GG	TT	GG	TT	TT	TT
2_35178	Vu03	362695	GG	GG	GG	GG	GG	GG	GG	GG	GG	GG	AA	GG	GG	GG	GG	GG	GG
2_32398	Vu03	367326	TT	GG	TT	GG	TT	--	TT	GG	TT	TT	GG	GG	TT	GG	TT	TT	TT
2_36876	Vu03	370424	AA	AA	AA	AA	AA	AA	AA	AA	AA	AA	CC	AA	AA	AA	AA	AA	AA
2_36877	Vu03	370837	GG	GG	GG	GG	GG	AA	GG	GG	GG	GG	AA	GG	GG	GG	GG	GG	GG
2_41560	Vu03	373172	CC	CC	CC	CC	CC	TT	CC	CC	CC	CC	TT	CC	CC	CC	CC	CC	CC
2_52631	Vu03	380311	TT	TT	TT	TT	CC	--	CC	TT	CC	CC	CC	TT	CC	TT	CC	CC	CC
2_39811	Vu03	387205	CC	CC	CC	CC	TT	CC	TT	CC	TT	TT	TT	CC	TT	CC	TT	TT	TT
2_04773	Vu03	400985	GG	GG	GG	AA	AA	GG	AA	GG	AA	AA	AA	GG	AA	GG	AA	AA	AA
2_04772	Vu03	402255	AA	AA	AA	GG	GG	AA	GG	AA	GG	GG	GG	AA	GG	AA	GG	GG	GG
2_04774	Vu03	406707	GG	GG	GG	TT	TT	GG	TT	GG	TT	TT	TT	GG	TT	GG	TT	TT	TT
1_0183	Vu03	407550	GG	GG	GG	AA	AA	AA	AA	GG	AA	AA	AA	GG	AA	GG	AA	AA	AA
2_05046	Vu03	412587	GG	GG	GG	AA	AA	GG	AA	GG	AA	AA	AA	GG	AA	GG	AA	AA	AA
2_05047	Vu03	412865	GG	GG	GG	AA	AA	GG	AA	GG	AA	AA	AA	GG	AA	GG	AA	AA	AA
2_26621	Vu03	413304	GG	GG	GG	TT	TT	GG	TT	GG	TT	TT	TT	GG	TT	GG	TT	TT	TT
2_26622	Vu03	413578	AA	AA	AA	GG	GG	GG	GG	AA	GG	GG	GG	AA	GG	AA	GG	GG	GG
2_10459	Vu03	420041	AA	AA	AA	GG	GG	--	GG	AA	GG	GG	GG	AA	GG	AA	GG	GG	GG
2_24237	Vu03	424574	CC	CC	CC	AA	AA	CC	AA	CC	AA	AA	AA	CC	AA	CC	AA	AA	AA
2_24236	Vu03	426482	AA	AA	AA	GG	GG	GG	GG	AA	GG	GG	GG	AA	GG	AA	GG	GG	GG
2_11571	Vu03	432261	GG	GG	GG	TT	TT	GG	TT	GG	TT	TT	TT	GG	TT	GG	TT	TT	TT
2_53833	Vu03	435626	TT	TT	TT	AA	AA	AA	AA	TT	AA	AA	AA	TT	AA	TT	AA	AA	AA
2_53838	Vu03	439114	GG	GG	GG	TT	TT	GG	TT	GG	TT	TT	TT	GG	TT	GG	TT	TT	TT
2_17875	Vu03	441631	CC	CC	CC	TT	TT	TT	TT	CC	TT	TT	TT	CC	TT	CC	TT	TT	TT
2_18803	Vu03	444934	TT	TT	TT	CC	CC	TT	CC	TT	CC	CC	CC	TT	CC	TT	CC	CC	CC
2_10215	Vu03	451797	TT	TT	CC	CC	CC	TT	CC	TT	CC	CC	CC	TT	CC	TT	CC	CC	CC
2_10216	Vu03	453324	TT	TT	CC	CC	CC	CC	CC	TT	CC	CC	CC	TT	CC	TT	CC	CC	CC
2_31507	Vu03	459146	CC	CC	TT	TT	TT	CC	TT	CC	TT	TT	TT	CC	TT	CC	TT	TT	TT
2_21593	Vu03	460157	CC	CC	TT	TT	TT	TT	TT	CC	TT	TT	TT	CC	TT	CC	TT	TT	TT
2_22158	Vu03	464772	GG	GG	AA	AA	AA	AA	AA	GG	AA	AA	AA	GG	AA	GG	AA	AA	AA
2_22159	Vu03	465943	CC	CC	AA	AA	AA	CC	AA	CC	AA	AA	AA	CC	AA	CC	AA	AA	AA
2_31622	Vu03	466293	TT	TT	CC	CC	CC	TT	CC	TT	CC	CC	CC	TT	CC	TT	CC	CC	CC
2_31623	Vu03	466667	TT	TT	CC	CC	CC	CC	CC	TT	CC	CC	CC	TT	CC	TT	CC	CC	CC
2_08008	Vu03	469505	GG	GG	TT	TT	TT	GG	TT	GG	TT	TT	TT	GG	TT	GG	TT	TT	TT
2_08009	Vu03	470393	GG	GG	AA	AA	AA	GG	AA	GG	AA	AA	AA	GG	AA	GG	AA	AA	AA
2_22754	Vu03	477807	AA	AA	AA	GG	GG	AA	GG	AA	GG	GG	GG	AA	GG	AA	GG	AA	GG
2_22755	Vu03	478360	GG	GG	AA	AA	AA	AA	AA	GG	AA	AA	AA	GG	AA	GG	AA	AA	AA
2_08019	Vu03	491672	AA	AA	GG	GG	GG	AA	GG	AA	GG	GG	GG	AA	GG	AA	GG	GG	GG
2_08020	Vu03	492286	CC	CC	TT	TT	TT	CC	TT	CC	TT	TT	TT	CC	TT	CC	TT	TT	TT
2_08017	Vu03	494920	AA	AA	GG	GG	GG	AA	GG	AA	GG	GG	GG	AA	GG	AA	GG	GG	GG
2_08018	Vu03	495530	AA	AA	GG	GG	GG	AA	GG	AA	GG	GG	GG	AA	GG	AA	GG	GG	GG
2_08016	Vu03	500005	CC	CC	TT	TT	TT	CC	TT	CC	TT	TT	TT	CC	TT	CC	TT	TT	TT
2_31569	Vu03	504609	GG	GG	AA	AA	AA	--	AA	GG	AA	AA	AA	GG	AA	GG	AA	AA	AA
2_37366	Vu03	504645	GG	GG	GG	GG	GG	--	GG	GG	GG	GG	GG	GG	GG	GG	GG	GG	GG
2_31568	Vu03	504913	GG	GG	AA	GG	GG	--	GG	GG	GG	GG	GG	GG	GG	GG	GG	GG	GG
2_50008	Vu03	520523	CC	CC	CC	CC	CC	TT	CC	CC	CC	CC	CC	CC	CC	CC	CC	CC	CC
2_25182	Vu03	536776	CC	CC	CC	CC	CC	CC	CC	CC	CC	CC	CC	CC	CC	CC	CC	CC	CC
2_01703	Vu03	537384	TT	TT	TT	TT	TT	GG	TT	TT	TT	TT	TT	TT	TT	TT	TT	GG	TT
2_33724	Vu03	537471	TT	TT	TT	TT	TT	TT	TT	TT	TT	TT	TT	TT	TT	TT	TT	TT	TT
2_01702	Vu03	538974	AA	AA	AA	AA	AA	AA	AA	AA	AA	AA	AA	AA	AA	AA	AA	AA	AA
2_52676	Vu03	543388	AA	AA	AA	AA	AA	AA	AA	AA	AA	AA	AA	AA	AA	AA	AA	GG	AA
2_23068	Vu03	548456	GG	GG	GG	GG	GG	AA	GG	GG	AA	GG	GG	GG	GG	GG	GG	AA	GG
2_31800	Vu03	550084	CC	CC	CC	CC	CC	CC	CC	CC	TT	CC	CC	CC	CC	CC	CC	TT	CC
2_09458	Vu03	556042	CC	CC	TT	TT	TT	TT	TT	CC	CC	TT	TT	CC	TT	CC	TT	TT	TT
2_09459	Vu03	556350	CC	CC	TT	TT	TT	TT	TT	--	TT	TT	TT	CC	TT	CC	TT	TT	TT
2_01999	Vu03	573087	GG	GG	GG	AA	AA	AA	AA	GG	GG	AA	AA	GG	AA	GG	AA	GG	AA
2_02000	Vu03	574211	TT	TT	TT	CC	TT	TT	TT	TT	TT	CC	TT	TT	CC	TT	TT	TT	TT
2_25327	Vu03	576617	CC	CC	CC	TT	CC	CC	CC	CC	CC	TT	CC	CC	TT	CC	CC	CC	CC
2_25328	Vu03	579238	GG	GG	AA	AA	AA	AA	AA	GG	AA	AA	AA	GG	AA	GG	AA	AA	AA
1_0071	Vu03	583426	GG	GG	GG	GG	AA	GG	AA	GG	GG	GG	GG	GG	GG	GG	AA	GG	AA
2_01997	Vu03	584915	CC	CC	CC	CC	AA	CC	AA	CC	CC	AA	AA	CC	CC	CC	AA	CC	AA
2_01998	Vu03	585857	AA	AA	AA	GG	AA	AA	AA	AA	AA	AA	AA	AA	GG	AA	AA	AA	AA
2_05735	Vu03	594539	GG	GG	GG	GG	TT	TT	TT	GG	GG	TT	TT	GG	GG	GG	TT	GG	TT
2_05734	Vu03	594833	TT	TT	TT	TT	CC	TT	CC	TT	TT	CC	CC	TT	TT	TT	CC	TT	CC
2_15463	Vu03	598018	CC	CC	TT	CC	CC	CC	CC	CC	TT	CC	CC	CC	CC	CC	CC	TT	CC
2_15464	Vu03	605509	CC	CC	TT	CC	CC	CC	CC	CC	TT	CC	CC	CC	CC	CC	CC	TT	CC
2_17984	Vu03	625495	CC	CC	TT	TT	TT	TT	TT	CC	TT	TT	TT	CC	TT	CC	TT	TT	TT
2_17985	Vu03	625809	TT	TT	CC	CC	CC	CC	CC	TT	CC	CC	CC	TT	CC	TT	CC	CC	CC
2_21222	Vu03	631026	TT	TT	TT	TT	TT	GG	TT	TT	TT	GG	GG	TT	TT	TT	TT	TT	TT
1_0080	Vu03	631312	AA	AA	AA	AA	GG	GG	GG	AA	AA	GG	GG	AA	AA	AA	GG	AA	GG
2_21221	Vu03	631712	AA	AA	AA	AA	AA	AA	AA	AA	AA	GG	GG	AA	AA	AA	AA	AA	AA
2_31418	Vu03	632127	TT	TT	TT	TT	TT	TT	TT	TT	TT	GG	GG	TT	TT	TT	TT	TT	TT
2_31417	Vu03	632454	CC	CC	CC	CC	CC	CC	CC	CC	CC	AA	AA	CC	CC	CC	CC	CC	CC
2_13084	Vu03	634442	CC	CC	CC	TT	CC	CC	CC	CC	CC	TT	TT	CC	TT	CC	CC	CC	CC
2_13083	Vu03	637242	AA	AA	AA	CC	CC	CC	CC	AA	AA	CC	CC	AA	CC	AA	CC	AA	CC
1_0483	Vu03	638524	CC	CC	CC	CC	CC	AA	CC	CC	CC	AA	AA	CC	CC	CC	CC	CC	CC
2_15695	Vu03	643623	GG	GG	GG	GG	AA	GG	AA	GG	GG	GG	GG	GG	GG	GG	AA	GG	AA
2_15696	Vu03	644399	TT	TT	TT	TT	GG	GG	GG	TT	TT	GG	GG	TT	TT	TT	GG	TT	GG
2_12696	Vu03	650490	AA	AA	AA	AA	GG	AA	GG	AA	AA	AA	AA	AA	AA	AA	GG	AA	GG
2_47182	Vu03	654121	AA	AA	AA	AA	GG	GG	GG	AA	AA	GG	GG	AA	AA	AA	GG	AA	GG
2_12697	Vu03	655159	CC	CC	CC	CC	CC	TT	CC	CC	CC	TT	TT	CC	CC	CC	CC	CC	CC
2_07433	Vu03	659791	AA	AA	AA	AA	CC	CC	CC	AA	AA	CC	CC	AA	AA	AA	CC	AA	CC
2_32717	Vu03	660474	TT	TT	TT	TT	AA	AA	AA	TT	TT	TT	TT	TT	TT	TT	AA	TT	AA
2_07822	Vu03	663248	TT	TT	CC	CC	TT	TT	TT	TT	TT	TT	TT	TT	TT	TT	TT	TT	TT
2_07820	Vu03	664128	CC	CC	CC	CC	CC	CC	CC	CC	CC	TT	TT	CC	TT	CC	CC	CC	CC
2_27640	Vu03	664629	GG	GG	GG	GG	GG	GG	GG	GG	GG	TT	TT	GG	GG	GG	GG	GG	GG
2_27779	Vu03	671840	TT	TT	TT	TT	CC	TT	CC	TT	TT	TT	TT	TT	TT	TT	CC	TT	CC
2_27780	Vu03	673558	CC	CC	CC	CC	AA	AA	AA	CC	CC	CC	CC	CC	CC	CC	AA	CC	AA
2_26522	Vu03	679947	CC	CC	TT	CC	CC	--	CC	CC	CC	--	--	CC	--	CC	CC	CC	CC
2_26521	Vu03	681850	CC	CC	TT	TT	TT	--	TT	CC	TT	--	--	CC	--	CC	TT	TT	TT
2_42984	Vu03	693775	--	--	--	--	--	--	--	--	--	--	--	--	--	--	--	--	--
2_02694	Vu03	695682	TT	TT	CC	TT	TT	CC	TT	TT	TT	TT	CC	TT	--	TT	TT	TT	CC
2_25628	Vu03	696083	CC	CC	AA	CC	CC	CC	CC	CC	CC	CC	CC	CC	CC	CC	CC	CC	CC
2_02693	Vu03	696456	GG	GG	TT	GG	GG	GG	GG	GG	GG	GG	GG	GG	GG	GG	GG	GG	GG
2_33783	Vu03	696632	GG	GG	GG	GG	GG	GG	GG	GG	GG	GG	CC	GG	GG	GG	GG	GG	CC
2_04090	Vu03	700654	GG	GG	AA	AA	AA	AA	AA	GG	AA	AA	AA	GG	AA	GG	AA	AA	AA
2_04089	Vu03	700939	CC	CC	CC	TT	TT	CC	TT	CC	TT	TT	TT	CC	TT	CC	TT	TT	TT
2_04088	Vu03	701510	TT	TT	TT	CC	CC	TT	CC	TT	CC	CC	CC	TT	CC	TT	CC	CC	CC
2_26195	Vu03	702246	AA	AA	GG	GG	GG	AA	GG	AA	GG	GG	GG	AA	GG	AA	GG	GG	GG
2_04087	Vu03	702568	CC	CC	AA	AA	AA	--	AA	CC	AA	AA	AA	CC	AA	CC	AA	AA	AA
2_26194	Vu03	702855	CC	CC	--	--	--	CC	--	CC	--	--	--	CC	--	CC	--	--	--
2_51068	Vu03	703756	--	--	--	--	--	--	--	--	--	--	--	--	--	--	--	--	--
2_00788	Vu03	715525	GG	GG	AA	AA	AA	AA	AA	GG	AA	AA	AA	GG	AA	GG	AA	AA	AA
2_00789	Vu03	716179	CC	CC	TT	TT	TT	CC	TT	CC	TT	TT	TT	CC	TT	CC	TT	TT	TT
2_00786	Vu03	721064	TT	TT	CC	CC	CC	CC	CC	TT	CC	CC	CC	TT	CC	TT	CC	CC	CC
2_00787	Vu03	721330	TT	TT	CC	CC	CC	CC	CC	TT	CC	CC	CC	TT	CC	TT	CC	CC	CC
2_24764	Vu03	726641	TT	TT	TT	TT	TT	TT	TT	TT	TT	TT	TT	TT	TT	TT	TT	TT	TT
2_24765	Vu03	727770	GG	GG	GG	GG	GG	--	GG	GG	GG	GG	GG	GG	GG	GG	GG	GG	GG
2_00783	Vu03	736307	AA	AA	GG	GG	GG	AA	GG	AA	GG	GG	GG	AA	GG	AA	GG	GG	GG
2_00784	Vu03	741854	AA	AA	CC	CC	CC	AA	CC	AA	CC	CC	CC	AA	CC	AA	CC	CC	CC
2_00785	Vu03	742523	GG	GG	TT	TT	TT	TT	TT	GG	TT	TT	TT	GG	TT	GG	TT	TT	TT
2_36168	Vu03	743985	GG	GG	GG	GG	GG	GG	GG	GG	GG	GG	GG	GG	GG	GG	GG	GG	GG
2_21808	Vu03	744836	CC	CC	AA	AA	AA	CC	AA	CC	AA	AA	AA	CC	AA	CC	AA	AA	AA
1_0447	Vu03	746955	--	--	--	--	--	--	--	--	--	--	--	--	--	--	--	--	--
2_34793	Vu03	747576	GG	GG	GG	GG	GG	GG	GG	GG	GG	GG	GG	GG	GG	GG	GG	GG	GG
2_00782	Vu03	748164	TT	TT	CC	CC	CC	CC	CC	TT	CC	CC	CC	TT	CC	TT	CC	CC	CC
2_06405	Vu03	751992	GG	GG	TT	TT	TT	GG	TT	GG	TT	TT	TT	GG	TT	GG	TT	TT	TT
2_27110	Vu03	753903	GG	GG	AA	AA	AA	AA	AA	GG	AA	AA	AA	GG	AA	GG	AA	AA	AA
2_27112	Vu03	757710	AA	AA	CC	CC	CC	AA	CC	AA	CC	CC	AA	AA	AA	AA	CC	CC	AA
2_22084	Vu03	764679	AA	AA	CC	CC	CC	AA	CC	AA	CC	CC	AA	AA	AA	AA	CC	CC	AA
2_22083	Vu03	766335	AA	AA	GG	GG	GG	GG	GG	AA	GG	GG	AA	AA	AA	AA	GG	GG	AA
2_31384	Vu03	791882	CC	CC	TT	TT	TT	TT	TT	CC	TT	TT	CC	CC	CC	CC	TT	TT	CC
2_17532	Vu03	802928	CC	CC	AA	AA	AA	AA	AA	CC	AA	AA	CC	CC	CC	CC	AA	AA	CC
2_17531	Vu03	803188	GG	GG	AA	AA	AA	AA	AA	GG	AA	AA	GG	GG	GG	GG	AA	AA	GG
2_54979	Vu03	811948	CC	CC	TT	TT	TT	TT	TT	CC	TT	TT	CC	CC	CC	CC	TT	TT	CC
2_12550	Vu03	814539	AA	AA	GG	GG	GG	GG	GG	AA	GG	GG	AA	AA	AA	AA	GG	GG	AA
2_29162	Vu03	817323	GG	GG	TT	TT	TT	GG	TT	GG	TT	TT	GG	GG	GG	GG	TT	TT	GG
2_32954	Vu03	817637	CC	CC	GG	GG	GG	GG	GG	CC	GG	GG	CC	CC	CC	CC	GG	GG	CC
2_44874	Vu03	834285	CC	CC	TT	CC	CC	TT	CC	CC	CC	CC	CC	CC	CC	CC	CC	CC	CC
2_26690	Vu03	839033	GG	GG	AA	AA	AA	AA	AA	GG	AA	AA	GG	GG	GG	GG	AA	AA	GG
2_05255	Vu03	839678	AA	AA	GG	GG	GG	GG	GG	AA	GG	GG	AA	AA	AA	AA	GG	GG	AA
2_05256	Vu03	839984	CC	CC	TT	TT	TT	TT	TT	CC	TT	TT	CC	CC	CC	CC	TT	TT	CC
2_34525	Vu03	849111	AA	AA	TT	TT	AA	AA	AA	AA	TT	TT	AA	AA	AA	AA	AA	TT	AA
2_30790	Vu03	849460	AA	AA	GG	GG	AA	GG	AA	AA	GG	GG	AA	AA	AA	AA	AA	GG	AA
2_30070	Vu03	862447	TT	TT	CC	CC	CC	TT	CC	TT	TT	TT	TT	TT	TT	TT	CC	CC	TT
2_15478	Vu03	865188	CC	CC	TT	TT	TT	CC	TT	CC	CC	CC	CC	CC	CC	CC	TT	TT	CC
2_36902	Vu03	866883	AA	AA	AA	AA	AA	AA	AA	AA	AA	AA	AA	AA	AA	AA	AA	AA	AA
2_06538	Vu03	869486	TT	TT	GG	GG	GG	GG	GG	TT	TT	TT	TT	TT	TT	TT	GG	GG	TT
2_27152	Vu03	870414	GG	GG	AA	AA	AA	AA	AA	GG	GG	GG	GG	GG	GG	GG	AA	AA	GG
2_06536	Vu03	873353	AA	AA	GG	GG	GG	AA	GG	AA	AA	AA	AA	AA	AA	AA	GG	GG	AA
2_28994	Vu03	879436	CC	CC	TT	TT	TT	TT	TT	CC	CC	CC	CC	CC	CC	CC	TT	TT	CC
2_11919	Vu03	881026	TT	TT	CC	TT	TT	TT	TT	TT	TT	TT	TT	TT	TT	TT	TT	TT	TT
2_21179	Vu03	898570	CC	CC	TT	TT	TT	TT	TT	CC	TT	TT	TT	CC	TT	CC	TT	CC	TT
1_0146	Vu03	902271	GG	GG	AA	AA	GG	GG	AA	GG	GG	GG	GG	GG	GG	GG	AA	GG	GG
2_22130	Vu03	903017	GG	GG	GG	GG	AA	AA	GG	GG	AA	AA	AA	GG	AA	GG	GG	GG	AA
2_07198	Vu03	905764	AA	AA	AA	AA	GG	GG	AA	AA	GG	GG	GG	AA	GG	AA	AA	GG	GG
2_14512	Vu03	914940	CC	CC	CC	CC	CC	TT	CC	CC	CC	CC	CC	CC	CC	CC	CC	TT	CC
2_36122	Vu03	921019	CC	CC	CC	CC	CC	TT	CC	CC	CC	CC	CC	CC	CC	CC	CC	CC	CC
2_31361	Vu03	922053	TT	TT	TT	TT	TT	CC	TT	TT	TT	TT	TT	TT	TT	TT	TT	CC	TT
2_30756	Vu03	948837	TT	TT	GG	GG	GG	GG	GG	TT	GG	GG	GG	TT	GG	TT	GG	TT	GG
2_09646	Vu03	950222	CC	CC	CC	CC	CC	--	CC	CC	CC	CC	CC	CC	CC	CC	CC	CC	CC
2_28227	Vu03	950774	AA	AA	GG	GG	GG	GG	GG	AA	GG	GG	GG	AA	GG	AA	GG	GG	GG
2_28228	Vu03	951029	AA	AA	GG	GG	GG	GG	GG	AA	GG	GG	GG	AA	GG	AA	GG	GG	GG
2_51612	Vu03	955595	GG	GG	AA	AA	AA	--	AA	GG	AA	AA	AA	GG	AA	GG	AA	AA	AA
2_22222	Vu03	960400	AA	AA	GG	GG	GG	AA	GG	AA	GG	GG	GG	AA	GG	AA	GG	GG	GG
2_45794	Vu03	974677	CC	CC	TT	TT	TT	TT	TT	CC	TT	TT	TT	CC	TT	CC	TT	CC	TT
2_14781	Vu03	981635	GG	GG	AA	AA	AA	GG	AA	GG	AA	AA	AA	GG	AA	GG	AA	GG	AA
2_14782	Vu03	982610	CC	CC	TT	TT	TT	TT	TT	CC	TT	TT	TT	CC	TT	CC	TT	CC	TT
1_0853	Vu03	992737	--	--	--	--	--	--	--	--	--	--	--	--	--	--	--	--	--
2_04507	Vu03	1005732	AA	AA	GG	GG	GG	GG	GG	AA	GG	GG	GG	AA	GG	AA	GG	GG	GG
2_26391	Vu03	1008710	AA	AA	GG	GG	GG	GG	GG	AA	GG	GG	GG	AA	GG	AA	GG	GG	GG
2_48517	Vu03	1015266	AA	AA	CC	CC	CC	AA	CC	AA	AA	CC	CC	AA	CC	AA	CC	AA	CC
2_29386	Vu03	1036623	GG	GG	GG	TT	TT	GG	TT	GG	GG	TT	TT	GG	TT	GG	TT	GG	TT
2_54635	Vu03	1056968	--	--	--	--	--	--	--	--	--	--	--	--	--	--	--	--	--
2_02596	Vu03	1059467	TT	TT	TT	GG	GG	GG	GG	TT	TT	GG	GG	TT	GG	TT	GG	TT	GG
2_02597	Vu03	1064254	TT	TT	TT	CC	CC	CC	CC	TT	TT	CC	CC	TT	CC	TT	CC	TT	CC
2_23699	Vu03	1068237	AA	GG	AA	AA	AA	AA	AA	GG	AA	AA	AA	GG	AA	GG	AA	AA	AA
2_23698	Vu03	1071026	TT	CC	TT	TT	TT	TT	TT	CC	CC	TT	TT	CC	TT	CC	TT	CC	TT
2_22734	Vu03	1072394	TT	TT	TT	TT	TT	TT	TT	TT	TT	TT	CC	TT	CC	TT	TT	TT	CC
2_22735	Vu03	1072803	CC	CC	CC	CC	CC	CC	CC	CC	CC	CC	TT	CC	TT	CC	CC	CC	TT
2_28840	Vu03	1078393	GG	GG	AA	GG	GG	GG	GG	GG	GG	GG	GG	GG	GG	GG	GG	GG	GG
2_11450	Vu03	1079028	TT	TT	GG	TT	TT	GG	TT	TT	TT	TT	GG	TT	GG	TT	TT	TT	TT
2_12142	Vu03	1087407	TT	GG	TT	TT	TT	TT	TT	GG	TT	TT	TT	GG	TT	GG	TT	TT	TT
2_12141	Vu03	1087969	TT	CC	CC	CC	CC	TT	CC	CC	CC	CC	TT	CC	TT	CC	CC	CC	CC
2_15087	Vu03	1095314	CC	CC	TT	TT	TT	CC	TT	CC	TT	TT	CC	CC	CC	CC	TT	TT	TT
2_23338	Vu03	1103574	GG	GG	GG	AA	AA	--	AA	GG	GG	AA	GG	GG	GG	GG	AA	GG	GG
2_23337	Vu03	1105061	GG	AA	AA	GG	GG	GG	GG	AA	AA	GG	GG	AA	GG	AA	GG	AA	AA
2_53632	Vu03	1112703	GG	GG	GG	GG	GG	GG	GG	GG	GG	GG	GG	GG	GG	GG	GG	GG	GG
2_01292	Vu03	1114812	CC	TT	TT	TT	TT	CC	TT	TT	TT	TT	CC	TT	CC	TT	TT	TT	TT
2_33701	Vu03	1115242	CC	GG	GG	GG	GG	GG	GG	GG	GG	GG	CC	GG	CC	GG	GG	GG	CC
2_22839	Vu03	1123406	AA	GG	AA	GG	GG	AA	GG	GG	AA	GG	AA	GG	AA	GG	GG	AA	AA
2_22840	Vu03	1124057	GG	TT	TT	TT	TT	TT	TT	TT	TT	TT	GG	TT	GG	TT	TT	TT	GG
2_49632	Vu03	1126333	GG	AA	GG	GG	GG	GG	GG	AA	GG	GG	GG	AA	GG	AA	GG	GG	GG
2_24098	Vu03	1135487	TT	TT	GG	GG	GG	TT	GG	TT	GG	GG	GG	TT	GG	TT	GG	GG	TT
2_24097	Vu03	1137111	AA	AA	CC	CC	CC	AA	CC	AA	CC	CC	CC	AA	CC	AA	CC	CC	AA
2_18619	Vu03	1142421	GG	AA	AA	AA	AA	AA	AA	AA	AA	AA	AA	AA	AA	AA	AA	AA	GG
2_32199	Vu03	1142580	CC	TT	TT	TT	TT	CC	TT	TT	TT	TT	TT	TT	TT	TT	TT	TT	CC
2_06395	Vu03	1154619	AA	CC	AA	CC	CC	AA	CC	CC	AA	CC	CC	CC	CC	CC	CC	AA	AA
2_06396	Vu03	1155059	TT	CC	TT	CC	CC	TT	CC	CC	TT	CC	CC	CC	CC	CC	CC	TT	TT
2_20252	Vu03	1158308	CC	TT	TT	TT	TT	CC	TT	TT	TT	TT	TT	TT	TT	TT	TT	TT	CC
2_20253	Vu03	1158553	CC	TT	TT	TT	TT	CC	TT	TT	CC	TT	TT	TT	TT	TT	TT	TT	CC
2_44102	Vu03	1177107	GG	TT	TT	TT	TT	GG	TT	TT	TT	TT	TT	TT	TT	TT	TT	TT	GG
2_04941	Vu03	1178031	GG	AA	AA	AA	AA	GG	AA	AA	AA	AA	AA	AA	AA	AA	AA	AA	GG
2_04940	Vu03	1178393	TT	TT	TT	TT	TT	TT	TT	TT	GG	TT	TT	TT	TT	TT	TT	TT	TT
2_48669	Vu03	1181552	GG	AA	AA	--	--	AA	--	AA	AA	--	--	AA	--	AA	--	--	GG
2_00133	Vu03	1184811	GG	TT	TT	GG	TT	TT	TT	TT	TT	TT	TT	TT	TT	TT	TT	TT	GG
2_00134	Vu03	1185131	TT	CC	TT	TT	CC	TT	CC	CC	TT	CC	CC	CC	CC	CC	CC	CC	TT
2_50224	Vu03	1186907	GG	TT	TT	GG	TT	TT	TT	TT	TT	TT	TT	TT	TT	TT	TT	TT	GG
2_09901	Vu03	1208118	TT	CC	CC	TT	CC	TT	CC	CC	CC	CC	CC	CC	CC	CC	CC	CC	TT
2_09900	Vu03	1210990	GG	TT	TT	GG	TT	TT	TT	TT	TT	TT	TT	TT	TT	TT	TT	TT	GG
2_39733	Vu03	1212253	TT	AA	AA	TT	AA	TT	AA	AA	AA	AA	AA	AA	AA	AA	AA	AA	TT
2_13249	Vu03	1218383	TT	CC	CC	TT	CC	TT	CC	CC	CC	CC	CC	CC	CC	CC	CC	CC	TT
2_20141	Vu03	1224402	TT	CC	CC	TT	CC	TT	CC	CC	TT	CC	CC	CC	CC	CC	CC	CC	TT
2_20140	Vu03	1224711	AA	AA	AA	AA	AA	AA	AA	AA	CC	AA	AA	AA	AA	AA	AA	AA	AA
2_49366	Vu03	1226815	AA	AA	AA	AA	CC	AA	AA	AA	AA	CC	CC	AA	CC	AA	AA	CC	AA
2_16817	Vu03	1232474	AA	GG	AA	AA	AA	GG	GG	GG	GG	AA	AA	GG	AA	GG	GG	AA	AA
2_16816	Vu03	1232887	TT	CC	CC	TT	CC	TT	CC	CC	TT	CC	CC	CC	TT	CC	CC	CC	TT
2_12349	Vu03	1241872	AA	AA	GG	AA	AA	AA	AA	AA	AA	AA	AA	AA	AA	AA	AA	AA	AA
1_0724	Vu03	1242154	AA	AA	AA	AA	AA	AA	GG	AA	AA	AA	AA	AA	AA	AA	GG	AA	AA
2_12348	Vu03	1242154	AA	AA	AA	AA	AA	AA	GG	AA	AA	AA	AA	AA	AA	AA	GG	AA	AA
2_05887	Vu03	1245020	TT	TT	TT	TT	TT	TT	GG	GG	TT	TT	TT	TT	TT	TT	GG	TT	TT
2_05886	Vu03	1246316	TT	GG	GG	TT	GG	TT	TT	TT	GG	GG	GG	GG	TT	GG	TT	GG	TT
2_20825	Vu03	1255245	CC	TT	TT	CC	TT	CC	TT	TT	TT	CC	TT	TT	CC	TT	TT	TT	CC
2_31322	Vu03	1255946	AA	GG	GG	AA	GG	AA	GG	GG	GG	AA	GG	GG	AA	GG	GG	GG	AA
2_30401	Vu03	1256603	GG	AA	GG	GG	AA	GG	GG	GG	GG	GG	AA	AA	GG	AA	GG	AA	GG
2_17016	Vu03	1257928	GG	AA	AA	GG	AA	AA	AA	AA	AA	GG	AA	AA	GG	AA	AA	AA	GG
2_51611	Vu03	1261301	GG	TT	TT	GG	TT	TT	TT	TT	TT	GG	TT	TT	TT	TT	TT	TT	TT
2_19820	Vu03	1285373	CC	CC	CC	CC	TT	CC	CC	TT	CC	CC	CC	CC	CC	CC	CC	CC	TT
2_19821	Vu03	1285940	CC	TT	TT	CC	CC	CC	TT	CC	TT	CC	TT	TT	TT	TT	TT	TT	CC
2_05004	Vu03	1303272	GG	AA	AA	GG	AA	GG	AA	AA	GG	GG	AA	AA	AA	AA	AA	GG	AA
2_05003	Vu03	1303618	GG	GG	GG	GG	GG	GG	GG	GG	AA	GG	GG	GG	GG	GG	GG	GG	GG
2_05002	Vu03	1303935	CC	AA	AA	CC	AA	AA	AA	AA	AA	AA	AA	AA	AA	AA	AA	AA	AA
2_09843	Vu03	1314005	CC	TT	TT	CC	TT	CC	TT	TT	CC	CC	TT	TT	TT	TT	TT	CC	TT
2_09844	Vu03	1314297	GG	AA	AA	GG	AA	AA	AA	AA	GG	GG	AA	AA	AA	AA	AA	GG	AA
2_21100	Vu03	1323079	TT	CC	CC	TT	CC	TT	CC	CC	TT	TT	CC	CC	CC	CC	CC	TT	CC
2_21101	Vu03	1324231	CC	TT	TT	CC	TT	CC	TT	TT	CC	CC	TT	TT	TT	TT	TT	CC	TT
2_42266	Vu03	1331271	CC	AA	AA	CC	AA	CC	AA	AA	CC	CC	AA	AA	AA	AA	AA	CC	AA
2_16222	Vu03	1338050	AA	GG	GG	AA	GG	AA	GG	GG	AA	AA	GG	GG	GG	GG	GG	AA	GG
2_42388	Vu03	1349539	TT	CC	CC	TT	CC	TT	CC	CC	TT	TT	CC	CC	CC	CC	CC	TT	CC
2_14065	Vu03	1351344	GG	AA	AA	GG	AA	GG	AA	AA	GG	GG	AA	AA	AA	AA	AA	GG	AA
2_14064	Vu03	1352088	TT	CC	CC	TT	CC	TT	CC	CC	TT	TT	CC	CC	CC	CC	CC	TT	CC
2_03878	Vu03	1362129	TT	CC	CC	TT	CC	TT	CC	CC	TT	TT	TT	CC	CC	CC	CC	TT	CC
2_03877	Vu03	1362449	CC	TT	TT	CC	TT	CC	TT	TT	CC	CC	CC	TT	TT	TT	TT	CC	TT
2_03876	Vu03	1364126	AA	CC	CC	AA	CC	AA	CC	CC	AA	AA	AA	CC	CC	CC	CC	AA	CC
2_03875	Vu03	1365193	CC	CC	CC	CC	CC	CC	CC	CC	TT	CC	CC	CC	CC	CC	CC	TT	CC
2_19065	Vu03	1373103	CC	CC	CC	CC	CC	CC	CC	CC	AA	CC	CC	CC	CC	CC	CC	AA	CC
2_19064	Vu03	1373451	AA	GG	GG	AA	GG	AA	GG	GG	GG	AA	AA	GG	GG	GG	GG	GG	GG
2_55342	Vu03	1374706	AA	GG	GG	AA	GG	GG	GG	GG	GG	GG	AA	GG	GG	GG	GG	GG	GG
2_14453	Vu03	1384199	AA	GG	GG	AA	GG	GG	GG	GG	GG	AA	AA	GG	GG	GG	GG	GG	GG
2_13641	Vu03	1403089	TT	GG	GG	TT	GG	GG	TT	GG	GG	TT	TT	GG	GG	GG	GG	GG	GG
2_13640	Vu03	1403591	GG	TT	TT	GG	TT	GG	GG	TT	TT	GG	GG	TT	TT	TT	TT	TT	TT
2_49039	Vu03	1411551	AA	GG	GG	GG	AA	GG	GG	AA	AA	GG	GG	GG	AA	GG	AA	GG	AA
2_01145	Vu03	1418415	GG	GG	GG	AA	GG	GG	AA	GG	GG	AA	AA	GG	GG	GG	GG	GG	GG
2_01144	Vu03	1420060	TT	TT	TT	CC	TT	TT	CC	TT	TT	CC	CC	TT	TT	TT	TT	TT	TT
2_04280	Vu03	1425583	GG	GG	GG	AA	GG	AA	AA	GG	GG	AA	AA	GG	GG	GG	GG	GG	GG
2_04279	Vu03	1426237	CC	CC	CC	AA	CC	AA	AA	CC	CC	AA	AA	CC	CC	CC	CC	CC	CC
2_02401	Vu03	1439156	TT	TT	TT	CC	TT	CC	CC	TT	TT	CC	CC	TT	TT	TT	TT	TT	TT
2_02402	Vu03	1439357	AA	AA	AA	GG	AA	GG	GG	AA	AA	GG	GG	AA	AA	AA	AA	AA	AA
2_30882	Vu03	1450327	GG	GG	GG	AA	GG	AA	AA	GG	GG	AA	AA	GG	GG	GG	GG	GG	AA
2_19297	Vu03	1450759	TT	TT	TT	CC	TT	CC	CC	TT	TT	CC	CC	TT	TT	TT	TT	TT	CC
1_1351	Vu03	1450807	GG	GG	GG	CC	GG	CC	CC	GG	GG	CC	CC	GG	GG	GG	GG	GG	CC
2_53551	Vu03	1450807	CC	CC	CC	GG	CC	GG	GG	CC	CC	GG	GG	CC	CC	CC	CC	CC	GG
2_30183	Vu03	1461854	CC	TT	TT	CC	CC	CC	CC	TT	TT	CC	CC	TT	CC	TT	TT	TT	CC
2_15903	Vu03	1462537	CC	AA	AA	CC	CC	CC	CC	AA	AA	CC	CC	AA	CC	AA	AA	AA	CC
2_13036	Vu03	1467439	AA	AA	AA	AA	AA	CC	AA	CC	CC	AA	AA	AA	AA	AA	CC	CC	AA
2_12407	Vu03	1478352	TT	TT	TT	TT	TT	TT	TT	GG	GG	TT	TT	TT	TT	TT	GG	GG	TT
2_12408	Vu03	1478985	AA	AA	AA	AA	AA	AA	AA	CC	CC	AA	AA	AA	AA	AA	CC	CC	AA
2_12405	Vu03	1484285	AA	CC	CC	AA	AA	CC	AA	CC	CC	AA	AA	CC	AA	CC	CC	CC	AA
2_12406	Vu03	1484588	TT	CC	CC	TT	TT	TT	TT	--	--	TT	TT	CC	TT	CC	--	--	TT
2_11793	Vu03	1498078	AA	GG	GG	AA	AA	AA	AA	AA	AA	AA	AA	GG	AA	GG	AA	AA	AA
2_33365	Vu03	1500944	GG	CC	CC	GG	GG	CC	GG	CC	CC	GG	GG	CC	GG	CC	CC	CC	GG
2_19389	Vu03	1501183	GG	GG	GG	GG	GG	GG	GG	AA	AA	GG	GG	GG	GG	GG	AA	AA	GG
2_20664	Vu03	1502361	TT	GG	GG	TT	TT	GG	TT	GG	GG	TT	TT	GG	TT	GG	GG	GG	TT
1_1037	Vu03	1502712	AA	GG	GG	AA	AA	GG	AA	GG	GG	AA	AA	GG	AA	GG	GG	GG	AA
2_20663	Vu03	1502748	GG	GG	GG	GG	GG	GG	GG	AA	AA	GG	GG	GG	GG	GG	AA	AA	GG
2_07043	Vu03	1519261	CC	TT	TT	CC	CC	CC	CC	TT	TT	CC	CC	TT	CC	TT	TT	TT	CC
2_27325	Vu03	1520162	CC	TT	TT	CC	CC	CC	CC	TT	TT	CC	CC	TT	CC	TT	TT	TT	CC
2_50268	Vu03	1529267	GG	--	--	GG	GG	--	GG	--	--	GG	GG	--	GG	--	--	--	GG
2_15229	Vu03	1532469	AA	GG	GG	AA	AA	AA	AA	GG	GG	AA	AA	GG	AA	GG	GG	GG	AA
2_15230	Vu03	1533068	CC	TT	TT	CC	CC	TT	CC	TT	TT	CC	CC	TT	CC	TT	TT	TT	CC
2_08390	Vu03	1539257	GG	AA	AA	AA	GG	AA	GG	AA	AA	GG	GG	AA	GG	AA	AA	AA	GG
2_08389	Vu03	1539862	CC	TT	TT	TT	CC	CC	CC	TT	TT	CC	CC	TT	CC	TT	TT	TT	CC
2_11334	Vu03	1550381	GG	AA	AA	AA	GG	GG	GG	AA	AA	GG	GG	AA	GG	AA	AA	AA	GG
2_28798	Vu03	1557514	AA	GG	GG	GG	AA	GG	AA	GG	GG	AA	AA	GG	AA	GG	GG	GG	AA
2_12760	Vu03	1559531	CC	TT	TT	TT	CC	TT	CC	TT	TT	CC	CC	TT	CC	TT	TT	TT	CC
2_06217	Vu03	1564002	TT	CC	CC	CC	TT	TT	TT	CC	CC	TT	TT	CC	TT	CC	CC	CC	TT
2_27046	Vu03	1564247	TT	CC	CC	CC	TT	CC	TT	CC	CC	TT	TT	CC	TT	CC	CC	CC	TT
2_47514	Vu03	1585545	CC	--	--	AA	CC	CC	CC	AA	--	CC	CC	--	CC	--	AA	AA	CC
2_30254	Vu03	1589735	TT	CC	CC	CC	TT	CC	TT	CC	CC	TT	TT	CC	TT	CC	CC	CC	TT
2_16306	Vu03	1590093	GG	AA	AA	AA	GG	AA	GG	AA	AA	GG	GG	AA	GG	AA	AA	AA	GG
2_15474	Vu03	1591619	CC	TT	TT	CC	CC	CC	CC	CC	TT	CC	CC	TT	CC	TT	CC	CC	CC
2_15473	Vu03	1594426	AA	CC	CC	AA	AA	AA	AA	AA	CC	AA	AA	CC	AA	CC	AA	AA	AA
2_01849	Vu03	1599955	GG	AA	AA	AA	GG	AA	GG	AA	AA	GG	GG	AA	GG	AA	AA	AA	GG
2_01850	Vu03	1600333	GG	TT	TT	TT	GG	TT	GG	TT	TT	GG	GG	TT	GG	TT	TT	TT	GG
2_25256	Vu03	1601069	AA	CC	CC	CC	AA	CC	AA	CC	CC	AA	AA	CC	AA	CC	CC	CC	AA
2_41185	Vu03	1606017	AA	CC	CC	AA	AA	AA	AA	AA	CC	AA	AA	CC	AA	CC	AA	AA	AA
2_21956	Vu03	1609929	CC	TT	TT	CC	CC	CC	CC	CC	TT	CC	CC	TT	CC	TT	CC	CC	CC
2_15621	Vu03	1620767	AA	GG	GG	GG	AA	AA	GG	GG	GG	GG	AA	GG	AA	GG	GG	GG	AA
2_15622	Vu03	1621716	GG	GG	GG	AA	GG	GG	AA	AA	GG	AA	GG	GG	GG	GG	AA	AA	GG
2_22898	Vu03	1627777	GG	AA	AA	AA	GG	GG	AA	AA	AA	AA	GG	AA	GG	AA	AA	AA	GG
2_22899	Vu03	1628701	TT	GG	GG	GG	TT	GG	GG	GG	GG	GG	TT	GG	TT	GG	GG	GG	TT
2_05312	Vu03	1641589	CC	TT	TT	CC	CC	CC	CC	CC	TT	CC	CC	TT	CC	TT	CC	CC	CC
2_05311	Vu03	1643339	GG	TT	TT	GG	GG	GG	GG	GG	TT	GG	GG	TT	GG	TT	GG	GG	GG
2_13226	Vu03	1651561	TT	TT	TT	CC	TT	TT	CC	CC	TT	CC	TT	TT	TT	TT	CC	CC	TT
2_13225	Vu03	1651912	AA	GG	GG	AA	AA	AA	AA	AA	GG	AA	AA	GG	AA	GG	AA	AA	AA
2_07209	Vu03	1672117	AA	CC	CC	AA	AA	CC	AA	AA	CC	AA	AA	CC	AA	CC	AA	AA	AA
2_07210	Vu03	1674374	TT	CC	CC	TT	TT	TT	TT	TT	CC	TT	TT	CC	TT	CC	TT	TT	TT
2_55200	Vu03	1680844	CC	CC	CC	CC	CC	AA	CC	CC	CC	CC	CC	CC	CC	CC	CC	CC	CC
2_49239	Vu03	1696518	CC	CC	CC	CC	CC	CC	CC	CC	CC	CC	CC	CC	CC	CC	CC	CC	CC
2_10048	Vu03	1719966	GG	GG	GG	GG	GG	GG	GG	GG	AA	GG	GG	GG	GG	GG	GG	GG	GG
2_10049	Vu03	1723959	TT	TT	TT	TT	TT	TT	TT	TT	TT	TT	TT	TT	TT	TT	TT	TT	TT
2_03677	Vu03	1734925	GG	GG	GG	GG	GG	GG	GG	GG	AA	GG	GG	GG	GG	GG	GG	GG	GG
2_18798	Vu03	1784217	GG	GG	GG	GG	GG	GG	GG	GG	TT	GG	GG	GG	GG	GG	GG	GG	GG
2_55259	Vu03	1786634	GG	GG	GG	GG	GG	TT	GG	GG	TT	GG	GG	GG	GG	GG	GG	GG	GG
2_46339	Vu03	1788596	AA	AA	AA	AA	AA	AA	AA	AA	GG	AA	AA	AA	AA	AA	AA	AA	AA
2_43190	Vu03	1803665	CC	CC	CC	CC	CC	CC	CC	CC	TT	CC	CC	CC	CC	CC	CC	CC	CC
2_13153	Vu03	1817534	AA	AA	AA	AA	AA	GG	AA	AA	GG	AA	AA	AA	AA	AA	AA	AA	AA
2_14787	Vu03	1818527	CC	CC	CC	CC	CC	AA	CC	CC	AA	CC	CC	CC	CC	CC	CC	CC	CC
2_14788	Vu03	1819053	GG	GG	GG	GG	GG	GG	GG	GG	AA	GG	GG	GG	GG	GG	GG	GG	GG
2_26549	Vu03	1828292	AA	AA	AA	AA	AA	AA	AA	AA	GG	AA	AA	AA	AA	AA	AA	AA	AA
2_26550	Vu03	1829105	CC	CC	CC	CC	CC	CC	CC	CC	AA	CC	CC	CC	CC	CC	CC	CC	CC
2_26548	Vu03	1832354	AA	AA	AA	AA	AA	GG	AA	AA	GG	AA	AA	AA	AA	AA	AA	AA	AA
2_36608	Vu03	1832513	AA	AA	AA	AA	AA	AA	AA	AA	AA	AA	AA	AA	AA	AA	AA	AA	AA
2_26547	Vu03	1836304	AA	AA	AA	AA	AA	AA	AA	AA	AA	AA	AA	AA	AA	AA	AA	AA	AA
2_05920	Vu03	1850862	CC	CC	CC	CC	CC	CC	CC	CC	CC	CC	CC	CC	CC	CC	CC	CC	CC
2_26928	Vu03	1853295	TT	TT	TT	TT	TT	--	TT	TT	TT	TT	TT	TT	TT	TT	TT	TT	TT
2_28323	Vu03	1855776	AA	AA	AA	AA	AA	GG	AA	AA	AA	AA	AA	AA	AA	AA	AA	AA	AA
2_22493	Vu03	1877877	TT	TT	TT	TT	TT	TT	TT	TT	TT	CC	CC	TT	TT	TT	TT	TT	CC
2_22492	Vu03	1878352	TT	TT	TT	TT	TT	GG	TT	TT	TT	GG	GG	TT	TT	TT	TT	TT	GG
2_29733	Vu03	1885281	AA	AA	AA	AA	AA	CC	AA	AA	AA	CC	CC	AA	AA	AA	AA	AA	CC
2_14343	Vu03	1887700	TT	TT	TT	TT	TT	TT	TT	TT	TT	CC	CC	TT	TT	TT	TT	TT	CC
2_19920	Vu03	1891531	CC	CC	CC	CC	CC	CC	CC	CC	CC	TT	TT	CC	CC	CC	CC	CC	TT
2_11265	Vu03	1896568	TT	TT	TT	TT	TT	GG	TT	TT	TT	GG	GG	TT	TT	TT	TT	TT	GG
2_33100	Vu03	1907618	AA	AA	AA	AA	AA	TT	AA	AA	AA	TT	TT	AA	AA	AA	AA	AA	TT
1_0779	Vu03	1912563	AA	GG	GG	GG	GG	GG	GG	GG	GG	AA	AA	GG	GG	GG	GG	GG	AA
2_08526	Vu03	1912563	TT	CC	CC	CC	CC	CC	CC	CC	CC	TT	TT	CC	CC	CC	CC	CC	TT
2_08527	Vu03	1918203	CC	TT	TT	TT	TT	TT	TT	TT	TT	CC	CC	TT	TT	TT	TT	TT	CC
2_32611	Vu03	1946855	GG	GG	GG	GG	GG	CC	GG	GG	CC	GG	GG	GG	GG	GG	GG	CC	GG
2_32612	Vu03	1947673	CC	CC	CC	CC	CC	CC	CC	CC	GG	CC	CC	CC	CC	CC	CC	GG	CC
2_26979	Vu03	1953750	TT	TT	TT	TT	TT	TT	TT	TT	GG	TT	TT	TT	TT	TT	TT	GG	TT
2_23650	Vu03	1965037	TT	TT	TT	TT	TT	TT	TT	TT	TT	TT	TT	TT	TT	TT	TT	CC	TT
2_32442	Vu03	1966524	AA	AA	AA	AA	AA	GG	AA	AA	AA	AA	AA	AA	AA	AA	AA	GG	AA
2_21842	Vu03	1974949	TT	CC	TT	TT	TT	TT	TT	TT	CC	TT	CC	CC	TT	CC	CC	CC	TT
2_21843	Vu03	1975767	TT	CC	TT	TT	TT	TT	TT	TT	CC	TT	CC	CC	TT	CC	CC	CC	TT
2_28997	Vu03	1980741	AA	GG	AA	AA	AA	--	AA	AA	GG	AA	GG	GG	AA	GG	GG	GG	AA
2_11930	Vu03	1981804	GG	TT	GG	GG	GG	TT	GG	GG	TT	GG	TT	TT	GG	TT	TT	TT	GG
1_0185	Vu03	1981822	GG	AA	GG	GG	GG	GG	GG	GG	AA	GG	AA	AA	GG	AA	AA	AA	GG
2_04921	Vu03	1983118	AA	GG	AA	AA	AA	GG	AA	AA	GG	AA	GG	GG	AA	GG	GG	GG	AA
2_26573	Vu03	1986200	TT	CC	TT	TT	TT	CC	TT	TT	CC	TT	TT	CC	TT	CC	CC	CC	TT
2_04920	Vu03	1987735	TT	CC	TT	TT	TT	TT	TT	TT	CC	TT	TT	CC	TT	CC	CC	CC	TT
2_43915	Vu03	1988977	CC	TT	CC	CC	CC	CC	CC	CC	TT	CC	CC	TT	CC	TT	TT	TT	CC
2_26572	Vu03	1991560	CC	TT	CC	CC	CC	CC	CC	CC	TT	CC	CC	TT	CC	TT	TT	TT	CC
2_33543	Vu03	2014803	GG	CC	GG	GG	GG	GG	GG	GG	CC	GG	GG	CC	GG	CC	GG	CC	GG
2_21919	Vu03	2015606	CC	TT	CC	CC	CC	TT	CC	TT	TT	CC	CC	TT	CC	TT	TT	TT	CC
2_36597	Vu03	2030176	TT	TT	TT	GG	TT	GG	TT	TT	TT	TT	TT	TT	TT	TT	TT	TT	TT
2_19891	Vu03	2036535	GG	TT	GG	GG	GG	GG	GG	TT	TT	GG	GG	TT	GG	TT	GG	TT	GG
2_25471	Vu03	2038685	CC	CC	CC	CC	CC	CC	CC	TT	CC	CC	CC	CC	CC	CC	CC	CC	CC
2_55090	Vu03	2039673	GG	GG	GG	GG	GG	GG	GG	AA	GG	GG	GG	GG	GG	GG	GG	GG	GG
2_22322	Vu03	2049129	GG	AA	GG	GG	GG	GG	GG	AA	AA	GG	GG	AA	GG	AA	AA	AA	GG
2_22323	Vu03	2050744	AA	CC	AA	AA	AA	AA	AA	CC	CC	AA	AA	CC	AA	CC	CC	CC	AA
2_19202	Vu03	2057962	CC	CC	CC	CC	CC	CC	TT	CC	CC	CC	CC	CC	TT	CC	CC	CC	CC
2_35704	Vu03	2061684	GG	GG	GG	AA	GG	GG	GG	GG	GG	GG	GG	GG	GG	GG	GG	GG	GG
2_16116	Vu03	2061949	GG	GG	GG	TT	GG	TT	GG	GG	GG	GG	GG	GG	GG	GG	TT	GG	GG
2_24315	Vu03	2067686	TT	CC	TT	TT	TT	TT	TT	CC	CC	TT	TT	CC	TT	CC	TT	CC	TT
2_24314	Vu03	2071160	CC	CC	CC	CC	CC	CC	CC	CC	CC	CC	CC	CC	CC	CC	TT	CC	CC
2_33315	Vu03	2076549	CC	CC	CC	CC	CC	CC	CC	CC	CC	CC	CC	CC	CC	CC	GG	CC	CC
2_35946	Vu03	2076742	GG	GG	GG	AA	GG	AA	GG	GG	GG	GG	GG	GG	GG	GG	GG	GG	GG
2_35945	Vu03	2077027	CC	CC	CC	TT	CC	CC	CC	CC	CC	CC	CC	CC	CC	CC	CC	CC	CC
2_28901	Vu03	2078024	TT	TT	TT	TT	TT	TT	TT	TT	TT	TT	TT	TT	TT	TT	CC	TT	TT
2_36913	Vu03	2078524	GG	GG	GG	AA	GG	AA	GG	GG	GG	GG	GG	GG	GG	GG	GG	GG	GG
2_37274	Vu03	2103860	GG	GG	GG	GG	GG	GG	GG	GG	TT	GG	GG	GG	GG	GG	GG	GG	GG
2_19764	Vu03	2104646	AA	GG	AA	GG	AA	GG	AA	GG	GG	AA	AA	GG	AA	GG	GG	GG	AA
2_30151	Vu03	2112748	TT	TT	CC	CC	CC	CC	TT	TT	TT	TT	TT	TT	CC	TT	TT	TT	TT
2_30152	Vu03	2113671	GG	GG	AA	AA	AA	GG	GG	GG	GG	GG	GG	GG	AA	GG	GG	GG	GG
2_47854	Vu03	2117967	AA	AA	AA	AA	AA	AA	AA	AA	GG	AA	AA	AA	AA	AA	AA	AA	AA
2_01430	Vu03	2125849	GG	GG	AA	AA	AA	AA	GG	GG	AA	GG	GG	GG	AA	GG	GG	GG	GG
2_01429	Vu03	2126339	CC	CC	TT	TT	TT	CC	CC	CC	CC	CC	CC	CC	TT	CC	CC	CC	CC
2_01671	Vu03	2137484	AA	AA	CC	CC	CC	CC	AA	AA	CC	AA	AA	AA	CC	AA	CC	AA	AA
1_0070	Vu03	2141685	AA	AA	GG	GG	GG	GG	AA	AA	GG	AA	AA	AA	GG	AA	GG	AA	AA
2_43181	Vu03	2145371	AA	GG	AA	AA	AA	AA	GG	GG	AA	GG	GG	GG	AA	GG	AA	GG	GG
2_01673	Vu03	2156133	CC	AA	CC	CC	CC	CC	AA	AA	CC	AA	AA	AA	CC	AA	CC	AA	AA
2_01672	Vu03	2157215	AA	CC	AA	AA	AA	CC	CC	CC	AA	CC	CC	CC	AA	CC	AA	CC	CC
2_21722	Vu03	2162577	TT	CC	TT	TT	TT	CC	CC	CC	TT	CC	CC	CC	TT	CC	TT	CC	CC
2_32844	Vu03	2166076	TT	AA	TT	TT	TT	AA	AA	AA	TT	AA	AA	AA	TT	AA	TT	AA	AA
2_10487	Vu03	2166542	TT	CC	TT	TT	TT	CC	CC	CC	TT	CC	CC	CC	TT	CC	TT	CC	CC
2_28513	Vu03	2168336	TT	CC	TT	TT	TT	CC	CC	CC	TT	CC	CC	CC	TT	CC	TT	CC	CC
2_54783	Vu03	2172162	AA	GG	AA	AA	AA	GG	AA	GG	AA	AA	AA	GG	AA	GG	AA	GG	AA
2_53384	Vu03	2189637	CC	AA	CC	CC	CC	CC	CC	AA	CC	CC	CC	AA	CC	AA	CC	AA	CC
2_17598	Vu03	2201070	AA	GG	AA	AA	AA	AA	AA	GG	AA	AA	AA	GG	AA	GG	AA	AA	AA
2_30534	Vu03	2203134	CC	TT	CC	CC	CC	--	CC	TT	CC	CC	CC	TT	CC	TT	TT	CC	CC
2_01756	Vu03	2212521	CC	CC	CC	CC	CC	CC	CC	CC	CC	CC	CC	CC	CC	CC	CC	CC	CC
2_01757	Vu03	2213123	AA	AA	AA	AA	AA	AA	AA	AA	AA	AA	AA	AA	AA	AA	AA	AA	AA
2_52108	Vu03	2221117	AA	AA	AA	AA	AA	AA	AA	AA	AA	AA	AA	AA	AA	AA	AA	AA	AA
2_26016	Vu03	2223359	GG	GG	GG	GG	GG	AA	GG	GG	GG	GG	GG	GG	GG	GG	GG	GG	GG
2_03631	Vu03	2225189	AA	AA	AA	AA	AA	AA	AA	AA	AA	AA	AA	AA	AA	AA	AA	AA	AA
2_28829	Vu03	2230784	CC	CC	CC	CC	CC	CC	CC	CC	CC	CC	CC	CC	CC	CC	CC	CC	CC
2_28830	Vu03	2231476	TT	TT	TT	TT	TT	TT	TT	TT	TT	TT	TT	TT	TT	TT	TT	TT	TT
2_14822	Vu03	2233466	CC	CC	CC	CC	CC	AA	CC	CC	CC	CC	CC	CC	CC	CC	CC	CC	CC
2_14823	Vu03	2233853	AA	AA	AA	AA	AA	GG	AA	AA	AA	AA	AA	AA	AA	AA	AA	AA	AA
2_11416	Vu03	2236295	CC	CC	CC	CC	CC	CC	CC	CC	CC	CC	CC	CC	CC	CC	CC	CC	CC
2_11417	Vu03	2236609	CC	CC	CC	CC	CC	CC	CC	CC	CC	CC	CC	CC	CC	CC	CC	CC	CC
2_08642	Vu03	2243612	CC	CC	CC	CC	CC	CC	CC	CC	CC	CC	CC	CC	CC	CC	CC	CC	CC
2_27899	Vu03	2246379	CC	CC	CC	CC	CC	CC	CC	CC	CC	CC	CC	CC	CC	CC	CC	CC	CC
2_35546	Vu03	2257155	CC	CC	CC	CC	CC	CC	CC	CC	CC	CC	CC	CC	CC	CC	CC	CC	CC
2_31896	Vu03	2263264	TT	CC	TT	CC	TT	CC	TT	CC	TT	TT	TT	CC	TT	CC	CC	CC	TT
2_23684	Vu03	2266267	TT	CC	TT	CC	TT	CC	TT	CC	TT	TT	TT	CC	TT	CC	CC	CC	TT
2_30421	Vu03	2282729	CC	CC	CC	CC	CC	CC	CC	CC	CC	CC	CC	CC	CC	CC	CC	CC	CC
2_31019	Vu03	2289156	CC	CC	CC	AA	CC	AA	CC	CC	CC	CC	CC	CC	CC	CC	CC	CC	CC
2_06729	Vu03	2299955	TT	TT	TT	CC	TT	CC	TT	TT	TT	TT	TT	TT	TT	TT	TT	TT	TT
2_36707	Vu03	2301333	--	--	--	--	--	--	--	--	--	--	--	--	--	--	--	--	--
2_35142	Vu03	2305295	TT	TT	TT	GG	TT	GG	TT	TT	TT	TT	TT	TT	TT	TT	TT	TT	TT
2_35141	Vu03	2311439	TT	TT	TT	GG	TT	TT	TT	TT	TT	TT	TT	TT	TT	TT	TT	TT	TT
2_36835	Vu03	2325553	TT	TT	TT	CC	TT	CC	TT	TT	TT	TT	TT	TT	TT	TT	TT	TT	TT
2_09895	Vu03	2326759	TT	TT	TT	TT	TT	TT	TT	TT	TT	TT	TT	TT	TT	TT	TT	TT	TT
2_36650	Vu03	2334877	TT	TT	TT	CC	TT	TT	TT	TT	TT	TT	TT	TT	TT	TT	TT	TT	TT
2_05726	Vu03	2340192	TT	CC	TT	CC	TT	CC	TT	CC	TT	TT	TT	CC	TT	CC	CC	CC	TT
2_35534	Vu03	2346960	GG	GG	GG	AA	GG	AA	GG	GG	GG	GG	GG	GG	GG	GG	GG	GG	GG
2_16856	Vu03	2350155	GG	AA	GG	GG	GG	GG	GG	GG	GG	GG	GG	AA	GG	AA	GG	GG	GG
2_35745	Vu03	2351343	CC	CC	CC	CC	CC	CC	CC	CC	CC	CC	CC	CC	CC	CC	CC	TT	CC
2_49711	Vu03	2365029	CC	CC	CC	CC	CC	CC	CC	CC	CC	CC	CC	CC	CC	CC	CC	CC	CC
2_31408	Vu03	2373153	CC	CC	CC	CC	CC	--	CC	CC	CC	CC	CC	CC	CC	CC	CC	CC	CC
2_34647	Vu03	2373254	CC	GG	CC	GG	CC	--	CC	GG	CC	CC	CC	GG	CC	GG	GG	GG	CC
2_36026	Vu03	2375615	CC	CC	CC	CC	CC	CC	CC	CC	CC	CC	CC	CC	CC	CC	CC	CC	CC
2_37275	Vu03	2375943	GG	GG	GG	GG	GG	GG	GG	GG	GG	GG	GG	GG	GG	GG	GG	GG	GG
2_36012	Vu03	2382017	CC	CC	CC	CC	CC	CC	CC	CC	CC	CC	CC	CC	CC	CC	CC	CC	CC
2_36013	Vu03	2382270	TT	TT	TT	TT	TT	TT	TT	TT	TT	TT	TT	TT	TT	TT	TT	TT	TT
2_50154	Vu03	2390592	TT	TT	TT	CC	TT	CC	TT	TT	TT	TT	TT	TT	TT	TT	TT	TT	TT
2_35366	Vu03	2396008	TT	TT	TT	TT	TT	TT	TT	TT	TT	TT	TT	TT	TT	TT	TT	CC	TT
2_28649	Vu03	2399786	TT	TT	TT	CC	TT	CC	TT	TT	TT	TT	TT	TT	TT	TT	TT	TT	TT
2_35299	Vu03	2403360	GG	GG	GG	GG	GG	TT	GG	GG	GG	GG	GG	GG	GG	GG	GG	GG	GG
2_09457	Vu03	2403805	AA	AA	AA	GG	AA	GG	AA	AA	AA	AA	AA	AA	AA	AA	AA	AA	AA
2_09456	Vu03	2411571	TT	TT	TT	TT	TT	TT	TT	TT	TT	TT	TT	TT	TT	TT	TT	TT	TT
2_09455	Vu03	2416500	TT	GG	TT	GG	TT	GG	TT	GG	TT	TT	TT	GG	TT	GG	GG	GG	TT
2_36815	Vu03	2423665	AA	AA	AA	CC	AA	CC	AA	AA	AA	AA	AA	AA	AA	AA	AA	AA	AA
2_35792	Vu03	2432453	CC	CC	CC	TT	CC	CC	CC	CC	CC	CC	CC	CC	CC	CC	CC	CC	CC
2_51956	Vu03	2439843	GG	TT	GG	TT	GG	TT	GG	GG	GG	GG	GG	TT	GG	TT	GG	GG	GG
2_30931	Vu03	2443760	CC	AA	CC	AA	CC	AA	CC	CC	CC	AA	CC	AA	CC	AA	CC	CC	AA
2_31075	Vu03	2465752	CC	CC	CC	CC	CC	--	CC	TT	CC	TT	CC	CC	CC	CC	TT	TT	TT
2_53526	Vu03	2471497	CC	CC	CC	CC	CC	CC	CC	AA	CC	CC	CC	CC	CC	CC	AA	AA	CC
2_13274	Vu03	2482022	AA	AA	AA	AA	AA	AA	AA	GG	AA	GG	AA	AA	AA	AA	GG	GG	GG
2_55454	Vu03	2493635	GG	GG	GG	GG	GG	AA	GG	AA	GG	AA	GG	GG	GG	GG	AA	AA	AA
2_47801	Vu03	2495813	AA	AA	AA	AA	AA	AA	AA	CC	AA	CC	AA	AA	AA	AA	CC	CC	CC
2_17697	Vu03	2502156	GG	GG	GG	GG	GG	GG	GG	AA	GG	AA	GG	GG	GG	GG	AA	AA	AA
1_0667	Vu03	2503431	CC	GG	CC	CC	CC	CC	CC	CC	CC	CC	CC	GG	CC	GG	CC	CC	CC
2_33168	Vu03	2503431	CC	GG	CC	CC	CC	CC	CC	CC	CC	CC	CC	GG	CC	GG	CC	CC	CC
2_14817	Vu03	2508414	CC	CC	CC	CC	CC	AA	CC	AA	CC	AA	CC	CC	CC	CC	AA	AA	AA
2_29855	Vu03	2508791	TT	TT	TT	CC	TT	TT	CC	CC	TT	CC	TT	TT	TT	TT	CC	CC	CC
2_22783	Vu03	2517225	CC	CC	CC	CC	CC	CC	CC	CC	CC	CC	TT	CC	CC	CC	CC	CC	CC
2_22782	Vu03	2518289	TT	TT	TT	TT	TT	TT	TT	CC	TT	TT	TT	TT	TT	TT	CC	CC	TT
2_16006	Vu03	2524523	TT	CC	TT	TT	TT	TT	TT	CC	TT	TT	TT	CC	TT	CC	TT	TT	TT
2_16007	Vu03	2525800	AA	CC	AA	AA	AA	AA	AA	CC	AA	AA	AA	CC	AA	CC	AA	AA	AA
2_32013	Vu03	2532854	GG	GG	GG	GG	GG	GG	GG	GG	GG	GG	GG	GG	GG	GG	AA	AA	GG
2_24346	Vu03	2533889	GG	GG	GG	GG	GG	AA	GG	GG	GG	GG	GG	GG	GG	GG	AA	AA	GG
2_41360	Vu03	2541981	CC	TT	CC	TT	CC	CC	TT	TT	CC	TT	CC	TT	CC	TT	CC	CC	TT
1_0937	Vu03	2542957	CC	GG	CC	GG	CC	CC	GG	GG	CC	GG	CC	GG	CC	GG	CC	CC	GG
2_31152	Vu03	2549251	TT	CC	TT	CC	TT	CC	CC	CC	TT	CC	TT	CC	TT	CC	TT	TT	CC
2_39820	Vu03	2555161	GG	GG	GG	AA	GG	GG	AA	GG	GG	AA	GG	GG	GG	GG	GG	GG	AA
2_23917	Vu03	2561082	CC	CC	CC	TT	CC	CC	TT	CC	CC	TT	CC	CC	CC	CC	CC	CC	TT
1_0204	Vu03	2563700	GG	GG	GG	AA	GG	GG	AA	GG	GG	AA	GG	GG	GG	GG	GG	GG	AA
2_19912	Vu03	2572614	AA	CC	AA	CC	AA	AA	CC	CC	AA	CC	AA	CC	AA	CC	AA	AA	CC
2_12433	Vu03	2580094	AA	GG	AA	GG	AA	GG	GG	GG	AA	GG	AA	GG	AA	GG	AA	AA	GG
2_21997	Vu03	2593096	CC	CC	CC	CC	CC	CC	CC	CC	CC	CC	CC	CC	CC	CC	TT	TT	CC
2_15958	Vu03	2607762	GG	AA	GG	GG	GG	GG	GG	AA	GG	GG	AA	AA	GG	AA	AA	AA	GG
2_18751	Vu03	2611658	GG	AA	GG	GG	GG	AA	GG	AA	GG	GG	AA	AA	GG	AA	AA	AA	GG
2_05147	Vu03	2616593	GG	GG	AA	AA	AA	AA	GG	GG	GG	AA	AA	GG	AA	GG	AA	AA	AA
2_36618	Vu03	2621320	AA	AA	AA	AA	AA	AA	AA	AA	AA	AA	AA	AA	AA	AA	AA	AA	AA
1_1206	Vu03	2623689	AA	AA	GG	GG	GG	AA	AA	AA	AA	GG	AA	AA	GG	AA	AA	AA	GG
2_03633	Vu03	2623689	TT	TT	CC	CC	CC	TT	TT	TT	TT	CC	TT	TT	CC	TT	TT	TT	CC
2_26019	Vu03	2625383	TT	TT	TT	TT	TT	--	TT	TT	TT	TT	CC	TT	TT	TT	CC	CC	TT
2_11835	Vu03	2627074	CC	CC	AA	AA	AA	AA	CC	CC	CC	AA	AA	CC	AA	CC	AA	AA	AA
2_11836	Vu03	2627840	GG	GG	AA	AA	AA	AA	GG	GG	GG	AA	AA	GG	AA	GG	AA	AA	AA
2_17505	Vu03	2644101	GG	GG	GG	GG	GG	GG	GG	GG	GG	GG	GG	GG	GG	GG	GG	GG	GG
2_30506	Vu03	2644725	CC	CC	CC	CC	CC	AA	CC	CC	CC	CC	CC	CC	CC	CC	CC	CC	CC
2_29506	Vu03	2657043	AA	AA	AA	AA	AA	AA	AA	AA	AA	AA	AA	AA	AA	AA	AA	AA	AA
2_30381	Vu03	2660331	CC	CC	CC	CC	CC	TT	CC	CC	CC	CC	CC	CC	CC	CC	CC	CC	CC
2_34441	Vu03	2662932	AA	AA	AA	AA	AA	AA	AA	AA	AA	AA	AA	AA	AA	AA	AA	AA	AA
2_16935	Vu03	2667157	GG	GG	GG	GG	GG	TT	GG	GG	GG	GG	GG	GG	GG	GG	GG	GG	GG
2_30382	Vu03	2667468	TT	TT	TT	TT	TT	CC	TT	TT	TT	TT	TT	TT	TT	TT	TT	TT	TT
2_16518	Vu03	2675191	CC	CC	CC	CC	CC	AA	AA	CC	CC	CC	CC	CC	CC	CC	CC	CC	CC
2_50736	Vu03	2678150	CC	CC	CC	CC	CC	CC	CC	CC	CC	CC	CC	CC	CC	CC	CC	CC	CC
2_24976	Vu03	2690789	AA	AA	AA	AA	AA	GG	GG	AA	AA	AA	AA	AA	AA	AA	AA	AA	AA
2_01249	Vu03	2692628	GG	GG	GG	GG	GG	TT	TT	GG	GG	GG	GG	GG	GG	GG	GG	GG	GG
2_27512	Vu03	2707709	CC	TT	TT	TT	TT	TT	TT	TT	CC	TT	TT	TT	TT	TT	CC	TT	TT
2_27513	Vu03	2709487	GG	GG	GG	GG	GG	AA	GG	GG	GG	GG	GG	GG	GG	GG	GG	GG	GG
2_03236	Vu03	2720851	GG	GG	GG	GG	GG	GG	GG	GG	GG	GG	GG	GG	GG	GG	GG	GG	GG
2_03235	Vu03	2722059	CC	CC	CC	CC	CC	TT	CC	CC	CC	CC	CC	CC	CC	CC	CC	CC	CC
2_33808	Vu03	2728376	TT	TT	TT	TT	TT	TT	TT	TT	TT	TT	TT	TT	TT	TT	TT	AA	TT
2_25818	Vu03	2728707	TT	TT	TT	TT	TT	TT	TT	TT	TT	TT	TT	TT	TT	TT	TT	TT	TT
2_37100	Vu03	2731374	GG	GG	GG	GG	GG	GG	GG	GG	GG	GG	GG	GG	GG	GG	GG	GG	GG
2_50306	Vu03	2743473	TT	TT	TT	TT	TT	GG	TT	TT	TT	TT	GG	TT	TT	TT	GG	GG	TT
2_29762	Vu03	2747171	--	--	--	--	--	--	--	--	--	--	--	--	--	--	--	--	--
2_14463	Vu03	2747495	CC	TT	CC	CC	CC	CC	CC	TT	CC	CC	CC	TT	CC	TT	CC	CC	CC
2_22105	Vu03	2781961	CC	CC	TT	TT	TT	TT	TT	CC	CC	CC	CC	CC	TT	CC	CC	CC	CC
2_12423	Vu03	2785723	CC	CC	AA	AA	AA	CC	AA	CC	CC	CC	CC	CC	AA	CC	CC	CC	CC
2_12016	Vu03	2792442	TT	TT	TT	CC	TT	CC	CC	TT	TT	TT	TT	TT	CC	TT	TT	TT	TT
2_12017	Vu03	2792816	GG	GG	GG	AA	GG	AA	AA	GG	GG	GG	GG	GG	AA	GG	GG	GG	GG
1_0227	Vu03	2793251	GG	GG	GG	GG	GG	GG	GG	GG	GG	GG	GG	GG	GG	GG	GG	GG	GG
2_17352	Vu03	2806836	CC	TT	CC	TT	CC	TT	TT	TT	CC	CC	TT	TT	TT	TT	TT	TT	CC
2_17351	Vu03	2807440	AA	AA	AA	CC	AA	CC	CC	AA	AA	AA	AA	AA	CC	AA	AA	AA	AA
1_0591	Vu03	2812399	TT	TT	TT	AA	TT	AA	AA	TT	TT	TT	TT	TT	AA	TT	TT	TT	TT
2_31942	Vu03	2815551	GG	GG	GG	AA	GG	AA	AA	GG	GG	GG	GG	GG	AA	GG	GG	GG	GG
2_23981	Vu03	2816213	CC	CC	CC	TT	CC	CC	TT	CC	CC	CC	CC	CC	TT	CC	CC	CC	CC
2_28436	Vu03	2830570	GG	GG	GG	GG	GG	GG	GG	GG	GG	GG	GG	GG	GG	GG	GG	GG	GG
2_28437	Vu03	2831001	CC	CC	CC	CC	CC	CC	CC	CC	CC	CC	CC	CC	CC	CC	CC	CC	CC
2_20108	Vu03	2840739	GG	GG	GG	GG	GG	AA	GG	GG	GG	GG	GG	GG	GG	GG	GG	GG	GG
2_31129	Vu03	2841325	AA	AA	AA	AA	AA	AA	AA	AA	AA	AA	AA	AA	AA	AA	AA	AA	AA
2_14149	Vu03	2847006	CC	CC	CC	CC	CC	CC	CC	CC	CC	CC	CC	CC	CC	CC	CC	CC	CC
2_14148	Vu03	2848650	CC	TT	CC	CC	CC	CC	CC	TT	CC	CC	TT	TT	CC	TT	TT	TT	CC
2_49387	Vu03	2852156	AA	AA	AA	AA	AA	GG	AA	AA	AA	AA	AA	AA	AA	AA	AA	AA	AA
2_10514	Vu03	2860532	AA	AA	AA	AA	AA	GG	AA	AA	AA	AA	AA	AA	AA	AA	AA	AA	AA
2_28525	Vu03	2863595	CC	CC	CC	CC	CC	TT	CC	CC	CC	CC	CC	CC	CC	CC	CC	CC	CC
2_33713	Vu03	2866839	AA	AA	AA	AA	AA	TT	AA	AA	AA	AA	AA	AA	AA	AA	AA	AA	AA
2_01454	Vu03	2868489	TT	CC	TT	TT	TT	TT	TT	TT	TT	TT	TT	CC	TT	CC	TT	TT	TT
2_13221	Vu03	2875311	TT	TT	TT	TT	TT	CC	TT	CC	TT	TT	TT	TT	TT	TT	TT	TT	TT
2_13222	Vu03	2876610	GG	GG	GG	GG	GG	AA	GG	AA	GG	GG	GG	GG	GG	GG	GG	GG	GG
2_13219	Vu03	2879640	AA	AA	AA	AA	AA	GG	AA	GG	AA	AA	AA	AA	AA	AA	AA	AA	AA
2_13220	Vu03	2881370	CC	CC	CC	CC	CC	TT	CC	TT	CC	CC	CC	CC	CC	CC	CC	CC	CC
2_10032	Vu03	2887192	CC	CC	CC	CC	CC	CC	CC	AA	CC	CC	CC	CC	CC	CC	CC	CC	CC
2_10031	Vu03	2887898	CC	CC	CC	CC	CC	AA	CC	AA	CC	CC	CC	CC	CC	CC	CC	CC	CC
2_17770	Vu03	2911523	GG	GG	GG	GG	GG	GG	GG	AA	GG	GG	GG	GG	GG	GG	GG	GG	GG
2_30573	Vu03	2913227	CC	CC	CC	CC	CC	AA	CC	AA	CC	CC	CC	CC	CC	CC	CC	CC	CC
2_30265	Vu03	2918590	GG	GG	GG	GG	GG	--	GG	AA	GG	GG	GG	GG	GG	GG	GG	GG	GG
2_30264	Vu03	2921335	AA	AA	AA	AA	AA	AA	AA	AA	AA	AA	AA	AA	AA	AA	AA	AA	AA
2_20028	Vu03	2930442	TT	TT	TT	TT	TT	CC	TT	TT	TT	TT	TT	TT	TT	TT	CC	TT	TT
2_32257	Vu03	2930599	CC	CC	CC	CC	CC	--	CC	CC	CC	CC	CC	CC	CC	CC	TT	CC	CC
2_40768	Vu03	2934907	AA	GG	AA	AA	AA	GG	AA	GG	AA	AA	GG	GG	GG	GG	GG	AA	AA
2_23941	Vu03	2940523	TT	GG	TT	TT	TT	TT	TT	GG	TT	TT	GG	GG	GG	GG	GG	TT	TT
2_23623	Vu03	2951216	CC	CC	TT	TT	TT	CC	TT	CC	TT	TT	CC	CC	CC	CC	CC	TT	TT
2_23624	Vu03	2952490	TT	TT	CC	CC	CC	CC	CC	TT	CC	CC	TT	TT	TT	TT	TT	CC	CC
2_34404	Vu03	2959244	AA	AA	AA	AA	AA	AA	AA	AA	AA	AA	AA	AA	AA	AA	AA	AA	AA
2_30720	Vu03	2965058	TT	TT	CC	CC	CC	TT	CC	TT	CC	CC	TT	TT	TT	TT	TT	CC	CC
2_20539	Vu03	2966816	TT	TT	CC	CC	CC	TT	CC	TT	CC	CC	TT	TT	TT	TT	TT	CC	CC
2_22512	Vu03	2967847	AA	AA	GG	GG	GG	AA	GG	AA	GG	GG	AA	AA	AA	AA	AA	GG	GG
2_22513	Vu03	2968991	TT	TT	GG	GG	GG	TT	GG	TT	GG	GG	TT	TT	TT	TT	TT	GG	GG
2_48951	Vu03	2975866	AA	AA	GG	GG	GG	--	GG	AA	GG	GG	AA	AA	AA	AA	AA	GG	GG
2_12998	Vu03	2984527	GG	GG	AA	AA	AA	GG	AA	GG	AA	AA	GG	GG	GG	GG	GG	AA	AA
2_12999	Vu03	2985471	TT	CC	TT	TT	TT	TT	TT	CC	TT	TT	CC	CC	CC	CC	TT	TT	TT
2_12997	Vu03	2990681	CC	CC	CC	CC	CC	CC	CC	TT	CC	CC	CC	CC	CC	CC	CC	CC	CC
2_29291	Vu03	2991132	TT	GG	TT	TT	TT	TT	TT	GG	TT	TT	GG	GG	GG	GG	TT	TT	TT
2_30257	Vu03	2992891	GG	AA	GG	GG	GG	AA	GG	AA	GG	GG	AA	AA	AA	AA	GG	GG	GG
2_33108	Vu03	2993305	GG	GG	CC	CC	CC	GG	CC	GG	CC	CC	GG	GG	GG	GG	GG	CC	CC
2_14838	Vu03	2997374	GG	TT	GG	GG	GG	GG	GG	TT	GG	GG	TT	TT	TT	TT	GG	GG	GG
2_14837	Vu03	2998441	GG	AA	GG	GG	GG	GG	GG	AA	GG	GG	AA	AA	AA	AA	GG	GG	GG
2_14839	Vu03	3000441	CC	TT	TT	TT	TT	TT	TT	TT	TT	TT	TT	TT	TT	TT	CC	TT	TT
2_13513	Vu03	3020428	TT	TT	TT	TT	TT	TT	TT	GG	TT	TT	GG	TT	GG	TT	TT	TT	TT
2_08945	Vu03	3028219	AA	AA	GG	GG	GG	AA	GG	AA	GG	GG	AA	AA	AA	AA	AA	GG	GG
2_42489	Vu03	3041664	CC	CC	CC	CC	CC	--	CC	TT	CC	CC	TT	CC	TT	CC	CC	CC	CC
2_13922	Vu03	3047890	AA	AA	AA	AA	AA	AA	AA	CC	AA	AA	CC	AA	CC	AA	AA	AA	AA
2_16399	Vu03	3053892	GG	GG	GG	GG	GG	GG	GG	AA	GG	GG	AA	GG	AA	GG	GG	GG	GG
2_23230	Vu03	3059537	TT	TT	TT	TT	TT	TT	TT	GG	TT	TT	GG	TT	GG	TT	TT	TT	TT
2_23229	Vu03	3060089	CC	CC	CC	CC	CC	CC	CC	TT	CC	CC	TT	CC	TT	CC	CC	CC	CC
1_0232	Vu03	3061373	GG	GG	GG	GG	GG	GG	GG	AA	GG	GG	AA	GG	AA	GG	GG	GG	GG
2_34670	Vu03	3072304	TT	TT	TT	TT	--	TT	TT	AA	TT	TT	AA	TT	AA	TT	TT	TT	TT
2_31580	Vu03	3072383	TT	TT	CC	CC	CC	CC	CC	CC	CC	CC	CC	TT	CC	TT	TT	CC	CC
2_14210	Vu03	3079779	TT	TT	CC	CC	CC	CC	CC	CC	CC	CC	CC	TT	CC	TT	TT	CC	CC
2_33019	Vu03	3080916	CC	CC	GG	CC	GG	CC	CC	CC	CC	CC	CC	CC	CC	CC	CC	CC	CC
2_32007	Vu03	3129141	GG	AA	GG	GG	GG	GG	GG	AA	GG	GG	GG	AA	GG	AA	GG	GG	GG
2_47525	Vu03	3144298	AA	CC	CC	CC	CC	CC	CC	CC	CC	CC	CC	CC	CC	CC	CC	CC	CC
2_10205	Vu03	3153177	TT	TT	TT	TT	TT	TT	TT	TT	TT	GG	GG	TT	GG	TT	TT	TT	GG
2_28412	Vu03	3153623	CC	CC	CC	CC	CC	--	CC	CC	CC	AA	AA	CC	AA	CC	CC	CC	AA
2_12672	Vu03	3160048	TT	TT	TT	TT	TT	TT	TT	TT	TT	TT	TT	TT	TT	TT	TT	TT	TT
2_12671	Vu03	3160351	AA	AA	AA	AA	AA	GG	AA	AA	AA	GG	GG	AA	GG	AA	AA	AA	GG
2_14174	Vu03	3231839	AA	AA	GG	GG	GG	GG	GG	AA	GG	GG	GG	AA	GG	AA	AA	GG	GG
2_29318	Vu03	3238183	TT	TT	CC	CC	CC	TT	CC	TT	TT	CC	CC	TT	CC	TT	TT	TT	CC
2_18488	Vu03	3252824	GG	GG	AA	AA	AA	GG	AA	GG	GG	AA	GG	GG	GG	GG	GG	GG	AA
2_35148	Vu03	3269476	CC	CC	CC	CC	CC	CC	CC	CC	CC	CC	TT	CC	CC	CC	CC	CC	CC
2_36710	Vu03	3269853	GG	GG	GG	GG	GG	GG	GG	GG	GG	GG	GG	GG	GG	GG	AA	GG	GG
2_28140	Vu03	3280997	TT	TT	TT	TT	TT	TT	TT	TT	TT	TT	TT	TT	TT	TT	TT	TT	TT
2_09381	Vu03	3281826	GG	GG	GG	GG	GG	GG	GG	GG	AA	GG	GG	GG	GG	GG	GG	GG	GG
2_28141	Vu03	3286952	CC	CC	CC	TT	CC	TT	TT	CC	TT	TT	TT	CC	TT	CC	CC	TT	TT
2_19875	Vu03	3304292	GG	GG	TT	TT	TT	GG	TT	GG	GG	TT	TT	GG	TT	GG	GG	TT	TT
2_19874	Vu03	3304618	TT	TT	CC	CC	CC	CC	CC	TT	TT	CC	CC	TT	CC	TT	TT	CC	CC
2_51833	Vu03	3305554	GG	GG	TT	TT	TT	TT	TT	GG	GG	TT	TT	GG	TT	GG	GG	TT	TT
2_49152	Vu03	3313066	TT	TT	GG	GG	GG	TT	GG	TT	TT	GG	GG	TT	GG	TT	TT	GG	GG
2_16295	Vu03	3316188	TT	TT	CC	CC	CC	CC	CC	TT	TT	CC	CC	TT	CC	TT	TT	CC	CC
2_09368	Vu03	3330727	TT	TT	CC	CC	CC	TT	CC	TT	TT	CC	CC	TT	CC	TT	CC	CC	CC
2_32799	Vu03	3330812	CC	CC	GG	GG	GG	GG	GG	CC	CC	GG	GG	CC	GG	CC	GG	GG	GG
2_53266	Vu03	3343177	TT	TT	CC	CC	CC	TT	CC	TT	TT	CC	CC	TT	CC	TT	CC	CC	CC
2_33077	Vu03	3348161	CC	CC	GG	GG	GG	GG	GG	CC	CC	GG	GG	CC	GG	CC	GG	GG	GG
2_15632	Vu03	3348772	AA	AA	GG	GG	GG	AA	GG	AA	AA	GG	GG	AA	GG	AA	GG	GG	GG
2_41995	Vu03	3350765	GG	GG	AA	AA	AA	GG	AA	GG	GG	AA	AA	GG	AA	GG	AA	AA	AA
2_26857	Vu03	3358266	AA	AA	GG	GG	GG	GG	GG	AA	AA	GG	GG	AA	GG	AA	GG	GG	GG
2_32664	Vu03	3360652	GG	CC	CC	CC	CC	CC	CC	GG	GG	CC	CC	CC	CC	CC	CC	CC	CC
2_47693	Vu03	3376375	GG	GG	AA	AA	AA	--	AA	GG	GG	AA	AA	GG	AA	GG	AA	AA	AA
2_12253	Vu03	3392233	AA	AA	GG	GG	GG	AA	GG	AA	AA	GG	GG	AA	GG	AA	AA	GG	GG
2_12254	Vu03	3393777	CC	CC	AA	AA	AA	CC	AA	CC	CC	AA	AA	CC	AA	CC	CC	AA	AA
2_09352	Vu03	3409470	CC	CC	AA	AA	AA	AA	AA	CC	CC	AA	AA	CC	AA	CC	CC	AA	AA
2_09351	Vu03	3411580	AA	AA	GG	GG	GG	AA	GG	AA	AA	GG	GG	AA	GG	AA	AA	GG	GG
2_41639	Vu03	3417905	TT	TT	CC	CC	CC	TT	CC	TT	TT	CC	CC	TT	CC	TT	TT	CC	CC
2_16811	Vu03	3423399	TT	TT	CC	CC	CC	TT	CC	TT	TT	CC	CC	TT	CC	TT	TT	CC	CC
2_03845	Vu03	3428341	TT	TT	CC	CC	CC	CC	CC	TT	TT	CC	CC	TT	CC	TT	TT	CC	CC
2_26102	Vu03	3428612	GG	GG	AA	AA	AA	AA	AA	GG	GG	AA	AA	GG	AA	GG	GG	AA	AA
2_24666	Vu03	3438815	AA	AA	GG	GG	GG	GG	GG	AA	AA	GG	GG	AA	GG	AA	AA	GG	GG
2_11332	Vu03	3460094	TT	TT	CC	CC	CC	CC	CC	TT	TT	CC	CC	TT	CC	TT	TT	CC	CC
2_32882	Vu03	3461498	AA	AA	TT	TT	TT	TT	TT	AA	AA	TT	TT	AA	TT	AA	AA	TT	TT
2_21124	Vu03	3467475	CC	TT	CC	CC	CC	CC	CC	TT	TT	CC	CC	TT	CC	TT	TT	CC	CC
2_21125	Vu03	3467857	GG	AA	GG	GG	GG	GG	GG	AA	AA	GG	GG	AA	GG	AA	AA	GG	GG
2_10273	Vu03	3470899	AA	GG	AA	AA	AA	AA	AA	GG	GG	AA	AA	GG	AA	GG	GG	AA	AA
2_10272	Vu03	3471459	AA	GG	GG	GG	GG	GG	GG	GG	GG	GG	GG	GG	GG	GG	GG	GG	GG
2_20075	Vu03	3491086	CC	TT	TT	TT	TT	TT	TT	TT	TT	TT	TT	TT	TT	TT	TT	TT	TT
2_48997	Vu03	3492377	CC	CC	TT	TT	TT	--	TT	CC	CC	TT	TT	CC	TT	CC	CC	TT	TT
2_50371	Vu03	3502838	TT	TT	CC	CC	CC	TT	CC	TT	TT	CC	CC	TT	CC	TT	TT	CC	CC
2_18019	Vu03	3503699	CC	CC	TT	TT	TT	CC	TT	CC	CC	TT	TT	CC	TT	CC	CC	TT	TT
2_18020	Vu03	3505916	TT	TT	GG	GG	GG	TT	GG	TT	TT	GG	GG	TT	GG	TT	TT	GG	GG
2_07117	Vu03	3512317	AA	AA	CC	CC	CC	AA	CC	AA	AA	CC	CC	AA	CC	AA	AA	CC	CC
2_07116	Vu03	3512861	TT	CC	CC	CC	CC	CC	CC	CC	CC	CC	CC	CC	CC	CC	CC	CC	CC
1_0057	Vu03	3519500	GG	AA	GG	GG	GG	GG	GG	AA	AA	GG	GG	AA	GG	AA	AA	GG	GG
2_07119	Vu03	3519500	GG	AA	GG	GG	GG	GG	GG	AA	AA	GG	GG	AA	GG	AA	AA	GG	GG
2_07118	Vu03	3519836	TT	CC	TT	TT	TT	TT	TT	CC	CC	TT	TT	CC	TT	CC	CC	TT	TT
2_07121	Vu03	3529991	CC	CC	AA	AA	AA	CC	AA	CC	CC	AA	AA	CC	AA	CC	CC	AA	AA
2_13973	Vu03	3534825	TT	GG	TT	TT	TT	TT	TT	GG	GG	TT	TT	GG	TT	GG	TT	TT	TT
2_52002	Vu03	3538147	GG	GG	AA	AA	AA	AA	AA	GG	GG	AA	AA	GG	AA	GG	GG	AA	AA
2_18550	Vu03	3540350	AA	AA	CC	CC	CC	CC	CC	AA	AA	CC	CC	AA	CC	AA	AA	CC	CC
2_54817	Vu03	3544968	CC	CC	TT	TT	TT	TT	TT	--	CC	TT	TT	CC	TT	CC	CC	TT	TT
2_09252	Vu03	3550620	GG	GG	AA	AA	AA	GG	AA	GG	GG	AA	AA	GG	AA	GG	GG	AA	AA
2_09251	Vu03	3552439	CC	CC	TT	TT	TT	CC	TT	CC	CC	TT	TT	CC	TT	CC	CC	TT	TT
2_12521	Vu03	3566652	TT	TT	GG	GG	GG	TT	GG	TT	TT	GG	GG	TT	GG	TT	TT	GG	GG
2_12522	Vu03	3567057	CC	CC	TT	TT	TT	CC	TT	CC	CC	TT	TT	CC	TT	CC	CC	TT	TT
2_41907	Vu03	3574241	AA	AA	GG	GG	GG	GG	GG	AA	AA	GG	GG	AA	GG	AA	GG	GG	GG
2_02076	Vu03	3581358	CC	CC	TT	TT	TT	CC	TT	CC	CC	TT	TT	CC	TT	CC	TT	TT	TT
2_02077	Vu03	3582446	TT	TT	CC	CC	CC	CC	CC	TT	TT	CC	CC	TT	CC	TT	CC	CC	CC
2_02074	Vu03	3586275	AA	AA	GG	GG	GG	AA	GG	AA	AA	GG	GG	AA	GG	AA	GG	GG	GG
2_02075	Vu03	3586568	AA	AA	GG	GG	GG	GG	GG	AA	AA	GG	GG	AA	GG	AA	GG	GG	GG
2_09849	Vu03	3594938	AA	AA	GG	GG	GG	AA	GG	AA	AA	GG	GG	AA	GG	AA	GG	GG	GG
2_08725	Vu03	3597768	GG	GG	TT	TT	TT	GG	TT	GG	GG	TT	TT	GG	TT	GG	TT	TT	TT
2_27937	Vu03	3599614	AA	AA	GG	GG	GG	AA	GG	AA	AA	GG	GG	AA	GG	AA	GG	GG	GG
2_27181	Vu03	3605688	CC	CC	TT	TT	TT	CC	TT	CC	CC	TT	TT	CC	TT	CC	TT	TT	TT
2_27180	Vu03	3606055	TT	TT	CC	CC	CC	CC	CC	TT	TT	CC	CC	TT	CC	TT	CC	CC	CC
2_29302	Vu03	3616550	TT	TT	CC	CC	CC	TT	CC	TT	TT	CC	CC	TT	CC	TT	CC	CC	CC
2_29303	Vu03	3619977	TT	TT	GG	GG	GG	TT	GG	TT	TT	GG	GG	TT	GG	TT	GG	GG	GG
2_23889	Vu03	3620638	TT	TT	TT	TT	TT	TT	TT	TT	TT	TT	TT	TT	TT	TT	TT	TT	TT
2_23888	Vu03	3622675	TT	TT	CC	CC	CC	CC	CC	TT	TT	CC	CC	TT	CC	TT	CC	CC	CC
2_53784	Vu03	3631362	GG	GG	TT	TT	TT	TT	TT	GG	GG	TT	TT	GG	TT	GG	TT	TT	TT
2_14458	Vu03	3633287	CC	CC	AA	AA	AA	AA	AA	CC	CC	AA	AA	CC	AA	CC	AA	AA	AA
2_14457	Vu03	3639051	TT	TT	GG	GG	GG	TT	GG	TT	TT	GG	GG	TT	GG	TT	GG	GG	GG
2_02880	Vu03	3646157	CC	CC	TT	TT	TT	TT	TT	CC	CC	TT	TT	CC	TT	CC	TT	TT	TT
2_25715	Vu03	3646794	CC	CC	TT	TT	TT	TT	TT	CC	CC	TT	TT	CC	TT	CC	TT	TT	TT
2_02882	Vu03	3651202	TT	CC	CC	CC	CC	CC	CC	CC	CC	CC	CC	CC	CC	CC	CC	CC	CC
2_02881	Vu03	3652482	CC	CC	TT	TT	TT	CC	TT	CC	CC	TT	TT	CC	TT	CC	TT	TT	TT
2_28426	Vu03	3659121	GG	GG	AA	AA	AA	AA	AA	GG	GG	AA	AA	GG	AA	GG	AA	AA	AA
2_10268	Vu03	3660033	TT	TT	CC	CC	CC	CC	CC	TT	TT	CC	CC	TT	CC	TT	CC	CC	CC
2_10269	Vu03	3661030	CC	CC	AA	AA	AA	CC	AA	CC	CC	AA	AA	CC	AA	CC	AA	AA	AA
2_10270	Vu03	3663781	CC	CC	AA	AA	AA	CC	AA	CC	CC	AA	AA	CC	AA	CC	AA	AA	AA
2_10271	Vu03	3664885	TT	TT	CC	CC	CC	TT	CC	TT	TT	CC	CC	TT	CC	TT	CC	CC	CC
2_19052	Vu03	3668059	TT	TT	CC	CC	CC	CC	CC	TT	TT	CC	CC	TT	CC	TT	CC	CC	CC
2_18492	Vu03	3668551	TT	TT	CC	CC	CC	TT	CC	TT	TT	CC	CC	TT	CC	TT	CC	CC	CC
2_17146	Vu03	3681158	GG	GG	AA	AA	AA	GG	AA	GG	GG	AA	AA	GG	AA	GG	AA	AA	AA
2_17145	Vu03	3682353	AA	AA	CC	CC	CC	CC	CC	AA	AA	CC	CC	AA	CC	AA	CC	CC	CC
2_32170	Vu03	3685034	TT	TT	CC	CC	CC	TT	CC	TT	TT	CC	CC	TT	CC	TT	CC	CC	CC
2_17147	Vu03	3685223	CC	CC	TT	TT	TT	TT	TT	CC	CC	TT	TT	CC	TT	CC	TT	TT	TT
2_21145	Vu03	3689937	GG	GG	AA	AA	AA	AA	AA	GG	GG	AA	AA	GG	AA	GG	AA	AA	AA
2_21146	Vu03	3690229	TT	TT	GG	GG	GG	TT	GG	TT	TT	GG	GG	TT	GG	TT	GG	GG	GG
2_02876	Vu03	3694017	GG	GG	AA	AA	AA	GG	AA	GG	GG	AA	AA	GG	AA	GG	AA	AA	AA
2_05687	Vu03	3707577	TT	TT	GG	GG	GG	TT	GG	TT	TT	GG	GG	TT	GG	TT	TT	GG	GG
2_21270	Vu03	3714724	AA	AA	GG	GG	GG	AA	GG	AA	AA	GG	GG	AA	GG	AA	AA	GG	GG
2_53499	Vu03	3716879	AA	AA	CC	CC	CC	AA	CC	AA	AA	CC	CC	AA	CC	AA	AA	CC	CC
2_51819	Vu03	3723183	TT	TT	CC	CC	CC	TT	CC	TT	TT	CC	CC	TT	CC	TT	TT	CC	CC
2_42294	Vu03	3731654	AA	AA	GG	GG	GG	GG	GG	AA	AA	GG	GG	AA	GG	AA	AA	GG	GG
2_50858	Vu03	3740119	AA	AA	GG	GG	GG	GG	GG	AA	AA	GG	GG	AA	GG	AA	AA	GG	GG
2_07929	Vu03	3746287	AA	AA	CC	CC	CC	CC	AA	AA	AA	CC	CC	AA	CC	AA	AA	CC	CC
2_07930	Vu03	3749050	AA	AA	AA	AA	AA	AA	AA	GG	AA	AA	AA	AA	AA	AA	GG	AA	AA
2_23591	Vu03	3754588	TT	TT	GG	GG	GG	GG	TT	TT	TT	GG	GG	TT	GG	TT	TT	GG	GG
2_23592	Vu03	3756660	CC	CC	AA	AA	AA	AA	CC	CC	CC	AA	AA	CC	AA	CC	CC	AA	AA
2_07239	Vu03	3759658	TT	TT	GG	GG	GG	TT	TT	GG	TT	GG	GG	TT	GG	TT	GG	GG	GG
2_07240	Vu03	3760502	TT	TT	CC	CC	CC	TT	TT	TT	TT	CC	CC	TT	CC	TT	TT	CC	CC
2_05202	Vu03	3764110	GG	GG	AA	AA	AA	AA	GG	AA	GG	AA	AA	GG	AA	GG	AA	AA	AA
2_05203	Vu03	3766107	TT	TT	TT	TT	TT	TT	TT	CC	TT	TT	TT	TT	TT	TT	CC	TT	TT
2_05200	Vu03	3771765	CC	CC	TT	TT	TT	CC	CC	CC	CC	TT	TT	CC	TT	CC	CC	TT	TT
2_05201	Vu03	3773373	AA	AA	CC	CC	CC	AA	AA	AA	AA	CC	CC	AA	CC	AA	AA	CC	CC
2_23646	Vu03	3778505	TT	TT	CC	CC	CC	TT	TT	TT	TT	CC	CC	TT	CC	TT	TT	CC	CC
2_23645	Vu03	3780042	AA	AA	GG	GG	GG	AA	AA	AA	AA	GG	GG	AA	GG	AA	AA	GG	GG
2_02616	Vu03	3786950	AA	AA	GG	GG	GG	AA	AA	AA	AA	GG	GG	AA	GG	AA	AA	GG	GG
2_25599	Vu03	3787298	TT	CC	TT	TT	TT	TT	TT	--	TT	TT	TT	CC	TT	CC	TT	TT	TT
2_12421	Vu03	3797700	CC	CC	TT	TT	TT	TT	CC	CC	CC	TT	TT	CC	TT	CC	CC	TT	TT
2_35445	Vu03	3798510	CC	CC	CC	TT	CC	CC	CC	CC	CC	CC	CC	CC	CC	CC	CC	CC	CC
2_34999	Vu03	3816659	CC	CC	CC	CC	CC	AA	CC	CC	CC	CC	CC	CC	CC	CC	CC	AA	CC
2_34998	Vu03	3817633	TT	TT	TT	TT	TT	TT	TT	TT	TT	TT	TT	TT	TT	TT	TT	CC	TT
2_37117	Vu03	3832566	TT	TT	TT	TT	TT	TT	TT	TT	TT	TT	TT	TT	TT	TT	TT	GG	TT
2_32559	Vu03	3839959	AA	AA	TT	TT	TT	AA	TT	AA	AA	TT	TT	AA	TT	AA	AA	AA	TT
2_03197	Vu03	3840379	CC	CC	TT	TT	TT	TT	TT	CC	CC	TT	TT	CC	TT	CC	CC	TT	TT
2_36817	Vu03	3840894	AA	AA	AA	AA	AA	AA	AA	AA	AA	AA	AA	AA	AA	AA	AA	GG	AA
2_44246	Vu03	3852128	TT	TT	CC	CC	CC	CC	CC	TT	TT	CC	CC	TT	CC	TT	TT	CC	CC
2_33071	Vu03	3878030	AA	AA	TT	AA	TT	AA	TT	AA	AA	AA	AA	AA	AA	AA	AA	TT	AA
2_30140	Vu03	3905760	CC	CC	CC	CC	CC	CC	CC	CC	CC	TT	CC	CC	CC	CC	CC	CC	CC
2_36507	Vu03	3921734	CC	CC	CC	CC	CC	--	CC	CC	CC	CC	CC	CC	CC	CC	CC	CC	CC
2_38801	Vu03	3955175	TT	TT	TT	TT	TT	CC	TT	TT	TT	TT	TT	TT	TT	TT	CC	TT	TT
2_37069	Vu03	3958323	CC	CC	CC	CC	CC	AA	CC	CC	CC	CC	CC	CC	CC	CC	AA	CC	CC
2_37070	Vu03	3958595	AA	AA	AA	AA	AA	GG	AA	AA	AA	AA	AA	AA	AA	AA	GG	AA	AA
2_51472	Vu03	3967473	AA	AA	AA	AA	AA	AA	AA	AA	AA	AA	AA	AA	AA	AA	CC	AA	AA
2_36862	Vu03	3974388	TT	TT	TT	TT	TT	TT	TT	TT	TT	TT	TT	TT	TT	TT	GG	TT	TT
2_36861	Vu03	3977849	GG	GG	GG	GG	GG	GG	GG	GG	GG	GG	GG	GG	GG	GG	GG	GG	GG
1_0942	Vu03	4001409	AA	AA	AA	AA	AA	GG	AA	AA	AA	AA	AA	AA	AA	AA	GG	AA	AA
2_46984	Vu03	4007485	CC	CC	CC	CC	CC	TT	CC	CC	CC	CC	CC	CC	CC	CC	CC	CC	CC
2_20826	Vu03	4009256	AA	AA	GG	AA	GG	AA	GG	AA	GG	AA	AA	AA	AA	AA	AA	AA	GG
2_37332	Vu03	4010104	AA	AA	AA	AA	AA	GG	AA	AA	AA	AA	AA	AA	AA	AA	GG	AA	AA
2_47771	Vu03	4016864	CC	TT	CC	CC	CC	CC	CC	TT	CC	TT	CC	TT	CC	TT	CC	CC	CC
2_50738	Vu03	4028069	AA	AA	AA	AA	AA	GG	AA	AA	AA	AA	AA	AA	AA	AA	GG	AA	AA
2_11806	Vu03	4039280	AA	CC	AA	AA	AA	AC	AA	CC	AA	CC	AA	CC	AA	CC	CC	AA	AA
2_28959	Vu03	4040004	CC	--	CC	CC	CC	--	CC	--	CC	--	CC	--	CC	--	--	CC	CC
2_39921	Vu03	4060880	CC	CC	TT	CC	TT	--	CC	CC	CC	CC	CC	CC	CC	CC	CC	CC	CC
2_36421	Vu03	4074456	CC	CC	CC	CC	CC	CC	CC	CC	CC	CC	CC	CC	CC	CC	CC	CC	CC
2_33731	Vu03	4084248	AA	TT	TT	TT	TT	TT	TT	TT	TT	TT	TT	TT	TT	TT	TT	AA	TT
2_13587	Vu03	4089509	TT	CC	CC	CC	CC	CC	CC	CC	CC	CC	CC	CC	CC	CC	CC	TT	CC
2_29480	Vu03	4091039	GG	AA	AA	AA	AA	GG	AA	AA	AA	AA	AA	AA	AA	AA	AA	GG	AA
2_13588	Vu03	4094162	CC	TT	TT	TT	TT	CC	TT	TT	TT	TT	TT	TT	TT	TT	TT	CC	TT
2_13589	Vu03	4094644	TT	CC	CC	CC	CC	CC	CC	CC	CC	CC	CC	CC	CC	CC	CC	TT	CC
2_26874	Vu03	4101910	CC	AA	AA	AA	AA	CC	AA	AA	AA	AA	AA	AA	AA	AA	AA	CC	AA
2_26875	Vu03	4103308	TT	CC	CC	CC	CC	CC	CC	CC	CC	CC	CC	CC	CC	CC	CC	TT	CC
2_47986	Vu03	4118703	TT	AA	AA	AA	AA	TT	AA	AA	AA	AA	AA	AA	AA	AA	AA	TT	AA
2_20290	Vu03	4120924	AA	GG	GG	GG	GG	GG	GG	GG	GG	GG	GG	GG	GG	GG	GG	AA	GG
2_40027	Vu03	4138118	GG	GG	GG	GG	GG	AA	GG	GG	GG	GG	GG	GG	GG	GG	AA	AA	GG
2_17681	Vu03	4139594	CC	CC	CC	CC	CC	AA	CC	CC	CC	CC	CC	CC	CC	CC	AA	AA	CC
2_17680	Vu03	4140028	GG	GG	GG	GG	GG	AA	GG	GG	GG	GG	GG	GG	GG	GG	AA	AA	GG
1_0031	Vu03	4149993	AA	AA	AA	AA	AA	AA	AA	AA	AA	AA	AA	AA	AA	AA	GG	GG	AA
2_12728	Vu03	4149993	AA	AA	AA	AA	AA	AA	AA	AA	AA	AA	AA	AA	AA	AA	GG	GG	AA
2_27276	Vu03	4158512	AA	AA	AA	AA	AA	GG	AA	AA	AA	AA	AA	AA	AA	AA	GG	GG	AA
2_35599	Vu03	4212933	CC	CC	CC	CC	CC	CC	CC	CC	CC	CC	CC	CC	CC	CC	CC	CC	CC
2_11668	Vu03	4218906	CC	CC	CC	CC	CC	CC	CC	CC	CC	CC	CC	CC	CC	CC	TT	TT	CC
2_11669	Vu03	4219462	GG	AA	AA	AA	AA	GG	AA	AA	AA	AA	AA	AA	AA	AA	GG	GG	AA
2_20451	Vu03	4225325	AA	GG	GG	GG	GG	AA	GG	GG	GG	GG	GG	GG	GG	GG	AA	AA	GG
2_48734	Vu03	4264599	CC	CC	CC	CC	CC	CC	CC	CC	CC	CC	CC	CC	CC	CC	TT	CC	CC
2_26298	Vu03	4275271	GG	GG	GG	GG	GG	--	GG	GG	AA	GG	GG	GG	GG	GG	GG	GG	GG
2_05084	Vu03	4284316	TT	CC	CC	CC	CC	CC	CC	CC	CC	CC	CC	CC	CC	CC	TT	TT	CC
2_35035	Vu03	4291289	CC	CC	CC	CC	CC	CC	CC	CC	CC	CC	CC	CC	CC	CC	CC	CC	CC
2_34499	Vu03	4293049	TT	AA	AA	AA	AA	TT	AA	AA	AA	AA	AA	AA	AA	AA	TT	TT	AA
2_53704	Vu03	4305392	TT	AA	AA	AA	AA	TT	AA	AA	AA	AA	AA	AA	AA	AA	TT	--	AA
2_19409	Vu03	4319677	GG	AA	AA	AA	AA	GG	AA	AA	AA	AA	AA	AA	AA	AA	GG	GG	AA
2_19408	Vu03	4320044	AA	CC	CC	CC	CC	CC	CC	CC	CC	CC	CC	CC	CC	CC	AA	AA	CC
2_33082	Vu03	4326799	TT	AA	AA	AA	AA	AA	AA	AA	AA	AA	AA	AA	AA	AA	TT	TT	AA
2_15011	Vu03	4331684	GG	AA	AA	GG	AA	GG	AA	AA	AA	AA	GG	AA	AA	AA	GG	GG	AA
2_15010	Vu03	4332360	GG	TT	TT	GG	TT	GG	TT	TT	TT	TT	GG	TT	TT	TT	GG	GG	TT
2_46395	Vu03	4348191	AA	AA	AA	CC	AA	CC	AA	AA	AA	AA	CC	AA	AA	AA	AA	AA	AA
2_14201	Vu03	4351711	AA	AA	AA	CC	AA	CC	AA	AA	AA	AA	CC	AA	CC	AA	AA	AA	AA
2_33017	Vu03	4351834	TT	TT	TT	AA	TT	AA	TT	TT	TT	TT	AA	TT	AA	TT	TT	TT	TT
2_09584	Vu03	4358758	CC	CC	CC	TT	CC	--	TT	CC	CC	CC	TT	CC	TT	CC	CC	CC	CC
2_09583	Vu03	4360187	GG	GG	GG	AA	GG	GG	AA	GG	GG	GG	AA	GG	AA	GG	GG	GG	GG
2_50980	Vu03	4366458	GG	GG	GG	AA	GG	GG	AA	GG	GG	GG	AA	GG	AA	GG	GG	GG	GG
2_04847	Vu03	4375591	CC	CC	CC	TT	CC	CC	TT	CC	CC	CC	TT	CC	TT	CC	CC	CC	CC
2_04846	Vu03	4377398	AA	AA	AA	CC	AA	CC	CC	AA	AA	AA	CC	AA	CC	AA	AA	AA	AA
2_26537	Vu03	4377697	CC	CC	CC	AA	CC	AA	AA	CC	CC	CC	AA	CC	AA	CC	CC	CC	CC
2_26536	Vu03	4378217	GG	GG	GG	TT	GG	--	TT	GG	GG	GG	TT	GG	TT	GG	GG	GG	GG
2_08005	Vu03	4381063	TT	TT	TT	GG	TT	GG	GG	TT	TT	TT	GG	TT	TT	TT	TT	TT	TT
2_08004	Vu03	4381924	TT	TT	TT	CC	TT	TT	CC	TT	TT	TT	CC	TT	TT	TT	TT	TT	TT
1_0429	Vu03	4384832	AA	AA	AA	GG	AA	GG	GG	AA	AA	AA	GG	AA	AA	AA	AA	AA	AA
2_13380	Vu03	4384832	TT	TT	TT	CC	TT	CC	CC	TT	TT	TT	CC	TT	TT	TT	TT	TT	TT
2_22290	Vu03	4387131	TT	TT	TT	CC	TT	CC	CC	TT	TT	TT	CC	TT	TT	TT	TT	TT	TT
2_22289	Vu03	4387477	TT	TT	TT	CC	TT	CC	CC	TT	TT	TT	CC	TT	TT	TT	TT	TT	TT
2_15172	Vu03	4392430	GG	GG	GG	AA	GG	GG	AA	GG	GG	GG	AA	GG	GG	GG	GG	GG	GG
2_31242	Vu03	4397945	GG	GG	GG	TT	GG	GG	TT	GG	GG	GG	TT	GG	GG	GG	GG	GG	GG
2_31241	Vu03	4398446	CC	CC	TT	TT	TT	CC	TT	CC	TT	TT	TT	CC	TT	CC	CC	CC	TT
2_15642	Vu03	4399721	CC	CC	AA	CC	AA	CC	CC	CC	AA	AA	CC	CC	AA	CC	CC	CC	AA
2_15641	Vu03	4400645	AA	AA	CC	CC	CC	CC	CC	AA	CC	CC	CC	AA	CC	AA	AA	AA	CC
2_21680	Vu03	4421094	GG	GG	AA	AA	AA	AA	AA	GG	AA	AA	AA	GG	AA	GG	GG	GG	AA
2_31524	Vu03	4422482	AA	AA	CC	CC	CC	CC	CC	AA	CC	CC	CC	AA	CC	AA	AA	AA	CC
2_32437	Vu03	4422503	GG	GG	AA	AA	AA	AA	AA	AG	AA	AA	AA	GG	AA	GG	GG	--	AA
1_0546	Vu03	4424152	AA	AA	TT	TT	TT	--	TT	AA	TT	TT	TT	AA	TT	AA	AA	AA	TT
2_30878	Vu03	4500133	CC	TT	CC	CC	CC	TT	CC	TT	CC	CC	CC	TT	CC	TT	CC	CC	CC
2_35720	Vu03	4505546	CC	CC	CC	CC	CC	CC	CC	CC	CC	CC	CC	CC	CC	CC	CC	CC	CC
2_16439	Vu03	4505745	TT	TT	GG	GG	GG	GG	GG	TT	TT	TT	GG	TT	GG	TT	TT	GG	TT
2_25447	Vu03	4511531	CC	CC	TT	TT	TT	TT	TT	CC	CC	CC	TT	CC	TT	CC	CC	TT	CC
2_02246	Vu03	4515109	GG	GG	AA	AA	AA	GG	AA	GG	GG	GG	AA	GG	AA	GG	GG	AA	GG
2_02245	Vu03	4516700	CC	CC	TT	TT	TT	CC	TT	CC	CC	CC	TT	CC	TT	CC	CC	TT	CC
2_33760	Vu03	4517056	TT	TT	AA	AA	AA	AA	AA	TT	TT	TT	AA	TT	AA	TT	TT	AA	TT
2_01801	Vu03	4527630	AA	AA	GG	GG	GG	GG	GG	AA	AA	AA	GG	AA	GG	AA	AA	GG	AA
2_01800	Vu03	4528198	TT	TT	GG	GG	GG	GG	GG	TT	TT	TT	GG	TT	GG	TT	TT	GG	TT
2_24191	Vu03	4531940	TT	TT	GG	GG	GG	GG	GG	TT	GG	GG	GG	TT	GG	TT	TT	GG	GG
2_24192	Vu03	4533854	TT	TT	GG	GG	GG	GG	GG	TT	GG	GG	GG	TT	GG	TT	TT	GG	GG
2_50079	Vu03	4537512	CC	CC	AA	AA	AA	CC	AA	CC	AA	AA	AA	CC	AA	CC	CC	AA	AA
2_33351	Vu03	4546235	GG	GG	CC	CC	CC	CC	CC	GG	CC	CC	CC	GG	CC	GG	GG	CC	CC
2_30863	Vu03	4546855	CC	CC	CC	CC	CC	AA	CC	CC	AA	AA	CC	CC	CC	CC	CC	CC	AA
2_55109	Vu03	4559940	TT	TT	TT	TT	TT	--	TT	TT	GG	GG	TT	TT	TT	TT	TT	TT	GG
2_26630	Vu03	4587162	GG	GG	AA	AA	AA	--	AA	GG	AA	AA	AA	GG	AA	GG	GG	AA	AA
2_50594	Vu03	4645091	CC	CC	CC	TT	CC	TT	TT	CC	CC	CC	TT	CC	TT	CC	CC	CC	CC
2_20606	Vu03	4651520	CC	CC	CC	TT	CC	TT	TT	CC	CC	CC	TT	CC	TT	CC	CC	CC	CC
2_20607	Vu03	4652340	GG	GG	GG	AA	GG	AA	AA	GG	GG	GG	AA	GG	AA	GG	GG	GG	GG
2_53761	Vu03	4657938	TT	TT	CC	CC	CC	CC	CC	TT	CC	CC	CC	TT	CC	TT	TT	CC	CC
2_14125	Vu03	4668410	AA	AA	AA	GG	AA	AA	GG	AA	AA	AA	GG	AA	GG	AA	AA	AA	AA
2_03126	Vu03	4675682	GG	GG	GG	TT	GG	GG	TT	GG	GG	GG	TT	GG	TT	GG	GG	GG	GG
2_03127	Vu03	4676068	GG	GG	AA	AA	AA	AA	AA	GG	AA	AA	AA	GG	AA	GG	GG	AA	AA
2_20765	Vu03	4682867	GG	GG	TT	TT	TT	TT	TT	GG	TT	TT	TT	GG	TT	GG	GG	TT	TT
2_20764	Vu03	4683435	AA	AA	GG	AA	GG	AA	AA	AA	GG	GG	AA	AA	AA	AA	AA	GG	GG
2_05012	Vu03	4691564	CC	CC	CC	TT	CC	CC	TT	CC	CC	CC	TT	CC	TT	CC	CC	CC	CC
2_05011	Vu03	4692444	CC	CC	CC	AA	CC	CC	AA	CC	CC	CC	AA	CC	AA	CC	CC	CC	CC
1_1512	Vu03	4694636	TT	TT	AA	TT	AA	TT	TT	TT	AA	AA	TT	TT	TT	TT	TT	AA	AA
2_45409	Vu03	4697385	AA	AA	GG	GG	GG	GG	GG	AA	GG	GG	GG	AA	GG	AA	AA	GG	GG
2_01360	Vu03	4700926	TT	TT	CC	CC	CC	CC	CC	TT	CC	CC	CC	TT	CC	TT	TT	CC	CC
2_07435	Vu03	4723219	CC	CC	CC	AA	CC	CC	AA	CC	CC	CC	AA	CC	AA	CC	CC	CC	CC
2_07434	Vu03	4724958	AA	AA	AA	GG	AA	GG	GG	AA	AA	AA	GG	AA	GG	AA	AA	AA	AA
2_31860	Vu03	4725748	CC	CC	CC	AA	CC	--	AA	CC	CC	CC	AA	CC	AA	CC	CC	CC	CC
2_31859	Vu03	4727237	TT	TT	TT	CC	TT	CC	CC	TT	TT	TT	CC	TT	CC	TT	TT	TT	TT
2_14315	Vu03	4733073	CC	CC	TT	CC	TT	CC	CC	CC	TT	TT	CC	CC	CC	CC	TT	TT	TT
2_14314	Vu03	4734234	CC	CC	AA	AA	AA	AA	AA	CC	AA	AA	AA	CC	AA	CC	AA	AA	AA
2_38054	Vu03	4737597	GG	GG	AA	GG	AA	AA	GG	GG	AA	AA	GG	GG	GG	GG	AA	AA	AA
2_38055	Vu03	4739822	TT	--	GG	TT	GG	--	TT	--	GG	GG	TT	--	TT	--	GG	GG	GG
2_00956	Vu03	4759008	AA	AA	GG	AA	GG	AA	AA	AA	GG	GG	AA	AA	AA	AA	GG	GG	GG
2_07453	Vu03	4779503	TT	TT	TT	CC	TT	CC	CC	TT	TT	TT	CC	TT	CC	TT	CC	TT	TT
2_07454	Vu03	4779834	TT	TT	TT	CC	TT	CC	CC	TT	TT	TT	CC	TT	CC	TT	CC	TT	TT
2_55016	Vu03	4783614	CC	CC	CC	AA	CC	AA	AA	CC	CC	CC	AA	CC	AA	CC	AA	CC	CC
2_13656	Vu03	4789423	GG	GG	GG	GG	GG	TT	GG	GG	TT	TT	GG	GG	GG	GG	TT	TT	TT
2_13655	Vu03	4790475	CC	CC	CC	CC	CC	TT	CC	CC	TT	TT	CC	CC	CC	CC	TT	TT	TT
2_39535	Vu03	4793045	AA	AA	AA	AA	AA	AA	AA	AA	GG	GG	AA	AA	AA	AA	GG	GG	GG
2_21210	Vu03	4801839	AA	AA	AA	CC	AA	CC	CC	AA	AA	AA	CC	AA	CC	AA	AA	AA	AA
2_21211	Vu03	4802191	GG	GG	GG	AA	GG	AA	AA	GG	GG	GG	AA	GG	AA	GG	GG	GG	GG
2_51332	Vu03	4805262	TT	TT	TT	CC	TT	TT	CC	TT	TT	TT	CC	TT	CC	TT	TT	TT	TT
2_10631	Vu03	4812132	GG	GG	GG	AA	GG	AA	AA	GG	GG	AA	AA	GG	AA	GG	GG	AA	AA
2_10630	Vu03	4812425	GG	GG	GG	TT	GG	TT	TT	GG	GG	GG	TT	GG	TT	GG	GG	GG	GG
2_13748	Vu03	4815865	AA	AA	AA	AA	AA	AA	AA	AA	AA	AA	AA	AA	AA	AA	AA	AA	AA
2_20129	Vu03	4817619	GG	GG	GG	AA	GG	AA	AA	GG	GG	GG	AA	GG	AA	GG	GG	GG	GG
2_41273	Vu03	4821735	CC	CC	CC	AA	CC	AA	AA	CC	CC	AA	AA	CC	AA	CC	CC	AA	AA
2_32150	Vu03	4827644	AA	AA	AA	GG	AA	AA	GG	AA	AA	AA	GG	AA	GG	AA	AA	AA	AA
2_15004	Vu03	4827812	CC	CC	CC	TT	CC	CC	TT	CC	CC	TT	TT	CC	TT	CC	CC	TT	TT
2_53901	Vu03	4844327	AA	AA	AA	GG	AA	AA	GG	AA	AA	GG	GG	AA	GG	AA	GG	GG	GG
2_23261	Vu03	4849383	AA	AA	AA	CC	AA	CC	CC	AA	AA	CC	CC	AA	CC	AA	CC	CC	CC
2_32846	Vu03	4856341	CC	CC	CC	GG	CC	CC	GG	CC	CC	GG	GG	CC	GG	CC	GG	GG	GG
2_10548	Vu03	4856680	CC	CC	CC	AA	CC	CC	AA	CC	CC	AA	AA	CC	AA	CC	AA	AA	AA
2_13891	Vu03	4859384	CC	CC	CC	AA	CC	CC	AA	CC	CC	AA	AA	CC	AA	CC	AA	AA	AA
2_35544	Vu03	4863592	GG	GG	GG	GG	GG	GG	GG	GG	GG	GG	GG	GG	GG	GG	GG	GG	GG
2_03019	Vu03	4877908	CC	CC	CC	TT	CC	CC	TT	CC	CC	TT	TT	CC	TT	CC	TT	TT	TT
2_25752	Vu03	4878457	AA	AA	AA	GG	AA	AA	GG	AA	AA	GG	GG	AA	GG	AA	GG	GG	GG
2_14630	Vu03	4883874	AA	AA	AA	GG	AA	AA	GG	AA	AA	GG	GG	AA	GG	AA	GG	GG	GG
2_29800	Vu03	4887093	TT	TT	TT	GG	TT	TT	GG	TT	TT	GG	GG	TT	GG	TT	GG	GG	GG
2_33111	Vu03	4893838	TT	TT	TT	AA	TT	AA	AA	TT	TT	AA	AA	TT	AA	TT	TT	AA	AA
2_30266	Vu03	4896172	TT	TT	TT	TT	TT	TT	TT	TT	TT	TT	TT	TT	TT	TT	TT	TT	TT
2_54228	Vu03	4911521	GG	GG	GG	GG	GG	GG	GG	GG	GG	GG	GG	GG	GG	GG	GG	GG	GG
2_16429	Vu03	4917834	CC	CC	CC	TT	CC	CC	TT	CC	CC	TT	TT	CC	TT	CC	CC	TT	TT
2_30279	Vu03	4920111	GG	GG	GG	AA	GG	AA	AA	GG	GG	AA	AA	GG	AA	GG	GG	AA	AA
2_30280	Vu03	4921656	CC	CC	CC	AA	CC	--	AA	CC	CC	AA	AA	CC	AA	CC	CC	AA	AA
2_21639	Vu03	4931098	GG	GG	GG	AA	GG	GG	AA	GG	GG	AA	AA	GG	AA	GG	GG	AA	AA
2_36162	Vu03	4932555	AA	AA	AA	AA	AA	AA	AA	AA	AA	AA	AA	AA	AA	AA	AA	AA	AA
2_52947	Vu03	4938747	TT	TT	TT	AA	TT	AA	AA	TT	TT	AA	AA	TT	AA	TT	TT	AA	AA
2_30781	Vu03	4941855	CC	CC	CC	TT	CC	TT	TT	CC	CC	TT	TT	CC	TT	CC	CC	TT	TT
2_12847	Vu03	4943209	CC	CC	CC	AA	CC	CC	AA	CC	CC	AA	AA	CC	AA	CC	CC	AA	AA
2_29245	Vu03	4954378	TT	TT	TT	TT	TT	TT	TT	TT	TT	TT	TT	TT	TT	TT	TT	CC	TT
2_29297	Vu03	4959836	AA	AA	AA	AA	AA	CC	AA	AA	AA	AA	AA	AA	AA	AA	AA	CC	AA
2_13032	Vu03	4960676	GG	TT	GG	GG	GG	GG	GG	TT	TT	GG	GG	TT	GG	TT	GG	GG	GG
2_55473	Vu03	4969309	CC	CC	CC	CC	CC	CC	CC	CC	CC	CC	CC	CC	CC	CC	CC	CC	AA
2_16258	Vu03	4977053	AA	GG	AA	AA	AA	--	AA	GG	GG	AA	AA	GG	AA	GG	GG	GG	GG
2_16259	Vu03	4978087	AA	GG	AA	AA	AA	AA	AA	GG	GG	AA	AA	GG	AA	GG	GG	GG	GG
2_31429	Vu03	4989149	CC	AA	CC	CC	CC	CC	CC	AA	AA	CC	CC	AA	CC	AA	AA	AA	CC
2_17762	Vu03	5002067	AA	GG	AA	AA	AA	AA	AA	GG	GG	AA	AA	GG	AA	GG	GG	GG	AA
2_17763	Vu03	5002586	CC	TT	CC	CC	CC	CC	CC	TT	TT	CC	CC	TT	CC	TT	TT	TT	CC
1_1455	Vu03	5003065	AA	GG	AA	AA	AA	GG	AA	GG	GG	AA	AA	GG	AA	GG	GG	GG	AA
2_18835	Vu03	5008205	GG	AA	GG	GG	GG	GG	GG	AA	AA	GG	GG	AA	GG	AA	AA	AA	GG
2_04909	Vu03	5013273	GG	AA	GG	GG	GG	GG	GG	AA	AA	GG	GG	AA	GG	AA	AA	AA	GG
2_04908	Vu03	5018503	GG	AA	GG	GG	GG	AG	GG	AA	AA	GG	GG	AA	GG	AA	AA	AA	GG
2_15269	Vu03	5037276	TT	GG	TT	TT	TT	TT	TT	GG	GG	TT	TT	GG	TT	GG	GG	GG	TT
2_30007	Vu03	5038469	TT	CC	TT	TT	TT	TT	TT	CC	CC	TT	TT	CC	TT	CC	CC	CC	TT
2_19593	Vu03	5039623	CC	TT	CC	CC	CC	CC	CC	TT	TT	CC	CC	TT	CC	TT	TT	TT	CC
2_19594	Vu03	5040010	CC	TT	CC	CC	CC	TT	CC	TT	TT	CC	CC	TT	CC	TT	TT	TT	CC
2_30009	Vu03	5042039	TT	CC	TT	TT	TT	TT	TT	CC	CC	TT	TT	CC	TT	CC	CC	CC	TT
2_30008	Vu03	5042753	TT	CC	TT	TT	TT	CC	TT	CC	CC	TT	TT	CC	TT	CC	CC	CC	TT
2_48135	Vu03	5051694	CC	TT	CC	CC	CC	--	CC	TT	TT	CC	CC	TT	CC	TT	TT	TT	CC
2_29138	Vu03	5062116	CC	CC	CC	CC	CC	--	CC	TT	TT	CC	CC	CC	CC	CC	TT	TT	CC
2_15048	Vu03	5064605	AA	AA	AA	AA	AA	AA	AA	GG	GG	AA	AA	AA	AA	AA	GG	GG	AA
2_29937	Vu03	5065579	CC	CC	CC	CC	CC	TT	CC	TT	TT	CC	CC	CC	CC	CC	TT	TT	CC
2_20137	Vu03	5077391	CC	CC	CC	CC	CC	TT	CC	CC	CC	CC	CC	CC	CC	CC	CC	CC	TT
2_24795	Vu03	5080933	CC	CC	CC	CC	CC	AA	CC	CC	CC	CC	CC	CC	CC	CC	CC	CC	AA
2_32652	Vu03	5119325	AA	TT	AA	AA	AA	AA	AA	AA	AA	AA	AA	TT	AA	TT	AA	AA	AA
2_35058	Vu03	5119609	TT	TT	TT	TT	TT	TT	TT	TT	TT	TT	TT	TT	TT	TT	TT	TT	TT
2_35483	Vu03	5123461	CC	CC	CC	CC	CC	CC	CC	CC	CC	CC	CC	CC	CC	CC	CC	CC	CC
2_36836	Vu03	5136173	GG	GG	GG	GG	GG	GG	GG	GG	GG	GG	GG	GG	GG	GG	GG	GG	GG
2_13685	Vu03	5143719	CC	CC	CC	CC	CC	--	CC	CC	CC	CC	CC	CC	CC	CC	CC	CC	CC
2_31496	Vu03	5154979	TT	TT	TT	TT	TT	--	TT	TT	TT	TT	TT	TT	TT	TT	TT	TT	TT
2_31495	Vu03	5156296	AA	CC	AA	CC	AA	CC	CC	AA	AA	CC	CC	CC	CC	CC	AA	CC	CC
2_06988	Vu03	5177457	GG	GG	GG	AA	GG	GG	AA	GG	GG	AA	AA	GG	AA	GG	GG	GG	GG
2_01789	Vu03	5179210	TT	TT	TT	GG	TT	GG	GG	TT	TT	GG	GG	TT	GG	TT	TT	TT	TT
2_32029	Vu03	5179363	AA	AA	AA	GG	AA	AA	GG	AA	AA	GG	GG	AA	GG	AA	AA	AA	AA
1_1072	Vu03	5182882	AA	AA	AA	AA	AA	AA	AA	GG	GG	AA	AA	AA	AA	AA	GG	AA	GG
2_22976	Vu03	5182882	TT	TT	TT	TT	TT	TT	TT	CC	CC	TT	TT	TT	TT	TT	CC	TT	CC
2_33571	Vu03	5183356	TT	TT	TT	TT	TT	TT	TT	AA	AA	TT	TT	TT	TT	TT	AA	TT	TT
2_11794	Vu03	5187738	TT	TT	TT	GG	TT	TT	GG	TT	TT	GG	GG	TT	GG	TT	TT	TT	TT
2_28957	Vu03	5195826	CC	CC	CC	TT	CC	CC	TT	CC	CC	TT	TT	CC	TT	CC	CC	CC	TT
2_33640	Vu03	5222156	CC	CC	CC	CC	CC	GG	CC	GG	CC	CC	CC	CC	CC	CC	GG	CC	CC
2_00234	Vu03	5223486	AA	AA	AA	AA	AA	AA	AA	AA	AA	AA	AA	AA	AA	AA	AA	AA	AA
2_22745	Vu03	5227692	CC	CC	CC	CC	CC	CC	CC	CC	CC	CC	CC	CC	CC	CC	AA	CC	CC
2_31741	Vu03	5228877	GG	GG	GG	GG	GG	AA	GG	GG	GG	GG	GG	GG	GG	GG	AA	GG	GG
2_21469	Vu03	5229672	GG	GG	GG	GG	GG	TT	GG	GG	GG	GG	GG	GG	GG	GG	TT	GG	GG
2_33519	Vu03	5229969	TT	TT	TT	TT	TT	TT	TT	TT	TT	TT	TT	TT	TT	TT	TT	AA	TT
2_05010	Vu03	5234263	CC	CC	CC	TT	CC	CC	TT	CC	CC	TT	TT	CC	TT	CC	CC	CC	TT
2_05009	Vu03	5238028	AA	GG	AA	GG	AA	GG	GG	GG	GG	GG	GG	GG	GG	GG	GG	GG	GG
2_48462	Vu03	5245958	CC	CC	CC	AA	CC	CC	CC	CC	CC	AA	CC	CC	CC	CC	CC	CC	AA
2_36051	Vu03	5251992	GG	GG	GG	GG	GG	GG	GG	GG	GG	GG	GG	GG	GG	GG	GG	GG	GG
2_33666	Vu03	5261247	GG	GG	GG	CC	GG	CC	CC	GG	GG	CC	CC	GG	CC	GG	CC	CC	CC
2_36931	Vu03	5275513	AA	AA	AA	AA	AA	GG	AA	AA	AA	AA	AA	AA	AA	AA	AA	AA	AA
2_36932	Vu03	5277593	TT	TT	TT	TT	TT	TT	TT	TT	TT	TT	TT	TT	TT	TT	TT	TT	TT
2_15636	Vu03	5281563	AA	GG	AA	GG	AA	AA	GG	AA	AA	GG	GG	GG	GG	GG	AA	GG	GG
2_38833	Vu03	5324636	GG	AA	GG	AA	GG	AA	AA	GG	GG	AA	AA	AA	AA	AA	GG	AA	AA
2_38832	Vu03	5328675	GG	TT	GG	TT	GG	GG	TT	GG	GG	TT	TT	TT	TT	TT	GG	TT	TT
1_1416	Vu03	5350165	GG	GG	GG	AA	GG	GG	AA	GG	GG	AA	AA	GG	AA	GG	GG	GG	AA
2_05893	Vu03	5350466	AA	AA	AA	GG	AA	GG	GG	AA	AA	GG	GG	AA	GG	AA	AA	AA	GG
2_05892	Vu03	5351045	TT	TT	TT	CC	TT	CC	CC	TT	TT	CC	CC	TT	CC	TT	TT	TT	CC
2_31880	Vu03	5353507	TT	TT	TT	GG	TT	TT	GG	TT	TT	GG	GG	TT	GG	TT	TT	TT	GG
2_23619	Vu03	5354049	CC	CC	CC	AA	CC	CC	AA	CC	CC	AA	AA	CC	AA	CC	CC	CC	AA
2_23758	Vu03	5358270	TT	TT	TT	CC	TT	CC	CC	TT	TT	CC	CC	TT	CC	TT	TT	TT	CC
1_1056	Vu03	5358635	CC	CC	CC	GG	CC	CC	GG	CC	CC	GG	GG	CC	GG	CC	CC	CC	GG
2_23757	Vu03	5360074	AA	AA	AA	CC	AA	AA	CC	AA	AA	CC	CC	AA	CC	AA	AA	AA	CC
2_10700	Vu03	5367345	CC	CC	CC	TT	CC	CC	TT	CC	CC	TT	TT	CC	TT	CC	CC	CC	TT
2_10699	Vu03	5368376	TT	TT	TT	CC	TT	CC	CC	CC	CC	CC	CC	TT	CC	TT	CC	TT	CC
2_52626	Vu03	5373034	GG	GG	GG	AA	GG	AA	AA	GG	GG	AA	AA	GG	AA	GG	GG	GG	AA
2_25983	Vu03	5385853	GG	GG	GG	TT	GG	TT	TT	TT	TT	TT	TT	GG	TT	GG	TT	TT	TT
2_28278	Vu03	5396134	TT	TT	TT	TT	TT	TT	TT	TT	TT	GG	TT	TT	TT	TT	TT	TT	GG
2_09824	Vu03	5397751	CC	CC	CC	CC	CC	CC	CC	CC	CC	TT	CC	CC	CC	CC	CC	CC	TT
2_17186	Vu03	5406217	CC	CC	CC	TT	CC	CC	TT	TT	CC	CC	TT	CC	TT	CC	TT	CC	CC
2_17187	Vu03	5407017	AA	AA	AA	GG	AA	GG	GG	GG	AA	GG	GG	AA	GG	AA	GG	AA	GG
2_06314	Vu03	5418064	AA	AA	AA	AA	AA	GG	AA	AA	AA	GG	AA	AA	AA	AA	AA	AA	GG
2_06315	Vu03	5418495	GG	GG	GG	GG	GG	GG	GG	GG	GG	AA	GG	GG	GG	GG	GG	GG	AA
2_22200	Vu03	5420971	GG	GG	GG	GG	GG	GG	GG	GG	GG	TT	GG	GG	GG	GG	GG	GG	TT
2_22199	Vu03	5421417	AA	AA	AA	AA	AA	CC	AA	AA	AA	CC	AA	AA	AA	AA	AA	AA	CC
2_07165	Vu03	5434159	GG	GG	GG	GG	GG	TT	GG	GG	GG	TT	GG	GG	GG	GG	GG	GG	TT
2_07164	Vu03	5434254	GG	GG	GG	GG	GG	GG	GG	GG	GG	AA	GG	GG	GG	GG	GG	GG	AA
2_07300	Vu03	5450348	CC	CC	CC	CC	CC	CC	CC	CC	CC	TT	CC	CC	CC	CC	CC	CC	TT
2_07299	Vu03	5450659	AA	AA	AA	AA	AA	GG	AA	AA	AA	GG	AA	AA	AA	AA	AA	AA	GG
2_32972	Vu03	5461828	GG	GG	GG	GG	GG	CC	GG	GG	GG	CC	GG	GG	GG	GG	GG	GG	CC
2_12899	Vu03	5462435	AA	AA	AA	AA	AA	AA	AA	AA	AA	CC	AA	AA	AA	AA	AA	AA	CC
2_20392	Vu03	5466060	GG	GG	GG	AA	GG	AA	AA	GG	GG	AA	AA	GG	AA	GG	GG	GG	AA
2_20391	Vu03	5466662	TT	TT	TT	TT	TT	CC	TT	TT	TT	CC	TT	TT	TT	TT	TT	TT	CC
2_26932	Vu03	5473644	AA	AA	AA	CC	AA	CC	CC	AA	AA	CC	CC	AA	CC	AA	AA	AA	CC
1_0067	Vu03	5474182	AA	AA	AA	GG	AA	GG	GG	AA	AA	GG	GG	AA	GG	AA	AA	AA	GG
2_05928	Vu03	5474182	TT	TT	TT	CC	TT	CC	CC	TT	TT	CC	CC	TT	CC	TT	TT	TT	CC
2_33940	Vu03	5474501	AA	AA	AA	TT	AA	TT	TT	AA	AA	TT	TT	AA	TT	AA	AA	AA	TT
2_26933	Vu03	5474808	TT	TT	TT	CC	TT	CC	CC	TT	TT	CC	CC	TT	CC	TT	TT	TT	CC
2_20039	Vu03	5479875	GG	AA	GG	AA	GG	AA	AA	AA	AA	AA	AA	AA	AA	AA	GG	AA	AA
2_36041	Vu03	5479938	GG	GG	GG	GG	GG	GG	GG	GG	GG	GG	GG	GG	GG	GG	GG	GG	GG
2_06510	Vu03	5481272	CC	CC	CC	TT	CC	TT	TT	CC	CC	TT	CC	CC	TT	CC	CC	CC	TT
2_06509	Vu03	5481994	AA	GG	AA	GG	AA	GG	GG	GG	GG	GG	GG	GG	GG	GG	AA	GG	GG
2_06511	Vu03	5491252	GG	TT	GG	GG	GG	GG	GG	TT	TT	GG	TT	TT	GG	TT	GG	TT	GG
2_16131	Vu03	5498012	CC	CC	CC	TT	CC	CC	TT	CC	CC	TT	CC	CC	TT	CC	CC	CC	TT
2_16130	Vu03	5498394	CC	CC	CC	TT	CC	CC	TT	CC	CC	TT	CC	CC	TT	CC	CC	CC	TT
2_06453	Vu03	5508026	GG	GG	GG	AA	GG	AA	AA	GG	GG	AA	AA	GG	AA	GG	GG	GG	AA
2_10702	Vu03	5515160	TT	TT	TT	CC	TT	CC	CC	TT	TT	CC	CC	TT	CC	TT	TT	TT	CC
2_10703	Vu03	5515462	TT	TT	TT	CC	TT	CC	CC	TT	TT	CC	CC	TT	CC	TT	TT	TT	CC
2_22391	Vu03	5527971	CC	CC	CC	AA	CC	AA	AA	CC	CC	AA	AA	CC	AA	CC	CC	CC	AA
2_22390	Vu03	5528306	CC	CC	CC	CC	CC	CC	CC	CC	CC	CC	CC	CC	CC	CC	AA	CC	CC
2_06722	Vu03	5532915	TT	TT	TT	GG	TT	GG	GG	TT	TT	GG	GG	TT	GG	TT	TT	TT	GG
2_51815	Vu03	5547428	TT	TT	TT	GG	TT	GG	GG	TT	GG	GG	GG	TT	GG	TT	TT	TT	GG
2_20995	Vu03	5549832	TT	TT	TT	CC	TT	CC	CC	TT	CC	CC	CC	TT	CC	TT	TT	TT	CC
2_20994	Vu03	5550712	GG	GG	GG	AA	GG	AA	AA	GG	AA	GG	AA	GG	AA	GG	GG	GG	GG
2_07554	Vu03	5555931	AA	AA	AA	AA	AA	CC	AA	AA	AA	CC	AA	AA	AA	AA	AA	AA	CC
2_27524	Vu03	5556240	--	--	--	--	--	--	--	--	--	--	--	--	--	--	--	--	--
2_17342	Vu03	5567286	AA	AA	AA	CC	AA	CC	CC	AA	AA	CC	CC	AA	CC	AA	AA	AA	CC
2_17341	Vu03	5568594	TT	TT	TT	GG	TT	GG	GG	TT	TT	GG	GG	TT	GG	TT	TT	TT	GG
2_02971	Vu03	5579755	CC	CC	CC	TT	CC	TT	TT	CC	CC	TT	TT	CC	TT	CC	CC	CC	TT
2_02972	Vu03	5581109	AA	AA	AA	GG	AA	GG	GG	AA	AA	GG	GG	AA	GG	AA	AA	AA	GG
2_18348	Vu03	5587467	TT	TT	TT	TT	TT	CC	TT	TT	TT	CC	TT	TT	TT	TT	TT	TT	CC
2_00158	Vu03	5593064	AA	AA	AA	CC	AA	CC	CC	AA	AA	CC	CC	AA	CC	AA	AA	AA	CC
2_00159	Vu03	5594357	GG	GG	GG	AA	GG	AA	AA	GG	GG	AA	AA	GG	AA	GG	GG	GG	AA
2_00160	Vu03	5596929	GG	GG	GG	GG	GG	GG	GG	GG	GG	AA	GG	GG	GG	GG	GG	GG	AA
2_00161	Vu03	5598804	AA	AA	AA	AA	AA	AA	AA	AA	AA	CC	AA	AA	AA	AA	AA	AA	CC
2_31603	Vu03	5606340	CC	CC	CC	CC	CC	CC	CC	CC	CC	TT	CC	CC	CC	CC	CC	CC	TT
2_33547	Vu03	5606934	GG	GG	GG	CC	GG	CC	CC	GG	GG	CC	CC	GG	CC	GG	GG	GG	CC
2_00340	Vu03	5614103	CC	TT	CC	CC	CC	TT	CC	TT	CC	TT	CC	TT	CC	TT	TT	TT	TT
2_00341	Vu03	5614385	TT	GG	TT	TT	TT	GG	TT	GG	TT	GG	TT	GG	TT	GG	GG	GG	GG
2_20518	Vu03	5621481	CC	CC	CC	CC	CC	CC	CC	CC	CC	TT	CC	CC	CC	CC	CC	CC	TT
2_20519	Vu03	5621967	AA	GG	AA	AA	AA	GG	AA	GG	AA	GG	AA	GG	AA	GG	GG	GG	GG
2_27572	Vu03	5624401	GG	AA	GG	GG	GG	AA	GG	AA	GG	AA	GG	AA	GG	AA	AA	AA	AA
2_23894	Vu03	5628083	GG	AA	GG	GG	GG	GG	GG	AA	GG	GG	GG	AA	GG	AA	AA	AA	GG
2_23893	Vu03	5628805	GG	GG	GG	GG	GG	GG	GG	GG	GG	TT	GG	GG	GG	GG	GG	GG	TT
2_16681	Vu03	5633583	AA	CC	AA	AA	AA	CC	AA	CC	AA	CC	AA	CC	AA	CC	CC	CC	CC
2_16682	Vu03	5634147	GG	TT	GG	GG	GG	GG	GG	TT	GG	GG	GG	TT	GG	TT	TT	TT	GG
2_00109	Vu03	5639404	CC	TT	CC	CC	CC	TT	CC	TT	CC	TT	CC	TT	CC	TT	TT	TT	TT
2_22833	Vu03	5646595	TT	TT	TT	TT	TT	TT	TT	CC	TT	TT	TT	TT	TT	TT	CC	CC	TT
2_06409	Vu03	5653618	GG	GG	GG	GG	GG	GG	GG	GG	GG	TT	GG	GG	GG	GG	GG	GG	TT
2_06410	Vu03	5654667	GG	GG	GG	GG	GG	GG	GG	GG	GG	AA	GG	GG	GG	GG	GG	GG	AA
2_20702	Vu03	5657539	AA	AA	AA	AA	AA	AA	AA	AA	AA	GG	AA	AA	AA	AA	AA	AA	GG
2_23435	Vu03	5662927	GG	GG	GG	GG	GG	AA	GG	GG	GG	AA	GG	GG	GG	GG	GG	GG	AA
2_24639	Vu03	5675867	GG	GG	GG	GG	GG	AA	GG	GG	GG	AA	GG	GG	GG	GG	GG	GG	AA
2_00473	Vu03	5676888	CC	CC	CC	CC	CC	TT	CC	CC	CC	TT	CC	CC	CC	CC	CC	CC	TT
2_43244	Vu03	5692644	CC	CC	CC	CC	CC	TT	CC	CC	CC	TT	CC	CC	CC	CC	CC	CC	TT
2_16047	Vu03	5698752	CC	CC	CC	CC	CC	TT	CC	CC	CC	TT	CC	CC	CC	CC	CC	CC	TT
2_16048	Vu03	5706789	TT	TT	TT	TT	TT	TT	TT	TT	TT	GG	TT	TT	TT	TT	TT	TT	GG
2_38010	Vu03	5713550	TT	TT	TT	TT	TT	CC	TT	TT	TT	CC	TT	TT	TT	TT	TT	TT	CC
2_38009	Vu03	5715986	CC	CC	CC	CC	CC	AA	CC	CC	CC	AA	CC	CC	CC	CC	CC	CC	AA
2_13507	Vu03	5736632	AA	AA	AA	AA	AA	GG	AA	AA	AA	GG	AA	AA	AA	AA	AA	AA	GG
2_13508	Vu03	5737774	TT	TT	TT	TT	TT	CC	TT	TT	TT	CC	TT	TT	TT	TT	TT	TT	CC
2_27449	Vu03	5740195	TT	TT	TT	TT	TT	CC	TT	TT	TT	CC	TT	TT	TT	TT	TT	TT	CC
2_07392	Vu03	5740885	CC	CC	CC	CC	CC	CC	CC	CC	CC	TT	CC	CC	CC	CC	CC	CC	TT
2_01704	Vu03	5744088	GG	GG	GG	GG	GG	AA	GG	GG	GG	AA	GG	GG	GG	GG	GG	GG	AA
2_01705	Vu03	5747208	GG	GG	GG	GG	GG	AA	GG	GG	GG	AA	GG	GG	GG	GG	GG	GG	AA
2_07637	Vu03	5753520	CC	CC	CC	CC	CC	CC	CC	CC	CC	AA	CC	CC	CC	CC	CC	CC	AA
2_07636	Vu03	5754251	GG	GG	GG	GG	GG	AA	GG	GG	GG	AA	GG	GG	GG	GG	GG	GG	AA
2_07638	Vu03	5759205	GG	GG	GG	GG	GG	AA	GG	GG	GG	AA	GG	GG	GG	GG	GG	GG	AA
2_07639	Vu03	5761786	TT	TT	TT	TT	TT	TT	TT	TT	TT	CC	TT	TT	TT	TT	TT	TT	CC
2_10943	Vu03	5765601	CC	CC	CC	CC	CC	CC	CC	CC	CC	AA	CC	CC	CC	CC	CC	CC	AA
2_10942	Vu03	5766158	AA	AA	AA	GG	AA	AA	GG	AA	AA	AA	GG	AA	GG	AA	AA	AA	AA
2_32187	Vu03	5772796	TT	TT	TT	CC	TT	CC	TT	TT	TT	CC	TT	TT	TT	TT	TT	TT	CC
2_18503	Vu03	5772975	TT	TT	TT	CC	TT	TT	TT	TT	TT	CC	TT	TT	TT	TT	TT	TT	CC
2_28292	Vu03	5783557	CC	CC	CC	TT	CC	CC	CC	CC	CC	CC	CC	CC	CC	CC	CC	CC	TT
2_28291	Vu03	5784335	AA	AA	AA	GG	AA	GG	AA	AA	AA	AA	AA	AA	AA	AA	AA	AA	GG
2_23398	Vu03	5790347	CC	CC	CC	TT	CC	TT	CC	CC	CC	CC	CC	CC	CC	CC	CC	CC	TT
2_23397	Vu03	5792683	GG	GG	GG	AA	GG	GG	GG	GG	GG	GG	GG	GG	GG	GG	GG	GG	AA
2_33057	Vu03	5798494	CC	CC	CC	GG	CC	GG	CC	CC	CC	CC	CC	CC	CC	CC	CC	CC	GG
2_47496	Vu03	5810512	AA	AA	AA	CC	AA	CC	AA	AA	AA	AA	AA	AA	AA	AA	--	AA	CC
2_11169	Vu03	5813995	CC	CC	CC	TT	CC	TT	CC	CC	CC	CC	CC	CC	CC	CC	--	CC	TT
2_32874	Vu03	5814317	TT	TT	TT	AA	TT	AA	TT	TT	TT	TT	TT	TT	TT	TT	TT	TT	AA
2_22163	Vu03	5816466	GG	GG	GG	AA	GG	AA	GG	GG	GG	GG	GG	GG	GG	GG	GG	GG	AA
2_22162	Vu03	5817338	TT	TT	TT	CC	TT	CC	TT	TT	TT	TT	TT	TT	TT	TT	TT	TT	CC
2_07342	Vu03	5827682	GG	GG	GG	AA	GG	AA	GG	GG	GG	GG	GG	GG	GG	GG	GG	GG	AA
2_07341	Vu03	5831879	TT	TT	TT	CC	TT	CC	TT	TT	TT	TT	TT	TT	TT	TT	CC	TT	CC
2_06612	Vu03	5836917	CC	CC	CC	TT	CC	TT	CC	CC	CC	CC	CC	CC	CC	CC	TT	CC	TT
2_06613	Vu03	5837527	GG	GG	GG	AA	GG	AA	GG	GG	GG	GG	GG	GG	GG	GG	GG	GG	AA
2_27171	Vu03	5839608	TT	TT	TT	GG	TT	GG	TT	TT	TT	TT	TT	TT	TT	TT	TT	TT	GG
2_27172	Vu03	5840309	CC	CC	CC	AA	CC	AA	CC	CC	CC	CC	CC	CC	CC	CC	CC	CC	AA
2_19879	Vu03	5843595	TT	TT	TT	CC	TT	TT	TT	TT	TT	TT	TT	TT	TT	TT	TT	TT	CC
2_19880	Vu03	5844197	TT	TT	TT	GG	TT	TT	TT	TT	TT	TT	TT	TT	TT	TT	TT	TT	GG
2_22876	Vu03	5852833	CC	CC	CC	AA	CC	CC	CC	CC	CC	CC	CC	CC	CC	CC	CC	CC	AA
2_31982	Vu03	5859798	CC	CC	CC	TT	CC	--	CC	CC	CC	CC	CC	CC	CC	CC	CC	CC	TT
2_31983	Vu03	5860106	CC	CC	CC	TT	CC	CC	CC	CC	CC	CC	CC	CC	CC	CC	CC	CC	TT
2_35912	Vu03	5869911	TT	TT	TT	TT	TT	CC	TT	TT	TT	TT	TT	TT	TT	TT	TT	TT	TT
2_15540	Vu03	5875131	GG	GG	GG	GG	GG	GG	GG	GG	GG	AA	GG	GG	GG	GG	GG	GG	GG
2_25951	Vu03	5879291	GG	GG	GG	AA	GG	GG	GG	GG	GG	GG	GG	GG	GG	GG	GG	GG	AA
2_25949	Vu03	5882798	AA	AA	AA	GG	AA	GG	AA	AA	AA	AA	AA	AA	AA	AA	AA	AA	GG
2_25950	Vu03	5883055	TT	TT	TT	CC	TT	CC	TT	TT	TT	TT	TT	TT	TT	TT	TT	TT	CC
2_20537	Vu03	5885149	GG	GG	GG	AA	GG	AA	GG	GG	GG	GG	GG	GG	GG	GG	GG	GG	AA
2_33455	Vu03	5885739	TT	TT	TT	AA	TT	AA	TT	TT	TT	TT	TT	TT	TT	TT	TT	TT	AA
2_25947	Vu03	5896948	TT	TT	TT	CC	TT	TT	TT	TT	TT	TT	TT	TT	TT	TT	TT	TT	CC
2_25948	Vu03	5897685	CC	TT	CC	CC	CC	CC	CC	TT	CC	CC	CC	TT	CC	TT	CC	CC	CC
2_22842	Vu03	5913985	CC	CC	CC	TT	CC	CC	CC	CC	CC	CC	CC	CC	CC	CC	CC	CC	TT
2_22841	Vu03	5914271	TT	TT	TT	CC	TT	TT	TT	TT	TT	TT	TT	TT	TT	TT	TT	TT	CC
2_10262	Vu03	5920678	AA	AA	AA	GG	AA	GG	AA	AA	AA	AA	AA	AA	AA	AA	AA	AA	GG
2_10263	Vu03	5922947	TT	TT	TT	CC	TT	TT	TT	TT	TT	TT	TT	TT	TT	TT	TT	TT	CC
2_10260	Vu03	5930963	GG	GG	GG	AA	GG	GG	GG	GG	GG	GG	GG	GG	GG	GG	GG	GG	AA
2_10261	Vu03	5932059	TT	TT	TT	CC	TT	CC	TT	TT	TT	TT	TT	TT	TT	TT	TT	TT	CC
1_0459	Vu03	5945635	AA	AA	AA	GG	AA	GG	AA	AA	AA	AA	AA	AA	AA	AA	AA	AA	GG
2_06180	Vu03	5946387	CC	CC	CC	CC	CC	CC	CC	CC	CC	CC	CC	CC	CC	CC	CC	CC	CC
2_33517	Vu03	5961051	TT	TT	TT	AA	TT	TT	TT	TT	TT	TT	TT	TT	TT	TT	TT	TT	AA
2_21377	Vu03	5961110	CC	CC	CC	TT	CC	TT	CC	CC	CC	CC	CC	CC	CC	CC	CC	CC	TT
2_05596	Vu03	5964895	TT	TT	TT	CC	TT	CC	TT	TT	TT	TT	TT	TT	TT	TT	TT	TT	CC
2_26807	Vu03	5965592	GG	GG	GG	TT	GG	TT	GG	GG	GG	GG	GG	GG	GG	GG	GG	GG	TT
2_12940	Vu03	5974825	GG	GG	GG	TT	GG	GG	GG	GG	GG	GG	GG	GG	GG	GG	GG	GG	TT
2_29272	Vu03	5975346	AA	AA	AA	GG	AA	GG	AA	AA	AA	AA	AA	AA	AA	AA	AA	AA	GG
2_23066	Vu03	5985268	AA	AA	AA	GG	AA	AA	AA	AA	AA	AA	AA	AA	AA	AA	AA	AA	GG
2_23067	Vu03	5986914	CC	TT	CC	CC	CC	CC	CC	TT	CC	CC	CC	TT	CC	TT	CC	CC	CC
2_22526	Vu03	5993062	AA	CC	AA	CC	AA	CC	AA	CC	AA	AA	AA	CC	AA	CC	AA	AA	CC
2_22527	Vu03	5995028	TT	GG	TT	TT	TT	TT	TT	GG	TT	TT	TT	GG	TT	GG	TT	TT	TT
2_53919	Vu03	5997434	AA	CC	AA	CC	AA	CC	AA	CC	AA	AA	AA	CC	AA	CC	AA	AA	CC
2_17048	Vu03	6004475	AA	CC	AA	AA	AA	AA	AA	CC	AA	AA	AA	CC	AA	CC	AA	AA	AA
2_44758	Vu03	6008412	AA	AA	AA	TT	AA	TT	AA	AA	AA	AA	AA	AA	AA	AA	AA	AA	TT
2_25314	Vu03	6017473	AA	AA	AA	AA	AA	AA	AA	AA	AA	AA	AA	AA	AA	AA	AA	AA	CC
2_33743	Vu03	6018044	CC	CC	CC	CC	CC	CC	CC	CC	CC	CC	CC	CC	CC	CC	CC	CC	GG
2_01970	Vu03	6022440	--	--	--	--	--	--	--	--	--	--	--	--	--	--	--	--	--
2_25313	Vu03	6025512	AA	CC	AA	AA	AA	AA	AA	CC	AA	AA	AA	CC	AA	CC	AA	AA	AA
2_30454	Vu03	6032472	TT	TT	TT	CC	TT	TT	TT	TT	TT	CC	TT	TT	TT	TT	TT	--	CC
2_22987	Vu03	6036892	AA	AA	AA	CC	AA	CC	AA	AA	AA	CC	AA	AA	AA	AA	AA	AA	CC
2_22986	Vu03	6037309	AA	AA	AA	CC	AA	AA	AA	AA	AA	CC	AA	AA	AA	AA	AA	AA	CC
2_33263	Vu03	6038652	AA	AA	AA	TT	AA	AA	AA	AA	AA	TT	AA	AA	AA	AA	AA	AA	TT
2_52696	Vu03	6045542	TT	TT	TT	GG	TT	GG	TT	TT	TT	GG	TT	TT	TT	TT	TT	TT	GG
2_10724	Vu03	6047128	AA	AA	AA	GG	AA	AA	AA	AA	AA	GG	AA	AA	AA	AA	AA	AA	GG
2_10723	Vu03	6047580	CC	CC	CC	TT	CC	CC	CC	CC	CC	TT	CC	CC	CC	CC	CC	CC	TT
2_28603	Vu03	6048750	AA	AA	AA	GG	AA	AA	AA	AA	AA	GG	AA	AA	AA	AA	AA	AA	GG
2_34178	Vu03	6048885	GG	CC	GG	CC	GG	CC	GG	CC	CC	CC	GG	CC	GG	CC	GG	GG	CC
2_21499	Vu03	6056277	GG	GG	GG	AA	GG	AG	GG	GG	GG	AA	GG	GG	GG	GG	GG	GG	AA
2_21500	Vu03	6057399	TT	TT	TT	CC	TT	CC	TT	TT	TT	CC	TT	TT	TT	TT	TT	TT	CC
2_09382	Vu03	6061116	GG	GG	GG	AA	GG	AA	AA	GG	GG	AA	GG	GG	GG	GG	GG	GG	AA
2_09383	Vu03	6062797	TT	TT	TT	CC	TT	CC	CC	TT	TT	CC	TT	TT	TT	TT	TT	TT	CC
2_49717	Vu03	6068272	TT	TT	TT	AA	TT	TT	AA	TT	TT	AA	TT	TT	TT	TT	TT	TT	AA
2_25410	Vu03	6076123	GG	GG	GG	AA	GG	AA	AA	GG	GG	AA	GG	GG	GG	GG	GG	GG	AA
2_25409	Vu03	6076401	CC	CC	CC	TT	CC	TT	TT	CC	CC	TT	CC	CC	CC	CC	CC	CC	TT
2_01840	Vu03	6088391	AA	AA	AA	GG	AA	--	GG	AA	AA	GG	GG	AA	GG	AA	AA	AA	GG
2_20331	Vu03	6093511	AA	AA	AA	CC	AA	CC	CC	AA	AA	CC	CC	AA	CC	AA	AA	AA	CC
2_25255	Vu03	6095551	AA	AA	AA	AA	AA	GG	GG	AA	AA	GG	AA	AA	AA	AA	AA	AA	GG
2_40665	Vu03	6108067	TT	TT	TT	CC	TT	TT	CC	TT	TT	CC	CC	TT	CC	TT	TT	TT	CC
2_10121	Vu03	6115694	AA	AA	AA	CC	AA	AA	CC	AA	AA	CC	CC	AA	CC	AA	AA	AA	CC
2_10122	Vu03	6117548	CC	CC	CC	TT	CC	CC	TT	CC	CC	TT	TT	CC	TT	CC	CC	CC	TT
2_01715	Vu03	6119708	CC	CC	CC	TT	CC	CC	TT	CC	CC	TT	TT	CC	TT	CC	CC	CC	TT
2_01714	Vu03	6122897	AA	AA	AA	GG	AA	GG	GG	AA	AA	GG	GG	AA	GG	AA	AA	AA	GG
2_32251	Vu03	6124316	CC	CC	CC	AA	CC	CC	AA	CC	CC	AA	AA	CC	AA	CC	CC	CC	AA
2_19843	Vu03	6124482	TT	TT	TT	CC	TT	CC	CC	TT	TT	CC	CC	TT	CC	TT	TT	TT	CC
2_01712	Vu03	6129970	GG	GG	GG	TT	GG	GG	TT	GG	GG	TT	TT	GG	TT	GG	GG	GG	TT
2_01713	Vu03	6130993	GG	GG	GG	AA	GG	GG	AA	GG	GG	AA	AA	GG	AA	GG	GG	GG	AA
2_24074	Vu03	6133295	AA	AA	AA	GG	AA	AA	GG	AA	AA	GG	GG	AA	GG	AA	AA	AA	GG
2_24075	Vu03	6134104	GG	GG	GG	TT	GG	GG	TT	GG	GG	TT	TT	GG	TT	GG	GG	GG	TT
2_24076	Vu03	6135135	GG	GG	GG	AA	GG	AA	AA	GG	GG	AA	AA	GG	AA	GG	GG	GG	AA
2_24077	Vu03	6136542	GG	GG	GG	AA	GG	GG	AA	GG	GG	AA	AA	GG	AA	GG	GG	GG	AA
2_34551	Vu03	6154953	AA	AA	AA	TT	AA	AA	TT	AA	AA	TT	TT	AA	TT	AA	AA	AA	TT
2_38950	Vu03	6158900	CC	CC	CC	AA	CC	AA	AA	CC	CC	AA	AA	CC	AA	CC	CC	CC	AA
2_49838	Vu03	6160389	GG	GG	GG	TT	GG	GG	TT	GG	GG	TT	TT	GG	TT	GG	GG	GG	TT
2_48431	Vu03	6177700	TT	TT	TT	TT	TT	TT	TT	TT	TT	TT	TT	TT	TT	TT	TT	TT	TT
2_32002	Vu03	6186859	TT	TT	TT	CC	TT	CC	CC	TT	TT	CC	CC	TT	CC	TT	TT	TT	CC
2_24307	Vu03	6188842	TT	CC	TT	TT	TT	--	TT	CC	CC	TT	TT	CC	TT	CC	TT	CC	TT
2_24306	Vu03	6189473	CC	CC	CC	TT	CC	CC	CC	CC	CC	TT	TT	CC	TT	CC	CC	CC	TT
2_32001	Vu03	6190572	AA	CC	AA	CC	AA	CC	AA	CC	CC	CC	CC	CC	CC	CC	AA	CC	CC
2_32000	Vu03	6191000	AA	AA	AA	GG	AA	AA	AA	AA	AA	GG	GG	AA	GG	AA	AA	AA	GG
2_31999	Vu03	6191498	AA	CC	AA	CC	AA	CC	AA	CC	CC	CC	CC	CC	CC	CC	AA	CC	CC
2_18371	Vu03	6206376	TT	TT	TT	GG	TT	GG	TT	TT	TT	TT	GG	TT	GG	TT	TT	TT	GG
2_03290	Vu03	6221315	GG	GG	GG	AA	GG	GG	GG	GG	GG	GG	AA	GG	AA	GG	GG	GG	AA
2_03291	Vu03	6221670	GG	GG	GG	AA	GG	AA	GG	GG	GG	GG	AA	GG	AA	GG	GG	GG	AA
2_25850	Vu03	6223096	AA	GG	AA	GG	AA	GG	AA	GG	GG	AA	GG	GG	GG	GG	AA	AA	GG
2_25851	Vu03	6225161	TT	TT	TT	CC	TT	CC	TT	TT	TT	TT	CC	TT	CC	TT	TT	TT	CC
2_15137	Vu03	6249493	AA	AA	AA	CC	AA	--	AA	AA	AA	AA	CC	AA	CC	AA	AA	AA	AA
2_15136	Vu03	6252508	GG	GG	GG	AA	GG	AA	GG	GG	GG	GG	AA	GG	AA	GG	GG	GG	GG
2_03552	Vu03	6253514	GG	AA	GG	AA	GG	GG	GG	AA	AA	GG	AA	AA	AA	AA	GG	GG	GG
2_03551	Vu03	6253993	AA	GG	AA	GG	AA	GG	AA	GG	GG	AA	GG	GG	GG	GG	AA	AA	AA
2_06668	Vu03	6262877	TT	TT	TT	GG	TT	GG	TT	TT	TT	TT	GG	TT	GG	TT	TT	TT	TT
2_06669	Vu03	6264119	AA	AA	AA	GG	AA	GG	AA	AA	AA	AA	GG	AA	GG	AA	AA	AA	AA
2_06667	Vu03	6274085	TT	TT	TT	GG	TT	GG	TT	TT	TT	TT	GG	TT	GG	TT	TT	TT	TT
2_06666	Vu03	6274613	CC	CC	CC	TT	CC	CC	CC	CC	CC	CC	TT	CC	TT	CC	CC	CC	CC
2_53780	Vu03	6283852	GG	AA	GG	GG	GG	GG	GG	AA	AA	GG	GG	AA	GG	AA	GG	GG	GG
2_51146	Vu03	6292471	GG	GG	GG	GG	GG	GG	GG	GG	GG	AA	GG	GG	GG	GG	GG	GG	AA
2_23013	Vu03	6326365	GG	GG	GG	TT	GG	GG	GG	GG	GG	GG	TT	GG	TT	GG	GG	GG	GG
2_05265	Vu03	6330813	TT	CC	TT	CC	TT	CC	TT	CC	CC	TT	CC	CC	CC	CC	TT	TT	TT
2_05266	Vu03	6334918	CC	AA	CC	AA	CC	AA	CC	AA	AA	CC	AA	AA	AA	AA	CC	CC	CC
2_28782	Vu03	6336334	GG	GG	GG	AA	GG	GG	GG	GG	GG	GG	AA	GG	AA	GG	GG	GG	GG
2_11252	Vu03	6337074	GG	GG	GG	AA	GG	GG	GG	GG	GG	GG	AA	GG	AA	GG	GG	GG	GG
2_15272	Vu03	6339665	TT	GG	TT	GG	TT	GG	TT	GG	GG	TT	GG	GG	GG	GG	TT	TT	TT
2_15273	Vu03	6341019	AA	GG	AA	AA	AA	AA	AA	GG	GG	AA	AA	GG	AA	GG	AA	AA	AA
2_24148	Vu03	6348403	TT	CC	TT	TT	TT	TT	TT	CC	CC	TT	TT	CC	TT	CC	TT	TT	TT
2_14430	Vu03	6353452	AA	AA	AA	CC	AA	CC	AA	AA	AA	AA	CC	AA	CC	AA	AA	AA	AA
2_14429	Vu03	6353710	AA	GG	AA	AA	AA	AA	AA	GG	GG	AA	AA	GG	AA	GG	AA	AA	AA
2_09616	Vu03	6364607	GG	AA	GG	AA	GG	AA	GG	AA	AA	GG	AA	AA	AA	AA	GG	GG	GG
2_22239	Vu03	6369502	GG	AA	GG	AA	GG	AA	GG	AA	AA	GG	AA	AA	AA	AA	GG	GG	AA
2_22240	Vu03	6369826	TT	CC	TT	CC	TT	CC	TT	CC	CC	TT	CC	CC	CC	CC	TT	TT	CC
2_31638	Vu03	6370593	GG	AA	GG	GG	GG	GG	GG	AA	AA	GG	GG	AA	GG	AA	GG	GG	GG
2_31639	Vu03	6371549	CC	TT	CC	CC	CC	CC	CC	TT	TT	CC	CC	TT	CC	TT	CC	CC	CC
2_01216	Vu03	6376825	GG	TT	GG	GG	GG	GG	GG	TT	TT	GG	GG	TT	GG	TT	GG	GG	GG
2_01215	Vu03	6377227	CC	AA	CC	AA	CC	AA	CC	AA	AA	CC	AA	AA	AA	AA	CC	CC	AA
2_31598	Vu03	6380482	TT	TT	TT	CC	TT	CC	TT	TT	TT	TT	CC	TT	CC	TT	TT	TT	CC
2_31599	Vu03	6380730	AA	AA	AA	GG	AA	GG	AA	AA	AA	AA	GG	AA	GG	AA	AA	AA	GG
2_50794	Vu03	6387807	CC	CC	CC	CC	CC	TT	CC	CC	CC	CC	TT	CC	CC	CC	CC	CC	TT
2_15616	Vu03	6388962	CC	TT	CC	CC	CC	CC	CC	TT	TT	CC	CC	TT	CC	TT	CC	CC	CC
2_15420	Vu03	6396423	AA	GG	AA	AA	AA	GG	AA	GG	GG	AA	GG	GG	AA	GG	AA	AA	GG
2_15421	Vu03	6397244	AA	GG	AA	AA	AA	AA	AA	GG	GG	AA	AA	GG	AA	GG	AA	AA	AA
2_22357	Vu03	6413512	AA	AA	AA	AA	AA	GG	AA	AA	AA	AA	GG	AA	AA	AA	AA	AA	AA
2_22356	Vu03	6413840	GG	GG	GG	GG	GG	AA	GG	GG	GG	GG	AA	GG	GG	GG	GG	GG	GG
2_23806	Vu03	6419974	AA	AA	AA	AA	AA	AA	AA	AA	AA	AA	GG	AA	AA	AA	AA	AA	AA
2_23805	Vu03	6422955	TT	TT	TT	TT	TT	TT	TT	TT	TT	TT	CC	TT	TT	TT	TT	TT	TT
2_22477	Vu03	6430058	GG	GG	GG	GG	GG	GG	GG	--	GG	GG	AA	GG	GG	GG	GG	GG	GG
2_31684	Vu03	6430562	TT	TT	TT	TT	TT	CC	TT	TT	TT	TT	CC	TT	TT	TT	TT	TT	TT
2_04250	Vu03	6433134	CC	CC	CC	CC	CC	TT	CC	CC	CC	CC	TT	CC	CC	CC	CC	CC	CC
2_04251	Vu03	6433708	GG	AA	GG	GG	GG	GG	GG	AA	AA	GG	GG	AA	GG	AA	GG	GG	GG
2_32190	Vu03	6437775	TT	TT	TT	TT	TT	TT	TT	TT	TT	TT	CC	TT	TT	TT	TT	TT	TT
2_18554	Vu03	6438003	GG	GG	GG	GG	GG	GG	GG	GG	GG	GG	TT	GG	GG	GG	GG	GG	GG
2_31212	Vu03	6443635	TT	TT	TT	TT	TT	TT	TT	TT	TT	TT	CC	TT	TT	TT	TT	TT	TT
2_21387	Vu03	6448192	AA	AA	AA	AA	AA	AA	AA	AA	AA	AA	GG	AA	AA	AA	AA	AA	AA
2_21386	Vu03	6448496	AA	AA	AA	AA	AA	AA	AA	AA	AA	AA	GG	AA	AA	AA	AA	AA	AA
2_08749	Vu03	6456649	GG	AA	GG	GG	GG	--	GG	AA	AA	GG	GG	AA	GG	AA	GG	GG	GG
2_51822	Vu03	6463113	CC	CC	CC	CC	CC	CC	CC	CC	CC	CC	AA	CC	CC	CC	CC	CC	CC
2_14887	Vu03	6465379	CC	AA	CC	CC	CC	--	CC	AA	AA	CC	CC	AA	CC	AA	CC	CC	CC
2_14888	Vu03	6465836	GG	GG	GG	GG	GG	AA	GG	GG	GG	GG	AA	GG	GG	GG	GG	GG	GG
2_08741	Vu03	6470917	AA	AA	AA	AA	AA	GG	AA	AA	AA	AA	GG	AA	AA	AA	AA	AA	AA
2_08740	Vu03	6471488	TT	TT	TT	TT	TT	--	TT	TT	TT	TT	--	TT	TT	TT	TT	TT	TT
2_51809	Vu03	6484401	AA	AA	AA	AA	AA	AA	AA	AA	AA	AA	GG	AA	AA	AA	AA	AA	AA
2_13447	Vu03	6490197	CC	CC	CC	CC	CC	CC	CC	CC	CC	CC	TT	CC	CC	CC	CC	CC	CC
2_13448	Vu03	6490561	GG	AA	GG	GG	GG	AA	GG	AA	AA	GG	AA	AA	GG	AA	GG	GG	GG
2_53767	Vu03	6506734	TT	TT	TT	CC	TT	CC	TT	TT	TT	CC	CC	TT	CC	TT	TT	TT	TT
2_29358	Vu03	6513165	CC	CC	CC	AA	CC	AA	CC	CC	CC	AA	AA	CC	AA	CC	CC	CC	CC
2_13252	Vu03	6513429	GG	GG	GG	TT	GG	TT	GG	GG	GG	TT	TT	GG	TT	GG	GG	GG	GG
2_13253	Vu03	6514640	GG	GG	GG	AA	GG	AA	GG	GG	GG	AA	AA	GG	AA	GG	GG	GG	GG
2_29359	Vu03	6515406	TT	TT	TT	CC	TT	CC	TT	TT	TT	CC	CC	TT	CC	TT	TT	TT	TT
2_55001	Vu03	6531035	AA	AA	AA	GG	AA	GG	AA	AA	AA	GG	GG	AA	GG	AA	AA	AA	AA
1_1483	Vu03	6554186	CC	CC	CC	AA	CC	AA	CC	CC	CC	AA	AA	CC	AA	CC	CC	CC	CC
2_05238	Vu03	6554186	GG	GG	GG	TT	GG	TT	GG	GG	GG	TT	TT	GG	TT	GG	GG	GG	GG
2_05239	Vu03	6555189	CC	CC	CC	AA	CC	AA	CC	CC	CC	AA	AA	CC	AA	CC	CC	CC	CC
2_51816	Vu03	6580689	GG	GG	GG	GG	GG	GG	GG	GG	GG	GG	GG	GG	GG	GG	GG	GG	GG
2_22751	Vu03	6590375	GG	GG	GG	AA	GG	GG	GG	GG	GG	AA	AA	GG	AA	GG	GG	GG	GG
2_22750	Vu03	6590646	TT	TT	TT	GG	TT	GG	TT	TT	TT	GG	GG	TT	GG	TT	TT	TT	TT
2_10476	Vu03	6596286	CC	CC	CC	AA	CC	AA	CC	CC	CC	AA	AA	CC	AA	CC	CC	CC	CC
2_10475	Vu03	6596741	TT	TT	TT	TT	TT	TT	TT	TT	TT	TT	TT	TT	TT	TT	TT	TT	TT
2_31869	Vu03	6603447	TT	TT	TT	CC	TT	CC	TT	TT	TT	CC	CC	TT	CC	TT	TT	TT	TT
2_23526	Vu03	6604641	TT	TT	TT	TT	TT	GG	TT	TT	TT	GG	GG	TT	GG	TT	TT	TT	TT
2_29454	Vu03	6612118	TT	TT	TT	TT	TT	TT	TT	TT	TT	GG	GG	TT	GG	TT	TT	TT	TT
2_29453	Vu03	6612674	TT	TT	TT	GG	TT	GG	TT	TT	TT	GG	GG	TT	GG	TT	TT	TT	TT
2_20502	Vu03	6621243	GG	AA	GG	GG	GG	AA	GG	AA	AA	GG	GG	AA	GG	AA	GG	AA	AA
2_20503	Vu03	6621647	TT	TT	TT	CC	TT	CC	TT	TT	TT	CC	CC	TT	CC	TT	TT	TT	TT
2_27278	Vu03	6629789	TT	CC	TT	CC	TT	TT	TT	CC	CC	CC	CC	CC	CC	CC	TT	CC	CC
2_06910	Vu03	6631535	AA	GG	AA	GG	AA	GG	AA	GG	GG	GG	GG	GG	GG	GG	AA	GG	GG
2_06907	Vu03	6637756	GG	GG	GG	GG	GG	AA	GG	GG	GG	GG	GG	GG	GG	GG	GG	GG	AA
2_06908	Vu03	6638670	CC	CC	CC	TT	CC	CC	CC	CC	CC	TT	TT	CC	TT	CC	CC	CC	CC
2_06904	Vu03	6648351	GG	AA	GG	AA	GG	AA	GG	AA	AA	AA	AA	AA	AA	AA	GG	AA	AA
2_06905	Vu03	6648917	AA	GG	AA	AA	AA	AA	AA	GG	GG	AA	AA	GG	AA	GG	AA	GG	GG
2_50620	Vu03	6652596	CC	TT	CC	TT	CC	TT	CC	TT	TT	TT	TT	TT	TT	TT	CC	TT	TT
2_25432	Vu03	6659638	AA	AA	AA	CC	AA	CC	AA	AA	AA	CC	CC	AA	CC	AA	AA	AA	AA
2_02209	Vu03	6667719	TT	TT	TT	GG	TT	GG	TT	TT	TT	GG	GG	TT	GG	TT	TT	TT	GG
2_10580	Vu03	6675799	TT	TT	TT	GG	TT	GG	TT	TT	TT	GG	GG	TT	GG	TT	TT	TT	GG
2_10579	Vu03	6677751	GG	GG	GG	AA	GG	GG	GG	GG	GG	AA	AA	GG	AA	GG	GG	GG	AA
2_14733	Vu03	6682266	GG	GG	GG	AA	GG	GG	GG	GG	GG	AA	AA	GG	AA	GG	GG	GG	AA
2_14734	Vu03	6685152	GG	GG	GG	TT	GG	GG	GG	GG	GG	TT	TT	GG	TT	GG	GG	GG	TT
2_52783	Vu03	6688453	TT	TT	TT	CC	TT	TT	TT	TT	TT	CC	CC	TT	CC	TT	TT	TT	CC
2_21914	Vu03	6699370	GG	GG	GG	TT	GG	GG	GG	GG	GG	GG	TT	GG	TT	GG	GG	GG	GG
2_21913	Vu03	6699646	GG	AA	GG	GG	GG	GG	GG	AA	AA	GG	GG	AA	GG	AA	GG	AA	GG
1_0087	Vu03	6700655	GG	GG	GG	CC	GG	GG	GG	GG	GG	GG	CC	GG	CC	GG	GG	GG	CC
2_16524	Vu03	6704648	CC	CC	CC	TT	CC	TT	CC	CC	CC	TT	TT	CC	TT	CC	CC	CC	TT
2_15037	Vu03	6709563	CC	CC	CC	AA	CC	AA	CC	CC	CC	AA	AA	CC	AA	CC	CC	CC	AA
2_15038	Vu03	6710614	TT	CC	TT	CC	TT	CC	TT	CC	CC	TT	CC	CC	CC	CC	TT	CC	CC
2_07243	Vu03	6716494	AA	AA	AA	AA	AA	AA	AA	AA	AA	GG	AA	AA	AA	AA	AA	AA	AA
2_07244	Vu03	6717044	TT	TT	TT	CC	TT	CC	TT	TT	TT	TT	CC	TT	CC	TT	TT	TT	CC
2_23537	Vu03	6725235	CC	CC	CC	CC	CC	TT	CC	CC	CC	TT	CC	CC	CC	CC	CC	CC	CC
2_23538	Vu03	6726714	AA	GG	AA	AA	AA	AA	AA	GG	GG	AA	AA	GG	AA	GG	AA	GG	AA
2_34636	Vu03	6730525	CC	CC	CC	CC	CC	CC	CC	CC	CC	GG	CC	CC	CC	CC	CC	CC	CC
2_24261	Vu03	6732240	GG	AA	GG	GG	GG	GG	GG	AA	AA	GG	GG	AA	GG	AA	GG	AA	GG
2_24260	Vu03	6734852	TT	GG	TT	GG	TT	GG	TT	GG	GG	GG	GG	GG	GG	GG	TT	GG	GG
2_28327	Vu03	6743880	GG	GG	GG	AA	GG	GG	GG	GG	GG	AA	AA	GG	AA	GG	GG	GG	AA
2_28326	Vu03	6744956	CC	CC	CC	CC	CC	CC	CC	CC	CC	CC	CC	CC	CC	CC	CC	CC	CC
2_09590	Vu03	6751445	TT	CC	TT	TT	TT	TT	TT	CC	CC	TT	TT	CC	TT	CC	TT	CC	TT
2_09589	Vu03	6751914	AA	AA	AA	GG	AA	AA	AA	AA	AA	GG	GG	AA	GG	AA	AA	AA	GG
2_07865	Vu03	6756632	GG	GG	GG	AA	GG	AA	GG	GG	GG	AA	AA	GG	AA	GG	GG	GG	AA
2_07866	Vu03	6757271	TT	CC	TT	TT	TT	TT	TT	CC	CC	TT	TT	CC	TT	CC	TT	CC	TT
2_22245	Vu03	6773291	TT	CC	TT	TT	TT	TT	TT	CC	CC	TT	TT	CC	TT	CC	TT	CC	TT
2_22244	Vu03	6774374	CC	AA	CC	CC	CC	CC	CC	AA	AA	CC	CC	AA	CC	AA	CC	AA	CC
2_16021	Vu03	6775667	GG	TT	GG	TT	GG	TT	GG	TT	TT	TT	TT	TT	TT	TT	GG	TT	TT
2_32607	Vu03	6781517	AA	TT	AA	TT	AA	TT	AA	TT	TT	TT	TT	TT	TT	TT	AA	TT	TT
2_31583	Vu03	6784748	AA	GG	AA	GG	AA	GG	AA	GG	GG	GG	GG	GG	GG	GG	AA	GG	GG
2_21935	Vu03	6785025	GG	AA	GG	AA	GG	AA	GG	AA	AA	AA	AA	AA	AA	AA	GG	AA	AA
2_09716	Vu03	6787737	CC	AA	CC	CC	CC	CC	CC	AA	AA	CC	CC	AA	CC	AA	CC	AA	CC
2_09717	Vu03	6788050	TT	CC	TT	TT	TT	TT	TT	CC	CC	TT	TT	CC	TT	CC	TT	CC	TT
2_09714	Vu03	6793108	GG	TT	GG	GG	GG	TT	GG	TT	TT	GG	GG	TT	GG	TT	GG	TT	GG
2_09715	Vu03	6793368	CC	TT	CC	CC	CC	CC	CC	TT	TT	CC	CC	TT	CC	TT	CC	TT	CC
2_31033	Vu03	6809108	AA	GG	AA	GG	AA	GG	AA	GG	GG	GG	GG	GG	GG	GG	AA	GG	GG
2_31034	Vu03	6809689	--	--	--	--	--	--	--	--	--	--	--	--	--	--	--	--	--
1_1240	Vu03	6815934	AA	AA	AA	CC	AA	CC	AA	AA	AA	CC	CC	AA	CC	AA	AA	AA	CC
2_04946	Vu03	6818020	AA	GG	AA	GG	AA	GG	AA	GG	GG	GG	GG	GG	GG	GG	AA	GG	GG
2_04947	Vu03	6819652	GG	AA	GG	GG	GG	GG	GG	AA	AA	GG	GG	AA	GG	AA	GG	AA	GG
2_52403	Vu03	6825451	AA	AA	AA	GG	AA	GG	AA	AA	AA	GG	GG	AA	GG	AA	AA	AA	GG
2_30748	Vu03	6827083	AA	AA	AA	CC	AA	CC	AA	AA	AA	CC	CC	AA	CC	AA	AA	AA	CC
1_0104	Vu03	6827119	GG	AA	GG	AA	GG	AA	GG	AA	AA	AA	AA	AA	AA	AA	GG	AA	AA
2_19742	Vu03	6830305	GG	TT	GG	TT	GG	TT	GG	TT	TT	TT	TT	TT	TT	TT	GG	TT	TT
2_19743	Vu03	6830661	CC	AA	CC	CC	CC	CC	CC	AA	AA	CC	CC	AA	CC	AA	CC	AA	CC
2_42121	Vu03	6837740	AA	GG	AA	AA	AA	AA	AA	GG	GG	AA	AA	GG	AA	GG	AA	GG	AA
2_18316	Vu03	6839357	TT	CC	TT	CC	TT	CC	TT	CC	CC	CC	CC	CC	CC	CC	TT	CC	CC
2_33196	Vu03	6839419	TT	AA	TT	TT	TT	TT	TT	AA	AA	TT	TT	AA	TT	AA	TT	AA	TT
2_20212	Vu03	6849444	AA	AA	AA	GG	AA	AA	AA	AA	AA	AA	GG	AA	GG	AA	AA	AA	GG
2_20211	Vu03	6849898	GG	AA	GG	AA	GG	AA	GG	AA	AA	AA	AA	AA	AA	AA	GG	AA	AA
2_04434	Vu03	6861124	GG	TT	GG	GG	GG	GG	GG	TT	TT	GG	GG	TT	GG	TT	GG	TT	GG
2_04435	Vu03	6862472	AA	AA	AA	CC	AA	CC	AA	AA	AA	CC	CC	AA	CC	AA	AA	AA	CC
2_51142	Vu03	6867390	CC	TT	CC	CC	CC	CC	CC	TT	TT	CC	CC	TT	CC	TT	CC	TT	CC
1_0348	Vu03	6870847	GG	GG	GG	AA	GG	AA	GG	GG	GG	GG	AA	GG	AA	GG	GG	GG	AA
2_20482	Vu03	6870902	CC	CC	CC	TT	CC	TT	CC	CC	CC	CC	TT	CC	TT	CC	CC	CC	TT
2_18684	Vu03	6873918	TT	TT	TT	GG	TT	GG	TT	TT	TT	GG	GG	TT	GG	TT	TT	TT	GG
2_53552	Vu03	6887349	TT	CC	TT	TT	TT	--	TT	CC	CC	TT	TT	CC	TT	CC	TT	CC	TT
2_19315	Vu03	6890612	GG	AA	GG	GG	GG	GG	GG	AA	AA	GG	GG	AA	GG	AA	GG	AA	GG
2_49915	Vu03	6898554	TT	GG	TT	--	TT	GG	TT	GG	GG	GG	--	GG	--	GG	TT	GG	--
2_18920	Vu03	6904135	TT	CC	TT	TT	TT	--	TT	CC	CC	CC	TT	CC	TT	CC	TT	CC	TT
2_30783	Vu03	6904447	AA	AA	AA	CC	AA	CC	AA	AA	AA	CC	CC	AA	CC	AA	AA	AA	CC
2_12216	Vu03	6919202	CC	TT	CC	CC	CC	CC	CC	TT	TT	CC	CC	TT	CC	TT	CC	TT	CC
2_12217	Vu03	6919751	TT	TT	TT	CC	TT	CC	TT	TT	TT	CC	CC	TT	CC	TT	TT	TT	CC
2_06672	Vu03	6931296	CC	TT	CC	CC	CC	CC	CC	TT	TT	CC	CC	TT	CC	TT	CC	TT	CC
2_06673	Vu03	6932483	CC	TT	CC	TT	CC	--	CC	TT	TT	TT	TT	TT	TT	TT	CC	TT	TT
2_46449	Vu03	6936741	CC	CC	CC	TT	CC	--	CC	CC	CC	TT	TT	CC	TT	CC	CC	CC	TT
2_18689	Vu03	6944621	GG	GG	GG	TT	GG	TT	GG	GG	GG	TT	TT	GG	TT	GG	GG	GG	TT
2_18688	Vu03	6944889	CC	AA	CC	CC	CC	CC	CC	AA	AA	CC	CC	AA	CC	AA	CC	AA	CC
2_20817	Vu03	6952718	TT	TT	TT	GG	TT	GG	TT	TT	TT	GG	GG	TT	GG	TT	TT	TT	GG
2_20816	Vu03	6953080	--	--	--	--	--	--	--	--	--	--	--	--	--	--	--	--	--
2_09813	Vu03	6963455	TT	TT	TT	CC	TT	CC	TT	TT	TT	CC	CC	TT	CC	TT	TT	TT	CC
2_09814	Vu03	6967375	TT	TT	TT	CC	TT	TT	TT	TT	TT	TT	CC	TT	CC	TT	TT	TT	CC
2_13762	Vu03	6972276	CC	CC	CC	TT	CC	TT	CC	CC	CC	TT	TT	CC	TT	CC	CC	CC	TT
2_13761	Vu03	6972740	CC	CC	CC	TT	CC	TT	CC	CC	CC	TT	TT	CC	TT	CC	CC	CC	TT
2_06925	Vu03	6975875	CC	CC	CC	CC	CC	CC	CC	CC	CC	AA	CC	CC	CC	CC	CC	CC	CC
2_06928	Vu03	6978868	GG	AA	GG	GG	GG	GG	GG	AA	AA	GG	GG	AA	GG	AA	GG	AA	GG
2_06927	Vu03	6979232	TT	CC	TT	TT	TT	--	TT	CC	CC	TT	TT	CC	TT	CC	TT	CC	TT
2_32071	Vu03	6985107	AA	GG	AA	AA	AA	AA	AA	GG	GG	AA	AA	GG	AA	GG	AA	GG	AA
2_06838	Vu03	6985334	CC	TT	CC	CC	CC	CC	CC	TT	TT	CC	CC	TT	CC	TT	CC	TT	CC
2_06929	Vu03	6986328	GG	GG	GG	AA	GG	GG	GG	GG	GG	AA	AA	GG	AA	GG	GG	GG	AA
2_10208	Vu03	6996191	CC	AA	CC	CC	CC	CC	CC	AA	AA	CC	CC	AA	CC	AA	CC	AA	CC
2_22673	Vu03	7005377	GG	GG	GG	GG	GG	AA	GG	GG	GG	AA	GG	GG	GG	GG	GG	GG	GG
2_11210	Vu03	7010810	GG	GG	GG	AA	GG	AA	GG	GG	GG	AA	AA	GG	AA	GG	GG	GG	AA
2_11209	Vu03	7012328	TT	TT	TT	TT	TT	TT	TT	TT	TT	CC	TT	TT	TT	TT	TT	TT	TT
2_08926	Vu03	7023752	CC	TT	CC	TT	CC	TT	CC	TT	TT	TT	TT	TT	TT	TT	CC	TT	TT
2_08927	Vu03	7024490	GG	GG	GG	TT	GG	--	GG	GG	GG	TT	TT	GG	TT	GG	GG	GG	TT
2_08925	Vu03	7030318	TT	TT	TT	TT	TT	TT	TT	TT	TT	TT	TT	TT	TT	TT	TT	CC	TT
2_32379	Vu03	7030685	TT	TT	TT	TT	TT	TT	TT	TT	TT	GG	TT	TT	TT	TT	TT	TT	TT
1_1256	Vu03	7051767	AA	AA	AA	AA	AA	AA	AA	AA	AA	AA	AA	AA	AA	AA	AA	AA	AA
2_13644	Vu03	7055627	AA	AA	AA	GG	AA	AA	AA	AA	AA	GG	GG	AA	GG	AA	AA	AA	GG
2_13643	Vu03	7055960	TT	TT	TT	GG	TT	GG	TT	TT	TT	GG	GG	TT	GG	TT	TT	GG	GG
2_11627	Vu03	7065240	TT	TT	TT	CC	TT	TT	TT	TT	CC	CC	CC	TT	CC	TT	TT	TT	CC
2_28881	Vu03	7065902	GG	GG	GG	AA	GG	AA	GG	GG	AA	AA	AA	GG	AA	GG	GG	GG	AA
2_11625	Vu03	7070671	GG	AA	GG	GG	GG	GG	GG	AA	GG	GG	GG	AA	GG	AA	GG	AA	AA
2_11626	Vu03	7071110	GG	AA	GG	GG	GG	GG	GG	AA	GG	GG	GG	AA	GG	AA	GG	AA	AA
2_00242	Vu03	7081916	TT	GG	TT	TT	TT	TT	TT	GG	TT	TT	TT	GG	TT	GG	TT	GG	GG
2_00243	Vu03	7082423	GG	TT	GG	GG	GG	GG	GG	TT	GG	GG	GG	TT	GG	TT	GG	TT	TT
2_17322	Vu03	7086721	AA	AA	AA	GG	AA	GG	AA	AA	GG	GG	GG	AA	GG	AA	AA	AA	AA
2_17321	Vu03	7087182	AA	AA	AA	CC	AA	CC	AA	AA	CC	CC	CC	AA	CC	AA	AA	AA	AA
2_13698	Vu03	7091914	TT	GG	TT	TT	TT	TT	TT	GG	TT	TT	TT	GG	TT	GG	TT	GG	GG
2_13697	Vu03	7092667	CC	TT	CC	CC	CC	CC	CC	TT	CC	CC	CC	TT	CC	TT	CC	TT	TT
2_49515	Vu03	7105312	AA	AA	AA	GG	AA	AA	AA	AA	GG	AA	AA	AA	AA	AA	AA	AA	AA
2_12413	Vu03	7106327	TT	TT	TT	CC	TT	CC	TT	TT	CC	TT	TT	TT	TT	TT	TT	TT	TT
2_12412	Vu03	7106864	CC	CC	CC	TT	CC	TT	CC	CC	TT	CC	CC	CC	CC	CC	CC	CC	CC
2_28666	Vu03	7114246	AA	AA	AA	GG	AA	GG	AA	AA	GG	AA	AA	AA	AA	AA	AA	AA	AA
2_10917	Vu03	7114974	GG	GG	GG	AA	GG	GG	GG	GG	AA	GG	GG	GG	GG	GG	GG	GG	GG
2_47833	Vu03	7117359	AA	AA	AA	GG	AA	GG	AA	AA	GG	AA	AA	AA	AA	AA	AA	AA	AA
2_32863	Vu03	7120657	GG	GG	GG	CC	GG	CC	GG	GG	CC	GG	GG	GG	GG	GG	GG	GG	GG
1_0465	Vu03	7120796	AA	AA	AA	GG	AA	GG	AA	AA	GG	AA	AA	AA	AA	AA	AA	AA	AA
2_35370	Vu03	7120872	CC	CC	CC	CC	CC	CC	CC	CC	CC	CC	CC	CC	CC	CC	CC	CC	CC
2_10918	Vu03	7121041	TT	CC	TT	CC	TT	CC	TT	CC	CC	CC	CC	CC	CC	CC	TT	CC	CC
2_11344	Vu03	7130761	TT	TT	TT	CC	TT	CC	TT	TT	CC	TT	TT	TT	TT	TT	TT	TT	TT
2_11343	Vu03	7135221	GG	AA	GG	AA	GG	AA	GG	AA	AA	AA	AA	AA	AA	AA	GG	AA	AA
2_31311	Vu03	7136613	AA	AA	AA	GG	AA	AA	AA	AA	GG	AA	AA	AA	AA	AA	AA	AA	AA
2_20790	Vu03	7137027	CC	CC	CC	TT	CC	TT	CC	CC	TT	CC	CC	CC	CC	CC	CC	CC	CC
2_20593	Vu03	7144355	TT	CC	TT	CC	TT	CC	TT	CC	CC	CC	CC	CC	CC	CC	TT	CC	CC
2_20592	Vu03	7144984	AA	GG	AA	GG	AA	GG	AA	GG	GG	GG	GG	GG	GG	GG	AA	GG	GG
2_34511	Vu03	7150913	TT	AA	TT	--	TT	TT	TT	AA	TT	TT	TT	AA	TT	AA	TT	TT	TT
2_30740	Vu03	7151305	GG	GG	GG	GG	GG	GG	GG	GG	GG	AA	AA	GG	AA	GG	GG	AA	AA
2_09142	Vu03	7158924	TT	CC	TT	CC	TT	CC	TT	CC	CC	CC	CC	CC	CC	CC	TT	CC	CC
2_09141	Vu03	7159737	CC	AA	CC	CC	CC	CC	CC	AA	CC	CC	CC	AA	CC	AA	CC	CC	CC
2_19664	Vu03	7171310	TT	CC	TT	CC	TT	CC	TT	CC	CC	CC	CC	CC	CC	CC	TT	TT	CC
2_29798	Vu03	7175035	AA	GG	AA	AA	AA	GG	AA	GG	GG	GG	GG	GG	GG	GG	AA	GG	GG
2_14626	Vu03	7175724	CC	TT	CC	CC	CC	TT	CC	TT	TT	TT	TT	TT	TT	TT	CC	TT	TT
2_04032	Vu03	7184087	AA	AA	AA	GG	AA	AA	AA	AA	GG	GG	GG	AA	GG	AA	AA	AA	GG
2_04033	Vu03	7184606	CC	CC	CC	CC	CC	CC	CC	CC	TT	TT	TT	CC	TT	CC	CC	CC	TT
2_19547	Vu03	7197417	GG	GG	GG	GG	GG	AA	GG	GG	AA	AA	AA	GG	AA	GG	GG	GG	AA
2_19546	Vu03	7197735	TT	TT	TT	TT	TT	TT	TT	TT	CC	CC	CC	TT	CC	TT	TT	TT	CC
2_03718	Vu03	7208886	CC	CC	CC	TT	CC	TT	CC	CC	TT	TT	TT	CC	TT	CC	CC	CC	TT
2_03719	Vu03	7210579	CC	CC	CC	CC	CC	CC	CC	CC	CC	CC	CC	CC	CC	CC	CC	TT	CC
2_00012	Vu03	7220077	GG	GG	GG	AA	GG	AA	GG	GG	AA	AA	AA	GG	AA	GG	GG	GG	AA
2_00013	Vu03	7221020	GG	GG	GG	GG	GG	GG	GG	GG	TT	GG	TT	GG	TT	GG	GG	GG	TT
2_10523	Vu03	7227703	CC	CC	CC	CC	CC	CC	CC	CC	TT	CC	TT	CC	TT	CC	CC	CC	TT
2_10522	Vu03	7229877	CC	AA	CC	AA	CC	AA	CC	AA	CC	AA	CC	AA	CC	AA	CC	CC	CC
2_10106	Vu03	7235848	GG	AA	GG	GG	GG	AA	GG	AA	AA	GG	AA	AA	AA	AA	GG	GG	AA
1_0475	Vu03	7250265	GG	GG	GG	GG	GG	GG	GG	GG	AA	GG	AA	GG	AA	GG	GG	GG	AA
2_17874	Vu03	7251242	GG	AA	GG	AA	GG	AA	GG	AA	AA	AA	AA	AA	AA	AA	GG	GG	AA
2_17873	Vu03	7252169	CC	CC	CC	TT	CC	TT	CC	CC	TT	TT	TT	CC	TT	CC	CC	CC	TT
2_03886	Vu03	7263399	GG	GG	GG	AA	GG	AA	GG	GG	AA	AA	AA	GG	AA	GG	GG	GG	AA
2_03885	Vu03	7263681	TT	TT	TT	CC	TT	CC	TT	TT	CC	CC	CC	TT	CC	TT	TT	TT	CC
2_03887	Vu03	7278320	TT	TT	TT	CC	TT	CC	TT	TT	CC	CC	CC	TT	CC	TT	TT	TT	CC
2_03888	Vu03	7281431	AA	AA	AA	GG	AA	GG	AA	AA	GG	GG	GG	AA	GG	AA	AA	AA	GG
2_03890	Vu03	7288536	CC	CC	CC	TT	CC	TT	CC	CC	TT	TT	TT	CC	TT	CC	CC	CC	TT
2_03889	Vu03	7290257	TT	TT	TT	CC	TT	CC	TT	TT	CC	CC	CC	TT	CC	TT	TT	TT	CC
2_19793	Vu03	7300471	GG	GG	GG	TT	GG	TT	GG	GG	TT	TT	TT	GG	TT	GG	GG	GG	TT
2_22511	Vu03	7307353	GG	GG	GG	GG	GG	GG	GG	GG	AA	GG	AA	GG	AA	GG	GG	GG	AA
2_22510	Vu03	7308588	CC	CC	CC	TT	CC	TT	CC	CC	TT	TT	TT	CC	TT	CC	CC	CC	TT
2_44846	Vu03	7314717	TT	TT	TT	CC	TT	TT	TT	TT	CC	CC	CC	TT	CC	TT	TT	TT	CC
2_45699	Vu03	7316342	CC	CC	CC	TT	CC	CC	CC	CC	CC	TT	CC	CC	CC	CC	CC	CC	CC
2_53823	Vu03	7320774	TT	TT	TT	CC	TT	TC	TT	TT	CC	CC	CC	TT	CC	TT	TT	TT	CC
2_42522	Vu03	7333922	CC	CC	CC	CC	CC	CC	CC	CC	AA	CC	AA	CC	AA	CC	CC	CC	AA
2_19133	Vu03	7342944	TT	TT	TT	GG	TT	GG	TT	TT	GG	GG	GG	TT	GG	TT	TT	TT	GG
2_42120	Vu03	7353092	GG	GG	GG	GG	GG	GG	GG	GG	GG	AA	GG	GG	GG	GG	GG	GG	GG
2_12052	Vu03	7437741	AA	AA	AA	GG	AA	GG	AA	AA	GG	GG	GG	AA	GG	AA	AA	AA	GG
2_12053	Vu03	7438420	GG	GG	GG	GG	GG	GG	GG	GG	GG	AA	AA	GG	AA	GG	GG	GG	AA
2_17377	Vu03	7441291	TT	TT	TT	CC	TT	CC	TT	TT	CC	CC	CC	TT	CC	TT	TT	TT	CC
2_17376	Vu03	7441720	CC	CC	CC	TT	CC	CC	CC	CC	TT	CC	CC	CC	CC	CC	CC	CC	CC
2_51651	Vu03	7444617	TT	TT	TT	TT	TT	TT	TT	TT	TT	CC	CC	TT	CC	TT	TT	TT	TT
2_10858	Vu03	7445618	CC	CC	CC	AA	CC	AA	CC	CC	AA	AA	AA	CC	AA	CC	CC	CC	AA
2_10859	Vu03	7446069	GG	GG	GG	AA	GG	AA	GG	GG	AA	AA	AA	GG	AA	GG	GG	GG	AA
2_52876	Vu03	7447466	CC	CC	CC	TT	CC	TT	CC	CC	TT	TT	TT	CC	TT	CC	CC	CC	TT
2_10200	Vu03	7457762	GG	GG	GG	TT	GG	TT	GG	GG	GG	TT	TT	GG	TT	GG	GG	GG	TT
2_28411	Vu03	7460833	CC	CC	CC	AA	CC	AA	CC	CC	CC	AA	AA	CC	AA	CC	CC	CC	AA
2_19191	Vu03	7462439	TT	TT	TT	CC	TT	CC	TT	TT	CC	CC	CC	TT	CC	TT	TT	TT	CC
2_10202	Vu03	7472957	AA	AA	AA	AA	AA	AA	AA	AA	AA	GG	GG	AA	GG	AA	AA	AA	GG
1_0017	Vu03	7474054	AA	AA	AA	CC	AA	CC	AA	AA	CC	CC	CC	AA	CC	AA	AA	AA	CC
2_10201	Vu03	7474056	AA	AA	AA	CC	AA	CC	AA	AA	CC	CC	CC	AA	CC	AA	AA	AA	CC
2_30071	Vu03	7478971	GG	GG	GG	AA	GG	GG	GG	GG	GG	AA	AA	GG	AA	GG	GG	GG	AA
2_30072	Vu03	7479114	--	--	--	--	--	--	--	--	--	--	--	--	--	--	--	--	--
1_1145	Vu03	7480173	CC	CC	CC	AA	CC	AA	CC	CC	AA	AA	AA	CC	AA	CC	CC	CC	AA
2_09825	Vu03	7484052	CC	CC	CC	TT	CC	TT	CC	CC	TT	TT	TT	CC	TT	CC	CC	CC	TT
2_11376	Vu03	7498553	CC	CC	CC	AA	CC	AA	CC	CC	CC	CC	AC	CC	CC	CC	CC	CC	AA
2_11377	Vu03	7498778	GG	GG	GG	AA	GG	AA	GG	GG	GG	AA	AA	GG	AA	GG	GG	GG	AA
2_20074	Vu03	7509718	AA	AA	AA	AA	AA	AA	AA	AA	AA	GG	GG	AA	GG	AA	AA	AA	AA
2_20073	Vu03	7510199	GG	TT	GG	TT	GG	TT	GG	TT	GG	TT	TT	TT	TT	TT	GG	TT	TT
2_03618	Vu03	7517943	TT	TT	TT	CC	TT	TT	TT	TT	TT	CC	CC	TT	CC	TT	TT	TT	TT
2_03619	Vu03	7518199	GG	GG	GG	AA	GG	AA	GG	GG	GG	AA	AA	GG	AA	GG	GG	GG	AA
2_52935	Vu03	7525718	TT	TT	TT	CC	TT	CC	TT	TT	TT	CC	CC	TT	CC	TT	TT	TT	CC
2_10889	Vu03	7538259	CC	CC	CC	CC	CC	TT	CC	CC	CC	TT	TT	CC	TT	CC	CC	CC	TT
2_32422	Vu03	7554768	--	--	--	--	--	--	--	--	--	--	--	--	--	--	--	--	--
2_19213	Vu03	7555103	CC	TT	CC	CC	CC	TT	CC	TT	CC	CC	CC	TT	CC	TT	CC	TT	CC
2_16729	Vu03	7557695	AA	CC	AA	AA	AA	CC	AA	CC	AA	CC	CC	CC	CC	CC	AA	CC	CC
2_16730	Vu03	7559464	GG	TT	GG	GG	GG	TT	GG	TT	GG	TT	TT	TT	TT	TT	GG	TT	TT
2_21720	Vu03	7568309	TT	TT	TT	TT	TT	TT	TT	TT	TT	CC	CC	TT	CC	TT	TT	TT	CC
2_21721	Vu03	7569044	AA	GG	AA	AA	AA	GG	AA	GG	AA	GG	GG	GG	GG	GG	AA	GG	GG
2_42867	Vu03	7575983	--	--	--	--	--	--	--	--	--	--	--	--	--	--	--	--	--
2_49026	Vu03	7577062	TT	GG	TT	TT	TT	GG	TT	GG	TT	GG	GG	GG	GG	GG	--	GG	GG
2_29233	Vu03	7586386	GG	--	GG	GG	GG	--	GG	--	GG	--	--	--	--	--	--	--	--
2_02241	Vu03	7592608	AA	CC	AA	AA	AA	CC	AA	CC	AA	CC	CC	CC	CC	CC	--	CC	CC
2_02242	Vu03	7596746	TT	CC	TT	TT	TT	CC	TT	CC	TT	CC	CC	CC	CC	CC	--	CC	CC
2_46938	Vu03	7616693	AA	CC	AA	AA	AA	--	AA	CC	AA	CC	CC	CC	CC	CC	AA	CC	CC
2_44311	Vu03	7634065	TT	--	TT	TT	TT	--	TT	--	TT	CC	CC	--	CC	--	TT	--	CC
2_23296	Vu03	7651009	CC	TT	CC	CC	CC	TT	CC	TT	CC	CC	CC	TT	CC	TT	CC	CC	TT
2_23297	Vu03	7652691	GG	AA	GG	GG	GG	GG	GG	AA	GG	GG	GG	AA	GG	AA	GG	GG	AA
2_38494	Vu03	7657016	AA	GG	AA	AA	AA	AA	AA	GG	AA	AA	AA	GG	AA	GG	AA	AA	GG
2_38495	Vu03	7658668	GG	GG	GG	GG	GG	GG	GG	GG	GG	GG	GG	GG	GG	GG	GG	GG	GG
2_15969	Vu03	7661059	AA	AA	AA	AA	AA	GG	AA	AA	AA	AA	AA	AA	AA	AA	AA	AA	GG
2_15970	Vu03	7661371	TT	TT	TT	TT	TT	TT	TT	TT	TT	TT	TT	TT	TT	TT	TT	TT	CC
2_23049	Vu03	7664908	GG	TT	GG	GG	GG	TT	GG	TT	GG	GG	GG	TT	GG	TT	GG	GG	TT
2_23048	Vu03	7665329	AA	GG	AA	AA	AA	GG	AA	GG	AA	AA	AA	GG	AA	GG	AA	AA	AA
2_13128	Vu03	7669870	TT	CC	TT	TT	TT	CC	TT	CC	TT	TT	TT	CC	TT	CC	TT	TT	CC
2_13127	Vu03	7672017	TT	GG	TT	TT	TT	GG	TT	GG	TT	TT	TT	GG	TT	GG	TT	TT	GG
2_22582	Vu03	7683322	GG	AA	GG	GG	GG	AA	GG	AA	GG	GG	GG	AA	GG	AA	GG	GG	AA
2_22583	Vu03	7683740	CC	AA	CC	CC	CC	AA	CC	AA	CC	CC	CC	AA	CC	AA	CC	CC	AA
2_22599	Vu03	7693959	CC	AA	CC	CC	CC	CC	CC	AA	CC	CC	CC	AA	CC	AA	CC	CC	CC
2_22600	Vu03	7695928	TT	CC	TT	TT	TT	CC	TT	CC	TT	TT	TT	CC	TT	CC	TT	TT	CC
2_49005	Vu03	7700055	TT	CC	TT	TT	TT	CC	TT	CC	TT	TT	TT	CC	TT	CC	TT	TT	CC
2_20754	Vu03	7707800	AA	AA	AA	AA	AA	AA	AA	AA	AA	AA	AA	AA	AA	AA	AA	AA	GG
2_21546	Vu03	7710949	GG	AA	GG	GG	GG	GG	GG	AA	GG	GG	GG	AA	GG	AA	GG	GG	GG
2_21545	Vu03	7711268	AA	GG	AA	AA	AA	--	AA	GG	AA	AA	AA	GG	AA	GG	AA	AA	GG
2_19818	Vu03	7729392	GG	TT	GG	GG	GG	TT	GG	TT	GG	GG	GG	TT	GG	TT	GG	GG	TT
2_19819	Vu03	7730092	TT	CC	TT	TT	TT	TT	TT	CC	TT	TT	TT	CC	TT	CC	TT	TT	CC
2_01452	Vu03	7735776	AA	GG	AA	AA	AA	AA	AA	GG	AA	AA	AA	GG	AA	GG	AA	AA	AA
2_52802	Vu03	7738584	--	--	--	--	--	--	--	--	--	--	--	--	--	--	--	--	--
2_02136	Vu03	7740080	TT	CC	TT	TT	TT	TT	TT	CC	TT	TT	TT	CC	TT	CC	TT	TT	TT
2_01451	Vu03	7752538	TT	TT	TT	TT	TT	CC	TT	TT	TT	TT	TT	TT	TT	TT	TT	TT	CC
2_48384	Vu03	7759923	CC	TT	CC	CC	CC	CC	CC	TT	CC	CC	CC	TT	CC	TT	CC	CC	CC
2_04424	Vu03	7777336	GG	GG	GG	GG	GG	AA	GG	GG	GG	GG	GG	GG	GG	GG	GG	GG	AA
2_04425	Vu03	7778422	CC	CC	CC	CC	CC	CC	CC	CC	CC	CC	CC	CC	CC	CC	CC	CC	TT
2_04426	Vu03	7778918	TT	GG	TT	TT	TT	GG	TT	GG	TT	TT	TT	GG	TT	GG	TT	TT	GG
2_32048	Vu03	7779086	GG	GG	GG	GG	GG	GG	GG	GG	GG	GG	GG	GG	GG	GG	GG	GG	TT
2_46991	Vu03	7784099	CC	TT	CC	CC	CC	CC	CC	TT	CC	CC	CC	TT	CC	TT	CC	CC	--
2_47907	Vu03	7793292	CC	AA	CC	CC	CC	AA	CC	AA	CC	CC	CC	AA	CC	AA	CC	CC	AA
2_22041	Vu03	7797696	TT	GG	TT	TT	TT	--	TT	TG	TT	TT	TT	GG	TT	GG	TT	TT	GG
2_22042	Vu03	7798625	AA	CC	AA	AA	AA	CC	AA	CC	AA	AA	AA	CC	AA	CC	AA	AA	CC
2_18528	Vu03	7800533	GG	GG	TT	TT	TT	GG	GG	GG	TT	TT	TT	GG	TT	GG	TT	TT	GG
2_18527	Vu03	7800785	GG	AA	GG	GG	GG	AA	GG	AA	GG	GG	GG	AA	GG	AA	GG	GG	AA
2_54970	Vu03	7801284	TT	GG	TT	TT	TT	GG	TT	GG	TT	TT	TT	GG	TT	GG	TT	TT	GG
2_17506	Vu03	7811460	TT	GG	TT	TT	TT	GG	TT	GG	TT	TT	TT	GG	TT	GG	TT	TT	GG
2_17507	Vu03	7811897	AA	CC	AA	AA	AA	AA	AA	CC	AA	AA	AA	CC	AA	CC	AA	AA	AA
2_16671	Vu03	7813397	TT	CC	TT	TT	TT	CC	TT	CC	TT	TT	TT	CC	TT	CC	TT	TT	CC
2_16672	Vu03	7814150	GG	AA	GG	GG	GG	AA	GG	AA	GG	GG	GG	AA	GG	AA	GG	GG	AA
2_23185	Vu03	7817086	TT	TT	TT	TT	TT	TT	TT	TT	TT	TT	TT	TT	TT	TT	TT	TT	CC
2_07388	Vu03	7821009	TT	CC	TT	TT	TT	TT	TT	CC	TT	TT	TT	CC	TT	CC	TT	TT	CC
2_07387	Vu03	7821450	AA	AA	GG	GG	GG	AA	AA	AA	GG	GG	GG	AA	GG	AA	GG	GG	AA
2_52860	Vu03	7824965	GG	AA	GG	GG	GG	AA	GG	AA	GG	GG	GG	AA	GG	AA	GG	GG	AA
2_08572	Vu03	7837294	TT	CC	TT	TT	TT	CC	TT	CC	TT	TT	TT	CC	TT	CC	TT	TT	TT
2_08571	Vu03	7837749	CC	TT	CC	CC	CC	TT	CC	TT	CC	CC	CC	TT	CC	TT	CC	CC	CC
2_23748	Vu03	7842937	TT	TT	CC	CC	CC	TT	TT	TT	CC	CC	CC	TT	CC	TT	CC	CC	TT
2_23747	Vu03	7843915	CC	CC	TT	TT	TT	CC	CC	CC	TT	TT	TT	CC	TT	CC	TT	TT	CC
2_39611	Vu03	7845628	GG	GG	AA	AA	AA	GG	GG	GG	AA	AA	AA	GG	AA	GG	AA	AA	GG
2_48189	Vu03	7847307	GG	GG	TT	TT	TT	GG	GG	GG	TT	TT	TT	GG	TT	GG	TT	TT	GG
2_01182	Vu03	7860133	TT	TT	CC	CC	CC	TT	TT	TT	CC	CC	CC	TT	CC	TT	CC	CC	TT
2_01181	Vu03	7861731	CC	CC	TT	TT	TT	CC	CC	CC	TT	TT	TT	CC	TT	CC	TT	TT	CC
2_13830	Vu03	7874656	TT	TT	GG	GG	GG	TT	TT	TT	GG	GG	GG	TT	GG	TT	GG	GG	TT
1_0443	Vu03	7887021	GG	AA	GG	GG	GG	AA	GG	AA	GG	GG	GG	AA	GG	AA	GG	GG	GG
2_08918	Vu03	7887021	GG	AA	GG	GG	GG	AA	GG	AA	GG	GG	GG	AA	GG	AA	GG	GG	GG
2_27995	Vu03	7887917	CC	AA	CC	CC	CC	AA	CC	AA	CC	CC	CC	AA	CC	AA	CC	CC	CC
2_51657	Vu03	7913692	TT	GG	TT	TT	TT	GG	TT	GG	TT	TT	TT	GG	TT	GG	TT	TT	TT
2_51421	Vu03	7915481	GG	AA	GG	GG	GG	AA	GG	AA	GG	GG	GG	AA	GG	AA	GG	GG	GG
2_04485	Vu03	7924465	CC	TT	CC	CC	CC	CC	CC	TT	CC	CC	CC	TT	CC	TT	CC	CC	CC
2_04486	Vu03	7924871	CC	TT	CC	CC	CC	TT	CC	TT	CC	CC	CC	TT	CC	TT	CC	CC	CC
2_31030	Vu03	7931044	--	--	--	--	--	--	--	--	--	--	--	--	--	--	--	--	--
2_02702	Vu03	7938400	AA	GG	AA	AA	AA	GG	AA	GG	AA	AA	AA	GG	AA	GG	AA	AA	AA
2_02701	Vu03	7941705	TT	CC	TT	TT	TT	--	TT	CC	TT	TT	TT	CC	TT	CC	TT	TT	TT
2_33302	Vu03	7950097	AA	AA	TT	TT	TT	AA	AA	AA	TT	TT	TT	AA	TT	AA	TT	TT	TT
2_18841	Vu03	7950412	GG	GG	AA	AA	AA	AA	GG	GG	AA	AA	AA	GG	AA	GG	AA	AA	AA
2_24627	Vu03	7950517	GG	GG	AA	AA	AA	AA	GG	GG	AA	AA	AA	GG	AA	GG	AA	AA	AA
2_23252	Vu03	7984230	TT	CC	TT	TT	TT	TT	TT	CC	TT	TT	TT	CC	TT	CC	TT	TT	TT
2_23251	Vu03	7985509	GG	AA	GG	GG	GG	GG	GG	AA	GG	GG	GG	AA	GG	AA	GG	GG	GG
2_48334	Vu03	7992519	AA	GG	AA	AA	AA	GG	AA	GG	AA	AA	AA	GG	AA	GG	AA	AA	AA
2_22216	Vu03	7997087	AA	GG	AA	AA	AA	GG	AA	GG	AA	AA	AA	GG	AA	GG	AA	AA	AA
2_22217	Vu03	7997991	TT	GG	TT	TT	TT	TT	TT	GG	TT	TT	TT	GG	TT	GG	TT	TT	TT
2_00008	Vu03	8002132	AA	CC	AA	CC	AA	CC	AA	CC	AA	CC	CC	CC	CC	CC	AA	AA	AA
2_00009	Vu03	8003352	GG	GG	GG	AA	GG	AA	GG	GG	GG	AA	AA	GG	AA	GG	GG	GG	GG
2_30469	Vu03	8005021	AA	AA	AA	GG	AA	AA	AA	AA	AA	GG	GG	AA	GG	AA	AA	AA	AA
2_37183	Vu03	8005255	CC	CC	CC	CC	CC	CC	CC	CC	CC	CC	CC	CC	CC	CC	CC	CC	CC
2_00007	Vu03	8009260	CC	TT	CC	CC	CC	TT	CC	TT	CC	CC	CC	TT	CC	TT	CC	CC	CC
2_24454	Vu03	8009600	GG	GG	GG	AA	GG	--	GG	GG	AA	AA	AA	GG	AA	GG	GG	GG	AA
2_49917	Vu03	8025114	CC	CC	TT	TT	TT	CC	CC	CC	TT	TT	TT	CC	TT	CC	TT	TT	TT
2_31316	Vu03	8029610	CC	CC	TT	TT	TT	CC	CC	CC	TT	TT	TT	CC	TT	CC	TT	TT	TT
2_20797	Vu03	8030759	GG	GG	AA	AA	AA	AA	GG	GG	AA	AA	AA	GG	AA	GG	AA	AA	AA
2_35275	Vu03	8040424	GG	GG	GG	GG	GG	GG	GG	GG	GG	GG	GG	GG	GG	GG	GG	GG	GG
2_13772	Vu03	8058610	GG	GG	AA	AA	AA	GG	GG	GG	AA	AA	AA	GG	AA	GG	AA	AA	AA
2_13771	Vu03	8059735	AA	AA	CC	CC	CC	AA	AA	AA	CC	CC	CC	AA	CC	AA	CC	CC	CC
2_26447	Vu03	8072311	GG	TT	GG	GG	GG	GG	GG	TT	GG	GG	GG	TT	GG	TT	GG	GG	GG
2_04651	Vu03	8076736	AA	CC	AA	AA	AA	CC	AA	CC	AA	AA	AA	CC	AA	CC	AA	AA	AA
2_26445	Vu03	8077845	TT	GG	TT	TT	TT	GG	TT	GG	TT	TT	TT	GG	TT	GG	TT	TT	TT
2_26446	Vu03	8078844	GG	TT	GG	GG	GG	GG	GG	TT	GG	GG	GG	TT	GG	TT	GG	GG	GG
2_04650	Vu03	8081066	AA	CC	AA	AA	AA	AA	AA	CC	AA	AA	AA	CC	AA	CC	CC	AA	AA
2_33870	Vu03	8084117	TT	AA	TT	TT	TT	TT	TT	AA	TT	TT	TT	AA	TT	AA	AA	TT	TT
2_26444	Vu03	8084149	GG	AA	GG	GG	GG	--	GG	AA	GG	GG	GG	AA	GG	AA	AA	GG	GG
2_04649	Vu03	8085411	AA	GG	AA	AA	AA	AA	AA	GG	AA	AA	AA	GG	AA	GG	GG	AA	AA
2_22193	Vu03	8097322	GG	AA	GG	GG	GG	AA	GG	AA	GG	GG	GG	AA	GG	AA	AA	GG	GG
2_22194	Vu03	8098230	GG	AA	GG	GG	GG	AA	GG	AA	GG	GG	GG	AA	GG	AA	AA	GG	GG
2_10981	Vu03	8101321	TT	GG	TT	TT	TT	GG	TT	GG	TT	TT	TT	GG	TT	GG	GG	TT	TT
2_10982	Vu03	8102245	AA	GG	AA	AA	AA	GG	AA	GG	AA	AA	AA	GG	AA	GG	GG	AA	AA
2_28688	Vu03	8103170	CC	TT	CC	CC	CC	CC	CC	TT	CC	CC	CC	TT	CC	TT	TT	CC	CC
2_28689	Vu03	8103540	CC	TT	CC	CC	CC	CC	CC	TT	CC	CC	CC	TT	CC	TT	TT	CC	CC
2_28548	Vu03	8104042	TT	CC	TT	TT	TT	CC	TT	CC	TT	TT	TT	CC	TT	CC	CC	TT	TT
2_10571	Vu03	8107725	AA	GG	AA	AA	AA	GG	AA	GG	AA	AA	AA	GG	AA	GG	GG	AA	AA
2_49340	Vu03	8109888	AA	AA	CC	CC	CC	AA	AA	AA	CC	CC	CC	AA	CC	AA	AA	CC	CC
2_47781	Vu03	8120573	TT	CC	TT	TT	TT	CC	TT	CC	TT	TT	TT	CC	TT	CC	CC	TT	TT
2_16640	Vu03	8129209	AA	GG	AA	GG	AA	GG	AA	GG	GG	GG	GG	GG	GG	GG	GG	AA	GG
2_16639	Vu03	8129884	TT	TT	TT	CC	TT	TT	TT	TT	CC	CC	CC	TT	CC	TT	TT	TT	CC
2_34700	Vu03	8138208	AA	TT	AA	TT	AA	TT	AA	TT	TT	TT	TT	TT	TT	TT	TT	AA	TT
2_07775	Vu03	8139735	CC	AA	CC	CC	CC	CC	CC	AA	CC	CC	CC	AA	CC	AA	AA	CC	CC
2_07774	Vu03	8140187	TT	GG	TT	TT	TT	GG	TT	GG	TT	TT	TT	GG	TT	GG	GG	TT	TT
2_44835	Vu03	8147572	TT	CC	TT	TT	TT	TT	TT	CC	TT	TT	TT	CC	TT	CC	CC	TT	TT
2_36752	Vu03	8148069	GG	GG	GG	GG	GG	GG	GG	GG	GG	GG	GG	GG	GG	GG	GG	GG	GG
2_07776	Vu03	8149043	CC	AA	CC	CC	CC	CC	CC	AA	CC	CC	CC	AA	CC	AA	AA	CC	CC
2_30011	Vu03	8163221	CC	AA	AA	CC	AA	CC	CC	AA	CC	CC	CC	AA	CC	AA	AA	CC	CC
2_15276	Vu03	8163523	TT	GG	GG	TT	GG	TT	TT	GG	TT	TT	TT	GG	TT	GG	GG	TT	TT
2_49196	Vu03	8166067	CC	AA	AA	CC	AA	AA	CC	AA	CC	CC	CC	AA	CC	AA	AA	CC	CC
2_41932	Vu03	8192363	CC	AA	AA	CC	AA	--	CC	AA	CC	CC	CC	AA	CC	AA	AA	CC	CC
2_04536	Vu03	8199515	AA	GG	GG	AA	GG	--	AA	GG	AA	AA	AA	GG	AA	GG	GG	AA	AA
2_04535	Vu03	8199731	CC	TT	TT	CC	TT	CC	CC	TT	CC	CC	CC	TT	CC	TT	TT	CC	CC
2_06105	Vu03	8206813	TT	TT	TT	TT	TT	GG	TT	TT	TT	TT	TT	TT	TT	TT	TT	TT	TT
2_06104	Vu03	8207282	AA	AA	AA	AA	AA	AA	AA	AA	AA	AA	AA	AA	AA	AA	AA	AA	AA
2_23091	Vu03	8226545	TT	GG	TT	TT	TT	TT	TT	GG	TT	TT	TT	GG	TT	GG	TT	TT	TT
2_23092	Vu03	8227997	GG	TT	GG	GG	GG	GG	GG	TT	GG	GG	GG	TT	GG	TT	GG	GG	GG
2_20356	Vu03	8229292	TT	CC	TT	TT	TT	CC	TT	CC	TT	TT	TT	CC	TT	CC	TT	TT	TT
2_41792	Vu03	8234882	CC	TT	CC	CC	CC	TT	CC	TT	CC	CC	CC	TT	CC	TT	CC	CC	CC
2_54280	Vu03	8235578	CC	TT	CC	CC	CC	TT	CC	TT	CC	CC	CC	TT	CC	TT	CC	CC	CC
2_30394	Vu03	8244904	TT	CC	TT	TT	TT	CC	TT	CC	TT	TT	TT	CC	TT	CC	TT	TT	TT
2_16992	Vu03	8247562	AA	CC	AA	AA	AA	AA	AA	CC	AA	AA	AA	CC	AA	CC	AA	AA	AA
2_16993	Vu03	8247987	TT	CC	TT	TT	TT	CC	TT	CC	TT	TT	TT	CC	TT	CC	TT	TT	TT
2_12534	Vu03	8270623	GG	TT	GG	GG	GG	GG	GG	TT	GG	GG	GG	TT	GG	TT	GG	GG	GG
2_12533	Vu03	8272330	TT	GG	TT	GG	TT	GG	TT	GG	GG	GG	GG	GG	GG	GG	TT	TT	GG
2_45589	Vu03	8273039	GG	GG	GG	AA	GG	--	GG	GG	AA	AA	AA	GG	AA	GG	GG	GG	AA
2_55497	Vu03	8275641	AA	CC	AA	CC	AA	CC	AA	CC	CC	CC	CC	CC	CC	CC	AA	AA	CC
2_12535	Vu03	8276870	CC	CC	CC	TT	CC	CC	CC	CC	TT	TT	TT	CC	TT	CC	CC	CC	TT
2_02099	Vu03	8290327	CC	TT	CC	CC	CC	--	CC	TT	CC	CC	CC	TT	CC	TT	CC	CC	CC
2_02100	Vu03	8292234	GG	TT	GG	GG	GG	GG	GG	TT	GG	GG	GG	TT	GG	TT	GG	GG	GG
2_20077	Vu03	8298833	CC	CC	CC	TT	CC	CC	CC	CC	TT	TT	TT	CC	TT	CC	CC	CC	TT
2_20076	Vu03	8299808	TT	TT	TT	GG	TT	GG	TT	TT	GG	GG	GG	TT	GG	TT	TT	TT	GG
2_52166	Vu03	8302080	CC	TT	CC	TT	CC	TT	CC	TT	TT	TT	TT	TT	TT	TT	CC	TT	TT
2_38194	Vu03	8312985	GG	TT	TT	TT	TT	TT	GG	TT	TT	TT	TT	TT	TT	TT	TT	TT	TT
2_38193	Vu03	8318634	GG	GG	AA	GG	AA	GG	GG	GG	GG	GG	GG	GG	GG	GG	AA	GG	GG
2_19895	Vu03	8321174	CC	AA	CC	CC	CC	CC	CC	AA	CC	CC	CC	AA	CC	AA	CC	AA	CC
2_19894	Vu03	8321665	TT	CC	TT	TT	TT	TT	TT	CC	TT	TT	TT	CC	TT	CC	TT	CC	TT
2_31060	Vu03	8325433	CC	CC	AA	AA	AA	AA	CC	CC	AA	AA	AA	CC	AA	CC	AA	CC	AA
2_34588	Vu03	8325690	TT	TT	AA	AA	AA	TT	TT	TT	AA	AA	AA	TT	AA	TT	AA	TT	AA
2_10595	Vu03	8334221	CC	CC	AA	AA	AA	AA	CC	CC	AA	AA	AA	CC	AA	CC	AA	CC	AA
2_10596	Vu03	8334516	TT	TT	CC	CC	CC	TT	TT	TT	CC	CC	CC	TT	CC	TT	CC	TT	CC
2_49848	Vu03	8359854	AA	CC	CC	AA	CC	CC	AA	CC	AA	AA	AA	CC	AA	CC	CC	CC	AA
2_19109	Vu03	8360272	CC	TT	TT	CC	TT	TT	CC	TT	CC	CC	CC	TT	CC	TT	TT	TT	CC
2_19108	Vu03	8360541	AA	GG	GG	AA	GG	GG	AA	GG	AA	AA	AA	GG	AA	GG	GG	GG	AA
2_21330	Vu03	8376699	AA	AA	GG	GG	GG	AA	AA	AA	GG	GG	GG	AA	GG	AA	GG	AA	GG
2_21329	Vu03	8377250	GG	GG	AA	AA	AA	AA	GG	GG	AA	AA	AA	GG	AA	GG	AA	GG	AA
2_39452	Vu03	8381462	AA	AA	CC	CC	CC	CC	AA	AA	CC	CC	CC	AA	CC	AA	CC	AA	CC
2_04519	Vu03	8389837	GG	GG	GG	AA	GG	GG	GG	GG	AA	AA	AA	GG	AA	GG	GG	GG	AA
2_04518	Vu03	8390533	GG	GG	AA	AA	AA	AA	GG	GG	AA	AA	AA	GG	AA	GG	AA	GG	AA
2_14229	Vu03	8410100	GG	GG	AA	GG	AA	AA	GG	GG	AA	AA	AA	GG	AA	GG	AA	GG	AA
2_14228	Vu03	8411115	TT	TT	GG	TT	GG	GG	TT	TT	GG	GG	GG	TT	GG	TT	GG	TT	GG
2_51997	Vu03	8419458	CC	CC	CC	CC	CC	CC	CC	CC	CC	CC	CC	CC	CC	CC	CC	CC	CC
2_30101	Vu03	8423543	TT	TT	TT	TT	TT	TT	TT	TT	TT	TT	TT	TT	TT	TT	TT	TT	TT
2_15583	Vu03	8423934	TT	GG	TT	TT	TT	TT	TT	GG	TT	TT	TT	GG	TT	GG	TT	GG	TT
2_46600	Vu03	8427191	TT	CC	TT	TT	TT	CC	TT	CC	CC	CC	CC	CC	CC	CC	TT	CC	CC
2_44738	Vu03	8444177	GG	GG	GG	GG	GG	GG	GG	GG	GG	GG	GG	GG	GG	GG	GG	GG	GG
2_17073	Vu03	8455248	TT	TT	GG	TT	GG	TT	TT	TT	TT	TT	TT	TT	TT	TT	TT	TT	TT
2_11423	Vu03	8468210	GG	AA	GG	GG	GG	GG	GG	AA	GG	GG	GG	AA	GG	AA	GG	AA	GG
2_28832	Vu03	8469340	CC	CC	TT	CC	TT	CC	CC	CC	CC	CC	CC	CC	CC	CC	CC	CC	CC
2_27060	Vu03	8476720	GG	GG	AA	GG	AA	GG	GG	GG	GG	GG	GG	GG	GG	GG	GG	GG	GG
2_06276	Vu03	8484451	AA	AA	AA	AA	AA	AA	AA	AA	AA	AA	AA	AA	AA	AA	AA	AA	AA
2_49988	Vu03	8495174	AA	AA	CC	AA	CC	AA	AA	AA	AA	AA	AA	AA	AA	AA	AA	AA	AA
2_19096	Vu03	8498719	TT	CC	TT	TT	TT	CC	TT	CC	TT	TT	TT	CC	TT	CC	TT	CC	TT
2_08051	Vu03	8508305	CC	CC	CC	CC	CC	CC	CC	CC	CC	CC	CC	CC	CC	CC	CC	CC	CC
2_08050	Vu03	8508617	TT	TT	TT	TT	TT	TT	TT	TT	TT	TT	TT	TT	TT	TT	TT	TT	TT
2_08053	Vu03	8515596	TT	TT	TT	TT	TT	GG	TT	TT	TT	TT	TT	TT	TT	TT	TT	TT	TT
2_08052	Vu03	8517736	CC	CC	CC	CC	CC	TT	CC	CC	CC	CC	CC	CC	CC	CC	CC	CC	CC
2_03920	Vu03	8526537	AA	GG	AA	AA	AA	AA	AA	GG	AA	AA	AA	GG	AA	GG	AA	GG	AA
2_03919	Vu03	8526894	GG	GG	AA	AA	AA	GG	GG	GG	AA	AA	AA	GG	AA	GG	AA	GG	AA
2_06592	Vu03	8531029	GG	TT	TT	GG	TT	GG	GG	TT	GG	GG	GG	TT	GG	TT	GG	TT	GG
2_06591	Vu03	8533072	CC	TT	TT	CC	TT	CC	CC	TT	CC	CC	CC	TT	CC	TT	CC	TT	CC
2_10544	Vu03	8541308	TT	TT	TT	TT	TT	TT	TT	TT	CC	CC	CC	TT	CC	TT	TT	TT	TT
2_10545	Vu03	8541628	GG	GG	GG	GG	GG	GG	GG	GG	TT	TT	TT	GG	TT	GG	GG	GG	GG
2_10542	Vu03	8551571	GG	GG	GG	GG	GG	GG	GG	GG	AA	AA	AA	GG	AA	GG	GG	GG	AA
2_10543	Vu03	8552013	GG	GG	GG	GG	GG	GG	GG	GG	AA	AA	AA	GG	AA	GG	GG	GG	AA
2_51700	Vu03	8554210	AA	AA	AA	CC	AA	CC	AA	AA	CC	CC	CC	AA	CC	AA	CC	AA	CC
2_18320	Vu03	8585823	CC	AA	AA	CC	AA	CC	CC	AA	CC	CC	CC	AA	CC	AA	AA	AA	CC
2_11784	Vu03	8592389	AA	GG	GG	AA	GG	AA	AA	GG	AA	AA	AA	GG	AA	GG	AA	GG	AA
2_28952	Vu03	8592995	GG	AA	AA	GG	AA	GG	GG	AA	GG	GG	GG	AA	GG	AA	AA	AA	GG
2_08990	Vu03	8603713	TT	TT	TT	TT	TT	CC	TT	TT	CC	CC	CC	TT	CC	TT	TT	TT	CC
2_08991	Vu03	8605178	CC	AA	AA	CC	AA	CC	CC	AA	CC	CC	CC	AA	CC	AA	AA	AA	CC
2_29898	Vu03	8618231	CC	CC	CC	TT	CC	TT	CC	CC	TT	TT	TT	CC	TT	CC	CC	CC	TT
2_16423	Vu03	8623486	TT	TT	TT	TT	TT	TT	TT	TT	CC	CC	CC	TT	CC	TT	TT	TT	CC
2_41432	Vu03	8625958	AA	AA	AA	GG	AA	AA	AA	AA	GG	GG	GG	AA	GG	AA	AA	AA	GG
2_15531	Vu03	8643968	TT	TT	TT	TT	TT	CC	TT	TT	CC	CC	CC	TT	CC	TT	TT	TT	CC
2_15532	Vu03	8647151	TT	TT	TT	TT	TT	CC	TT	TT	CC	CC	CC	TT	CC	TT	TT	TT	CC
2_49729	Vu03	8653822	CC	CC	CC	CC	CC	TT	CC	CC	TT	TT	TT	CC	TT	CC	CC	CC	TT
2_06870	Vu03	8656511	TT	TT	TT	TT	TT	CC	TT	TT	CC	CC	CC	TT	CC	TT	TT	TT	CC
2_15007	Vu03	8660179	CC	CC	CC	CC	CC	TT	CC	CC	TT	TT	TT	CC	TT	CC	CC	CC	TT
2_15008	Vu03	8660843	AA	AA	AA	AA	AA	GG	AA	AA	GG	GG	GG	AA	GG	AA	AA	AA	GG
2_39774	Vu03	8669538	AA	AA	AA	AA	AA	GG	AA	AA	GG	GG	GG	AA	GG	AA	AA	AA	GG
2_05802	Vu03	8675873	GG	GG	GG	GG	GG	GG	GG	GG	TT	TT	TT	GG	TT	GG	GG	GG	TT
2_05801	Vu03	8677159	TT	TT	TT	TT	TT	TT	TT	TT	CC	CC	CC	TT	CC	TT	TT	TT	CC
2_05800	Vu03	8677706	GG	GG	GG	GG	GG	GG	GG	GG	AA	AA	AA	GG	AA	GG	GG	GG	AA
2_26878	Vu03	8678002	AA	AA	AA	AA	AA	GG	AA	AA	GG	GG	GG	AA	GG	AA	AA	AA	GG
2_19289	Vu03	8683973	GG	GG	GG	GG	GG	GG	GG	GG	AA	AA	AA	GG	AA	GG	GG	GG	AA
2_19290	Vu03	8684396	CC	CC	CC	CC	CC	TT	CC	CC	TT	TT	TT	CC	TT	CC	CC	CC	TT
1_0068	Vu03	8687740	AA	AA	AA	AA	AA	GG	AA	AA	GG	GG	GG	AA	GG	AA	AA	AA	GG
2_03323	Vu03	8687740	TT	TT	TT	TT	TT	CC	TT	TT	CC	CC	CC	TT	CC	TT	TT	TT	CC
2_03322	Vu03	8688140	CC	CC	CC	CC	CC	TT	CC	CC	TT	TT	TT	CC	TT	CC	CC	CC	TT
2_25874	Vu03	8695580	AA	AA	AA	AA	AA	CC	AA	AA	CC	CC	CC	AA	CC	AA	AA	AA	CC
2_03324	Vu03	8695949	GG	GG	GG	GG	GG	AA	GG	GG	AA	AA	AA	GG	AA	GG	GG	GG	AA
2_30618	Vu03	8698342	CC	CC	CC	CC	CC	CC	CC	CC	CC	CC	CC	CC	CC	CC	CC	CC	CC
2_34481	Vu03	8698683	AA	AA	AA	AA	AA	AA	AA	AA	TT	TT	TT	AA	TT	AA	AA	AA	TT
2_02942	Vu03	8704425	GG	GG	GG	GG	GG	AA	GG	GG	AA	AA	AA	GG	AA	GG	GG	GG	AA
2_02941	Vu03	8704763	CC	CC	CC	CC	CC	TT	CC	CC	TT	TT	TT	CC	TT	CC	CC	CC	TT
2_13806	Vu03	8708123	GG	GG	GG	GG	GG	GG	GG	GG	GG	GG	GG	GG	GG	GG	GG	GG	GG
2_13807	Vu03	8708551	GG	GG	GG	GG	GG	AA	GG	GG	--	--	--	GG	--	GG	GG	GG	--
2_27166	Vu03	8715818	TT	TT	TT	TT	TT	GG	TT	TT	GG	GG	GG	TT	GG	TT	TT	TT	GG
2_06590	Vu03	8717317	CC	CC	CC	CC	CC	CC	CC	CC	CC	CC	CC	CC	CC	CC	CC	CC	CC
2_14323	Vu03	8721779	TT	TT	TT	TT	TT	CC	TT	TT	CC	CC	CC	TT	CC	TT	TT	TT	CC
2_14322	Vu03	8723639	AA	AA	AA	AA	AA	GG	AA	AA	GG	GG	GG	AA	GG	AA	AA	AA	GG
2_04195	Vu03	8729706	GG	GG	GG	GG	GG	GG	GG	GG	AA	AA	AA	GG	AA	GG	GG	GG	AA
2_41703	Vu03	8731525	TT	TT	TT	TT	TT	TT	TT	TT	--	--	--	TT	--	TT	TT	TT	--
2_16531	Vu03	8747399	AA	GG	GG	GG	GG	AA	AA	GG	AA	AA	AA	GG	AA	GG	GG	GG	AA
2_16532	Vu03	8747751	TT	CC	CC	CC	CC	TT	TT	CC	TT	TT	TT	CC	TT	CC	CC	CC	TT
2_54769	Vu03	8751506	GG	AA	AA	AA	AA	GG	GG	AA	GG	GG	GG	AA	GG	AA	AA	AA	GG
2_16450	Vu03	8756250	CC	TT	CC	TT	CC	--	CC	TT	TT	TT	TT	TT	TT	TT	CC	TT	TT
2_16449	Vu03	8757532	AA	CC	AA	CC	AA	AA	AA	CC	AA	AA	AA	CC	AA	CC	AA	CC	AA
1_1349	Vu03	8759438	GG	AA	GG	AA	GG	AA	GG	AA	AA	AA	AA	AA	AA	AA	GG	AA	AA
2_16448	Vu03	8759575	AA	GG	AA	GG	AA	AA	AA	GG	AA	AA	AA	GG	AA	GG	AA	GG	AA
2_16447	Vu03	8762982	CC	TT	CC	TT	CC	CC	CC	TT	CC	CC	CC	TT	CC	TT	CC	TT	CC
2_01081	Vu03	8774529	GG	TT	GG	TT	GG	GG	GG	TT	GG	GG	GG	TT	GG	TT	GG	TT	GG
2_15057	Vu03	8789221	CC	CC	CC	CC	CC	CC	CC	CC	AA	AA	AA	CC	AA	CC	CC	CC	AA
2_12021	Vu03	8805264	CC	AA	CC	CC	CC	AA	CC	AA	AA	AA	AA	AA	AA	AA	CC	AA	AA
2_12020	Vu03	8806660	GG	GG	GG	GG	GG	AA	GG	GG	AA	AA	AA	GG	AA	GG	GG	GG	AA
2_31064	Vu03	8814600	GG	TT	GG	TT	GG	TT	GG	TT	GG	GG	GG	TT	GG	TT	GG	TT	GG
2_33970	Vu03	8817644	GG	GG	GG	GG	GG	GG	GG	GG	CC	CC	CC	GG	GG	GG	GG	GG	CC
2_27157	Vu03	8817999	TT	CC	TT	CC	TT	CC	TT	CC	CC	CC	CC	CC	CC	CC	TT	CC	CC
2_25835	Vu03	8823161	GG	GG	GG	GG	GG	GG	GG	GG	AA	AA	AA	GG	GG	GG	GG	GG	AA
2_03277	Vu03	8825338	GG	GG	GG	GG	GG	AA	GG	GG	AA	AA	AA	GG	AA	GG	GG	GG	AA
2_32204	Vu03	8828162	CC	TT	CC	TT	CC	CC	CC	TT	CC	CC	CC	TT	CC	TT	CC	TT	CC
2_18782	Vu03	8828352	AA	GG	AA	GG	AA	AA	AA	GG	AA	AA	AA	GG	AA	GG	AA	GG	AA
2_23617	Vu03	8837865	GG	AA	GG	GG	GG	GG	GG	AA	AA	AA	AA	AA	AA	AA	GG	AA	AA
2_31186	Vu03	8843729	CC	CC	CC	CC	CC	--	CC	CC	TT	TT	TT	CC	TT	CC	CC	CC	TT
2_20323	Vu03	8844782	GG	GG	GG	GG	GG	AA	GG	GG	AA	AA	AA	GG	AA	GG	GG	GG	AA
2_52915	Vu03	8853723	AA	AA	AA	AA	AA	AA	AA	AA	CC	CC	CC	AA	CC	AA	AA	AA	CC
2_34657	Vu03	8861710	AA	AA	AA	TT	AA	TT	AA	AA	TT	TT	TT	AA	TT	AA	AA	AA	TT
2_21454	Vu03	8863123	GG	GG	GG	GG	GG	GG	GG	GG	AA	AA	AA	GG	AA	GG	GG	GG	AA
2_38374	Vu03	8866896	AA	AA	AA	AA	AA	AA	AA	AA	GG	GG	GG	AA	GG	AA	AA	AA	GG
2_38472	Vu03	8884409	TT	TT	TT	TT	TT	TT	TT	TT	CC	CC	CC	TT	CC	TT	TT	TT	CC
2_38471	Vu03	8890416	GG	GG	GG	GG	GG	GG	GG	GG	TT	TT	TT	GG	TT	GG	GG	GG	TT
2_24277	Vu03	8894949	CC	CC	CC	TT	CC	TT	CC	CC	TT	TT	TT	CC	TT	CC	CC	CC	TT
2_24278	Vu03	8896640	CC	CC	CC	TT	CC	TT	CC	CC	TT	TT	TT	CC	TT	CC	CC	CC	TT
2_25249	Vu03	8915777	GG	GG	GG	AA	GG	AA	GG	GG	AA	AA	AA	GG	AA	GG	GG	GG	AA
2_01830	Vu03	8922282	GG	GG	GG	AA	GG	AA	GG	GG	AA	AA	AA	GG	AA	GG	GG	GG	AA
2_37503	Vu03	8926136	TT	TT	TT	TT	TT	CC	TT	TT	CC	CC	CC	TT	CC	TT	TT	TT	CC
2_19138	Vu03	8930317	GG	GG	GG	GG	GG	GG	GG	GG	AA	GG	AA	GG	AA	GG	GG	GG	AA
2_20223	Vu03	8944519	AA	AA	AA	AA	AA	GG	AA	AA	GG	GG	GG	AA	GG	AA	AA	AA	GG
2_20224	Vu03	8944809	AA	AA	AA	AA	AA	GG	AA	AA	AA	GG	AA	AA	AA	AA	AA	AA	AA
2_50926	Vu03	8946396	GG	GG	GG	GG	GG	TT	GG	GG	TT	TT	TT	GG	TT	GG	GG	GG	TT
2_42856	Vu03	8959826	GG	GG	GG	AA	GG	AA	GG	GG	AA	AA	AA	GG	AA	GG	GG	GG	AA
2_29173	Vu03	8967434	AA	AA	AA	CC	AA	CC	AA	AA	CC	CC	CC	AA	CC	AA	AA	AA	CC
2_12575	Vu03	8968054	TT	TT	TT	CC	TT	CC	TT	TT	CC	CC	CC	TT	CC	TT	TT	TT	CC
2_45371	Vu03	8993423	AA	AA	AA	GG	AA	GG	AA	AA	GG	GG	GG	AA	GG	AA	AA	AA	GG
2_23133	Vu03	9005386	AA	AA	AA	AA	AA	CC	AA	AA	AA	AA	AA	AA	AA	AA	AA	AA	CC
2_23134	Vu03	9006974	AA	AA	AA	AA	AA	AA	AA	AA	AA	AA	AA	AA	AA	AA	AA	AA	GG
2_09829	Vu03	9014631	CC	CC	CC	CC	CC	TT	CC	CC	CC	CC	CC	CC	CC	CC	CC	CC	TT
2_09830	Vu03	9016169	GG	GG	GG	GG	GG	AA	GG	GG	GG	GG	GG	GG	GG	GG	GG	GG	AA
2_49114	Vu03	9033575	GG	GG	GG	GG	GG	TT	GG	GG	GG	GG	GG	GG	GG	GG	GG	GG	TT
2_22448	Vu03	9038397	TT	TT	TT	TT	TT	TT	TT	TT	TT	TT	TT	TT	TT	TT	TT	TT	CC
2_31679	Vu03	9039972	CC	CC	CC	CC	CC	CC	CC	CC	CC	CC	CC	CC	CC	CC	CC	CC	AA
2_04384	Vu03	9053619	TT	TT	TT	TT	TT	TT	TT	TT	TT	TT	TT	TT	TT	TT	TT	TT	TT
2_26326	Vu03	9054266	GG	GG	GG	GG	GG	GG	GG	GG	GG	GG	GG	GG	GG	GG	GG	GG	GG
2_24856	Vu03	9059537	CC	CC	CC	CC	CC	TT	CC	CC	CC	CC	CC	CC	CC	CC	CC	CC	TT
2_24857	Vu03	9060012	CC	CC	CC	CC	CC	TT	CC	CC	CC	CC	CC	CC	CC	CC	CC	CC	TT
2_24406	Vu03	9060754	--	--	--	--	--	--	--	--	--	--	--	--	--	--	--	--	--
2_24858	Vu03	9061457	TT	TT	TT	TT	TT	TT	TT	TT	TT	TT	TT	TT	TT	TT	TT	TT	CC
2_04245	Vu03	9067167	AA	AA	AA	AA	AA	AA	AA	AA	AA	AA	AA	AA	AA	AA	AA	AA	CC
2_29590	Vu03	9069927	CC	CC	CC	CC	CC	CC	CC	CC	CC	CC	CC	CC	CC	CC	CC	CC	CC
2_52693	Vu03	9075797	AA	AA	GG	AA	GG	AA	AA	AA	AA	AA	AA	AA	AA	AA	AA	AA	AA
2_27829	Vu03	9088741	TT	TT	TT	TT	TT	TT	TT	TT	TT	TT	TT	TT	TT	TT	TT	TT	CC
2_27828	Vu03	9089517	GG	GG	GG	GG	GG	GG	GG	GG	GG	GG	GG	GG	GG	GG	GG	GG	AA
2_02820	Vu03	9098606	CC	TT	TT	TT	TT	CC	CC	TT	TT	TT	TT	TT	TT	TT	TT	TT	CC
2_36483	Vu03	9099203	AA	AA	AA	AA	AA	AA	AA	AA	AA	AA	AA	AA	AA	AA	AA	AA	CC
2_02821	Vu03	9106409	AA	GG	GG	GG	GG	AA	AA	GG	GG	GG	GG	GG	GG	GG	GG	GG	AA
2_25693	Vu03	9108129	--	--	--	--	--	--	--	--	--	--	--	--	--	--	--	--	--
2_32724	Vu03	9108936	TT	TT	TT	TT	TT	TT	TT	TT	TT	TT	TT	TT	TT	TT	TT	TT	AA
2_07578	Vu03	9109800	CC	TT	TT	TT	TT	TT	CC	TT	TT	TT	TT	TT	TT	TT	TT	TT	TT
2_12299	Vu03	9122749	TT	CC	CC	CC	CC	TT	TT	CC	CC	CC	CC	CC	CC	CC	CC	CC	TT
2_12300	Vu03	9123446	GG	--	GG	GG	GG	GG	GG	GG	GG	GG	GG	GG	GG	GG	GG	GG	AA
2_51719	Vu03	9129038	TT	CC	CC	CC	CC	TT	TT	CC	CC	CC	CC	CC	CC	CC	CC	CC	CC
2_11415	Vu03	9158466	CC	TT	TT	TT	TT	CC	CC	TT	TT	TT	TT	TT	TT	TT	TT	TT	TT
2_40527	Vu03	9163330	TT	CC	CC	CC	CC	CC	TT	CC	CC	CC	CC	CC	CC	CC	CC	CC	CC
2_46217	Vu03	9418929	GG	AA	AA	AA	AA	GG	GG	AA	AA	AA	AA	AA	AA	AA	AA	AA	AA
2_08929	Vu03	9434655	TT	CC	CC	CC	CC	TT	TT	CC	CC	CC	CC	CC	CC	CC	CC	CC	CC
2_34087	Vu03	9443647	AA	TT	TT	TT	TT	AA	AA	TT	TT	TT	TT	TT	TT	TT	TT	TT	TT
2_28004	Vu03	9443883	TT	CC	CC	CC	CC	TT	TT	CC	CC	CC	CC	CC	CC	CC	CC	CC	CC
2_35274	Vu03	9444748	GG	GG	GG	GG	GG	GG	GG	GG	GG	GG	GG	GG	GG	GG	GG	GG	GG
2_44852	Vu03	9471256	CC	CC	TT	TT	TT	CC	CC	CC	TT	TT	TT	CC	TT	CC	TT	TT	TT
2_34850	Vu03	9503237	CC	CC	CC	CC	CC	CC	CC	CC	CC	CC	CC	CC	CC	CC	CC	CC	CC
2_46619	Vu03	9510697	GG	GG	GG	GG	GG	GG	GG	GG	GG	GG	GG	GG	GG	GG	GG	GG	GG
2_30619	Vu03	9517502	AA	AA	AA	AA	AA	AA	AA	AA	AA	GG	GG	AA	GG	AA	AA	AA	AA
2_30620	Vu03	9518245	GG	GG	GG	GG	GG	TT	GG	GG	GG	TT	TT	GG	TT	GG	GG	GG	GG
2_01792	Vu03	9523506	CC	CC	CC	CC	CC	AA	CC	CC	CC	AA	AA	CC	AA	CC	CC	CC	CC
2_01791	Vu03	9523693	GG	GG	GG	GG	GG	AA	GG	GG	GG	AA	AA	GG	AA	GG	GG	GG	GG
2_36374	Vu03	9596658	--	--	--	--	--	--	--	--	--	--	--	--	--	--	--	--	--
2_33829	Vu03	9608308	AA	TT	TT	TT	TT	TT	AA	TT	TT	TT	TT	TT	TT	TT	AA	TT	TT
2_46316	Vu03	9625879	GG	GG	AA	GG	AA	GG	GG	GG	GG	GG	GG	GG	GG	GG	GG	GG	GG
1_0178	Vu03	9635636	AA	AA	CC	AA	CC	CC	AA	AA	AA	AA	AA	AA	AA	AA	AA	AA	AA
2_07996	Vu03	9647703	TT	GG	TT	TT	TT	TT	TT	GG	TT	TT	TT	GG	TT	GG	TT	TT	TT
2_27702	Vu03	9648500	TT	TT	GG	TT	GG	TT	TT	TT	GG	TT	TT	TT	TT	TT	TT	GG	TT
2_11145	Vu03	9656203	TT	TT	CC	TT	CC	TT	TT	TT	TT	TT	TT	TT	TT	TT	TT	TT	TT
2_14447	Vu03	9673752	TT	TT	CC	TT	CC	CC	TT	TT	CC	TT	TT	TT	TT	TT	TT	CC	CC
2_14446	Vu03	9677395	TT	TT	GG	TT	GG	GG	TT	TT	GG	TT	TT	TT	TT	TT	TT	GG	GG
2_10073	Vu03	9689932	CC	CC	TT	CC	TT	TT	CC	CC	TT	CC	CC	CC	CC	CC	CC	TT	TT
2_10072	Vu03	9690705	GG	GG	TT	GG	TT	TT	GG	GG	TT	GG	GG	GG	GG	GG	GG	TT	TT
2_21925	Vu03	9692939	CC	CC	TT	CC	TT	TT	CC	CC	TT	CC	CC	CC	CC	CC	CC	TT	TT
2_21926	Vu03	9694025	GG	GG	TT	GG	TT	TT	GG	GG	TT	GG	GG	GG	GG	GG	GG	TT	TT
2_53961	Vu03	9704127	AA	GG	AA	GG	AA	GG	AA	GG	AA	GG	GG	GG	GG	GG	GG	AA	AA
2_09964	Vu03	9707625	AA	AA	GG	AA	GG	GG	AA	AA	GG	AA	AA	AA	AA	AA	AA	GG	GG
2_42556	Vu03	9712642	AA	AA	CC	AA	CC	CC	AA	AA	CC	AA	AA	AA	AA	AA	AA	CC	CC
2_14911	Vu03	9716330	GG	GG	AA	GG	AA	GG	GG	GG	AA	GG	GG	GG	GG	GG	GG	GG	AA
2_14912	Vu03	9717929	AA	AA	CC	AA	CC	CC	AA	AA	CC	AA	AA	AA	AA	AA	AA	CC	CC
2_35889	Vu03	9721347	TT	TT	TT	TT	TT	TT	TT	TT	TT	TT	TT	TT	TT	TT	TT	CC	TT
2_30724	Vu03	9721643	TT	TT	GG	TT	--	--	TT	TT	GG	TT	TT	TT	TT	TT	TT	TT	GG
2_32224	Vu03	9722053	GG	GG	AA	GG	AA	AA	GG	GG	GG	GG	GG	GG	GG	GG	GG	AA	GG
2_19114	Vu03	9722280	CC	CC	TT	CC	TT	TT	CC	CC	CC	CC	CC	CC	CC	CC	CC	TT	CC
2_22992	Vu03	9734284	GG	GG	TT	GG	TT	TT	GG	GG	GG	GG	GG	GG	GG	GG	GG	TT	GG
2_22993	Vu03	9736376	GG	GG	TT	GG	TT	GG	GG	GG	GG	GG	GG	GG	GG	GG	GG	TT	GG
2_06190	Vu03	9739604	AA	AA	CC	AA	CC	CC	AA	AA	AA	AA	AA	AA	AA	AA	AA	CC	AA
2_06189	Vu03	9740698	GG	GG	AA	GG	AA	GG	GG	GG	GG	GG	GG	GG	GG	GG	GG	GG	GG
2_53252	Vu03	9743906	TT	TT	CC	TT	CC	TT	TT	TT	TT	TT	TT	TT	TT	TT	TT	CC	TT
2_25844	Vu03	9772749	CC	CC	AA	CC	AA	AA	CC	CC	CC	CC	CC	CC	CC	CC	CC	AA	CC
2_17281	Vu03	9780263	TT	TT	CC	TT	CC	TT	TT	TT	TT	TT	TT	TT	TT	TT	TT	CC	TT
2_17280	Vu03	9783319	CC	CC	TT	CC	TT	TT	CC	CC	CC	CC	CC	CC	CC	CC	CC	TT	CC
2_30037	Vu03	9799622	GG	GG	AA	GG	AA	GG	GG	GG	GG	GG	GG	GG	GG	GG	GG	AA	GG
2_30038	Vu03	9800141	GG	GG	AA	GG	AA	GG	GG	GG	GG	GG	GG	GG	GG	GG	GG	GG	GG
2_18236	Vu03	9804233	AA	AA	AA	AA	AA	AA	AA	AA	AA	AA	AA	AA	AA	AA	AA	GG	AA
2_18237	Vu03	9804688	AA	AA	AA	AA	AA	AA	AA	AA	AA	AA	AA	AA	AA	AA	AA	GG	AA
2_15786	Vu03	9810285	TT	TT	TT	TT	TT	TT	TT	TT	TT	TT	TT	TT	TT	TT	TT	CC	TT
2_15787	Vu03	9813153	GG	GG	GG	GG	GG	GG	GG	GG	GG	GG	GG	GG	GG	GG	GG	TT	GG
2_54945	Vu03	9820253	CC	CC	TT	CC	TT	CC	CC	CC	CC	CC	CC	CC	CC	CC	CC	TT	CC
2_15382	Vu03	9823095	GG	GG	AA	GG	AA	GG	GG	GG	GG	GG	GG	GG	GG	GG	GG	AA	GG
2_15383	Vu03	9823475	TT	TT	CC	TT	CC	--	TT	TT	TT	TT	TT	TT	TT	TT	TT	CC	TT
2_08750	Vu03	9841868	GG	GG	AA	GG	AA	AA	GG	GG	AA	GG	GG	GG	GG	GG	GG	AA	GG
2_26511	Vu03	9853006	TT	TT	TT	TT	TT	TT	TT	TT	TT	TT	TT	TT	TT	TT	TT	TT	TT
2_53700	Vu03	9930076	CC	CC	CC	CC	CC	TT	CC	CC	CC	CC	CC	CC	CC	CC	CC	CC	CC
2_00152	Vu03	9979365	AA	AA	AA	AA	AA	AA	AA	AA	AA	AA	AA	AA	AA	AA	AA	AA	AA
2_31291	Vu03	10021728	AA	AA	AA	AA	AA	GG	AA	AA	AA	AA	AA	AA	AA	AA	AA	GG	AA
2_41769	Vu03	10047830	TT	GG	TT	TT	TT	TT	TT	GG	TT	TT	TT	GG	TT	GG	TT	TT	TT
2_33159	Vu03	10061102	AA	AA	AA	AA	AA	AA	AA	AA	AA	AA	AA	AA	AA	AA	AA	TT	AA
2_26803	Vu03	10069281	GG	GG	GG	GG	GG	GG	GG	GG	GG	GG	GG	GG	GG	GG	GG	AA	GG
2_26804	Vu03	10070239	CC	CC	CC	CC	CC	TT	CC	CC	CC	CC	CC	CC	CC	CC	CC	TT	CC
2_50837	Vu03	10079842	CC	CC	CC	TT	CC	CC	CC	CC	CC	TT	TT	CC	TT	CC	CC	CC	TT
2_51119	Vu03	10095388	CC	CC	CC	AA	CC	--	CC	CC	CC	AA	AA	CC	AA	CC	CC	--	AA
2_15587	Vu03	10104377	CC	CC	CC	CC	CC	TT	CC	CC	CC	CC	CC	CC	CC	CC	CC	TT	CC
2_30102	Vu03	10104890	TT	TT	TT	GG	TT	TT	TT	TT	TT	GG	GG	TT	GG	TT	TT	GG	GG
2_23199	Vu03	10108845	TT	TT	TT	CC	TT	TT	TT	TT	TT	CC	CC	TT	CC	TT	TT	TT	CC
2_23198	Vu03	10110214	TT	TT	TT	TT	TT	TT	TT	TT	CC	CC	CC	TT	CC	TT	TT	TT	CC
2_31602	Vu03	10120898	GG	GG	GG	GG	GG	GG	GG	GG	TT	TT	TT	GG	TT	GG	GG	GG	GG
2_31601	Vu03	10122096	CC	CC	CC	CC	CC	CC	CC	CC	TT	TT	TT	CC	TT	CC	CC	CC	CC
2_43043	Vu03	10153094	GG	GG	GG	GG	GG	GG	GG	GG	AA	AA	AA	GG	AA	GG	GG	GG	GG
2_47830	Vu03	10153967	CC	CC	CC	CC	CC	CC	CC	CC	TT	TT	TT	CC	TT	CC	CC	CC	CC
2_54576	Vu03	10187860	GG	GG	GG	GG	GG	--	GG	GG	GG	GG	GG	GG	GG	GG	GG	AA	GG
2_52602	Vu03	10203701	GG	GG	GG	GG	GG	--	GG	GG	AA	AA	AA	GG	AA	GG	GG	GG	GG
2_44000	Vu03	10207975	GG	GG	GG	GG	GG	GG	GG	GG	AA	AA	AA	GG	AA	GG	GG	GG	GG
2_44556	Vu03	10220351	AA	AA	AA	AA	AA	GG	AA	AA	GG	GG	GG	AA	GG	AA	AA	AA	AA
2_49145	Vu03	10233832	CC	CC	CC	CC	CC	--	CC	CC	CC	CC	CC	CC	CC	CC	CC	CC	CC
2_24759	Vu03	10251175	TT	CC	TT	TT	TT	TT	TT	CC	CC	CC	CC	CC	CC	CC	TT	TT	CC
2_00780	Vu03	10251647	CC	TT	CC	CC	CC	TT	CC	TT	CC	CC	CC	TT	CC	TT	CC	CC	CC
2_15691	Vu03	10273559	AA	AA	AA	CC	AA	CC	AA	AA	CC	AA	AA	AA	CC	AA	AA	AA	AA
2_01747	Vu03	10280231	TT	GG	TT	TT	TT	TT	TT	GG	TT	GG	GG	GG	TT	GG	TT	TT	GG
2_01748	Vu03	10281722	AA	CC	AA	CC	AA	CC	AA	CC	CC	CC	CC	CC	CC	CC	AA	AA	CC
2_40878	Vu03	10305402	GG	GG	GG	AA	GG	AA	GG	GG	AA	GG	GG	GG	AA	GG	GG	GG	GG
2_45302	Vu03	10321934	CC	CC	CC	CC	CC	--	CC	CC	CC	TT	CC	CC	CC	CC	CC	CC	TT
2_49688	Vu03	10342008	AA	AA	AA	AA	AA	AA	AA	AA	AA	AA	AA	AA	AA	AA	AA	AA	AA
2_22905	Vu03	10347243	TT	TT	TT	TT	TT	TT	TT	TT	TT	CC	TT	TT	TT	TT	TT	TT	CC
2_39600	Vu03	10350735	GG	GG	GG	AA	GG	--	GG	GG	AA	GG	AA	GG	AA	GG	GG	GG	GG
2_33101	Vu03	10358567	AA	AA	AA	TT	AA	AA	AA	AA	TT	AA	TT	AA	TT	AA	AA	AA	AA
2_16070	Vu03	10361813	TT	TT	TT	CC	TT	CC	TT	TT	CC	TT	CC	TT	CC	TT	TT	TT	CC
2_25454	Vu03	10376829	GG	GG	GG	AA	GG	GG	GG	GG	AA	AA	AA	GG	AA	GG	GG	GG	AA
2_08270	Vu03	10386501	CC	CC	CC	AA	CC	--	CC	CC	AA	AA	AA	CC	AA	CC	CC	CC	AA
2_27791	Vu03	10387103	GG	GG	GG	TT	GG	TT	GG	GG	TT	TT	TT	GG	TT	GG	GG	GG	TT
2_03050	Vu03	10398406	AA	AA	AA	GG	AA	GG	AA	AA	GG	GG	GG	AA	GG	AA	AA	AA	GG
2_03051	Vu03	10399949	GG	GG	GG	AA	GG	AA	GG	GG	AA	AA	AA	GG	AA	GG	GG	GG	AA
2_12605	Vu03	10408963	AA	AA	AA	CC	AA	CC	AA	AA	CC	CC	CC	AA	CC	AA	AA	AA	CC
2_12606	Vu03	10409839	CC	CC	CC	AA	CC	AA	CC	CC	AA	AA	AA	CC	AA	CC	CC	CC	AA
2_12607	Vu03	10411912	CC	CC	CC	TT	CC	CC	CC	CC	TT	TT	TT	CC	TT	CC	CC	CC	TT
2_12608	Vu03	10412909	AA	AA	AA	GG	AA	GG	AA	AA	GG	GG	GG	AA	GG	AA	AA	AA	GG
2_12717	Vu03	10429826	CC	TT	CC	CC	CC	TT	CC	TT	CC	CC	CC	TT	CC	TT	CC	TT	CC
2_43406	Vu03	10432774	CC	TT	CC	CC	CC	CC	CC	TT	CC	CC	CC	TT	CC	TT	CC	TT	CC
2_32161	Vu03	10435136	AA	GG	AA	AA	AA	AA	AA	GG	AA	AA	AA	GG	AA	GG	AA	GG	AA
2_16144	Vu03	10435280	GG	AA	GG	GG	GG	AA	GG	AA	GG	GG	GG	AA	GG	AA	GG	AA	GG
2_37178	Vu03	10442199	CC	CC	CC	CC	CC	--	CC	CC	CC	CC	CC	CC	CC	CC	CC	CC	CC
2_37179	Vu03	10442575	CC	CC	CC	CC	CC	TT	CC	CC	CC	CC	CC	CC	CC	CC	CC	CC	CC
2_24988	Vu03	10447696	TT	GG	GG	TT	GG	GG	TT	GG	TT	TT	TT	GG	TT	GG	GG	GG	TT
2_31611	Vu03	10486794	AA	GG	GG	AA	GG	GG	AA	GG	AA	AA	AA	GG	AA	GG	GG	AA	AA
2_37371	Vu03	10487095	CC	CC	CC	CC	CC	CC	CC	CC	CC	CC	CC	CC	CC	CC	CC	CC	CC
2_45204	Vu03	10493862	CC	GG	CC	CC	CC	CC	CC	GG	CC	CC	CC	GG	CC	GG	CC	CC	CC
2_38522	Vu03	10496255	CC	AA	AA	AA	AA	AA	CC	AA	AA	AA	AA	AA	AA	AA	AA	AA	AA
2_38523	Vu03	10502629	CC	CC	CC	CC	CC	CC	CC	CC	CC	CC	CC	CC	CC	CC	CC	CC	CC
2_37923	Vu03	10522399	CC	CC	CC	CC	CC	CC	CC	CC	CC	CC	CC	CC	CC	CC	CC	CC	CC
2_24228	Vu03	10533810	AA	CC	CC	AA	CC	CC	AA	CC	AA	AA	AA	CC	AA	CC	CC	AA	AA
2_34382	Vu03	10539196	AA	AA	AA	AA	AA	AA	AA	AA	AA	AA	AA	AA	AA	AA	AA	AA	AA
2_29992	Vu03	10539273	TT	CC	TT	TT	TT	TT	TT	CC	TT	TT	TT	CC	TT	CC	TT	TT	TT
2_25586	Vu03	10558724	AA	AA	AA	AA	AA	--	AA	AA	AA	AA	AA	AA	AA	AA	AA	AA	AA
2_36465	Vu03	10558869	GG	GG	GG	GG	GG	GG	GG	--	GG	GG	GG	GG	GG	GG	GG	--	GG
2_25587	Vu03	10561097	TT	TT	TT	TT	TT	TT	TT	TT	TT	TT	TT	TT	TT	TT	TT	TT	TT
2_36466	Vu03	10561178	TT	TT	TT	TT	TT	--	TT	TT	TT	TT	TT	TT	TT	TT	TT	TT	TT
2_47249	Vu03	10591771	GG	GG	GG	GG	GG	AA	GG	GG	GG	GG	GG	GG	GG	GG	GG	GG	GG
2_20135	Vu03	10597657	AA	GG	GG	AA	GG	GG	AA	GG	AA	AA	AA	GG	AA	GG	GG	AA	AA
2_01191	Vu03	10608549	GG	GG	GG	GG	GG	GG	GG	GG	GG	GG	GG	GG	GG	GG	GG	GG	GG
2_32296	Vu03	10620359	GG	GG	GG	GG	GG	GG	GG	GG	AA	GG	AA	GG	GG	GG	GG	GG	GG
2_22174	Vu03	10620502	AA	AA	AA	AA	AA	CC	AA	AA	CC	AA	CC	AA	AA	AA	AA	AA	AA
2_42006	Vu03	10622173	TT	GG	GG	TT	GG	TT	TT	GG	GG	TT	GG	GG	TT	GG	GG	TT	TT
2_39994	Vu03	10639204	GG	AA	AA	GG	AA	--	GG	AA	GG	GG	GG	AA	GG	AA	AA	GG	GG
2_52219	Vu03	10649150	AA	GG	GG	AA	GG	GG	AA	GG	GG	GG	GG	GG	AA	GG	GG	AA	AA
2_32497	Vu03	10664719	GG	CC	CC	GG	CC	CC	GG	CC	CC	CC	CC	CC	GG	CC	CC	GG	GG
2_06036	Vu03	10676728	TT	CC	CC	TT	CC	CC	TT	CC	CC	CC	CC	CC	TT	CC	CC	TT	TT
2_53440	Vu03	10686727	--	--	--	--	--	--	--	--	--	--	--	--	--	--	--	--	--
2_10977	Vu03	10702716	CC	CC	CC	CC	CC	TT	CC	CC	CC	TT	TT	CC	CC	CC	CC	CC	CC
2_21678	Vu03	10725646	TT	TT	TT	TT	TT	TT	TT	TT	TT	CC	CC	TT	TT	TT	TT	TT	TT
2_21679	Vu03	10726611	TT	TT	TT	CC	TT	TT	TT	TT	TT	TT	TT	TT	TT	TT	TT	TT	TT
2_50244	Vu03	10728253	CC	CC	CC	CC	CC	CC	CC	CC	CC	AA	AA	CC	CC	CC	CC	CC	CC
2_31904	Vu03	10748899	TT	CC	TT	CC	TT	TT	TT	CC	CC	TT	TT	CC	CC	CC	TT	TT	CC
2_23730	Vu03	10750600	GG	GG	GG	GG	GG	GG	GG	GG	AA	GG	GG	GG	AA	GG	GG	GG	AA
2_12192	Vu03	10766009	AA	AA	AA	AA	AA	AA	AA	AA	GG	GG	GG	AA	GG	AA	AA	AA	GG
2_12193	Vu03	10766620	GG	AA	GG	AA	GG	AA	GG	AA	AA	AA	AA	AA	AA	AA	GG	AA	AA
2_48910	Vu03	10769924	AA	AA	AA	AA	AA	GG	AA	AA	GG	GG	GG	AA	GG	AA	AA	AA	GG
2_31336	Vu03	10779928	CC	CC	CC	CC	CC	TT	CC	CC	TT	TT	TT	CC	TT	CC	CC	CC	TT
2_20857	Vu03	10780212	GG	GG	GG	GG	GG	TT	GG	GG	TT	TT	TT	GG	TT	GG	GG	GG	TT
2_21625	Vu03	10793213	CC	TT	CC	TT	CC	CC	CC	TT	CC	CC	CC	TT	CC	TT	CC	TT	CC
2_26281	Vu03	10797261	CC	CC	CC	CC	CC	CC	CC	CC	AA	AA	AA	CC	AA	CC	CC	CC	AA
2_03455	Vu03	10810356	CC	TT	CC	TT	CC	CC	CC	TT	CC	CC	CC	TT	CC	TT	CC	TT	CC
2_03454	Vu03	10811707	AA	AA	AA	AA	AA	GG	AA	AA	GG	GG	GG	AA	GG	AA	AA	AA	GG
2_14007	Vu03	10818889	CC	TT	CC	TT	CC	CC	CC	TT	CC	CC	CC	TT	CC	TT	CC	TT	CC
2_14008	Vu03	10819395	CC	AA	CC	AA	CC	CC	CC	AA	CC	CC	CC	AA	CC	AA	CC	AA	CC
2_54869	Vu03	10822597	AA	AA	AA	AA	AA	AA	AA	AA	AA	AA	AA	AA	AA	AA	AA	AA	AA
2_05102	Vu03	10825624	AA	GG	AA	GG	AA	AA	AA	GG	AA	AA	AA	GG	AA	GG	AA	GG	AA
2_15877	Vu03	10838170	CC	CC	CC	CC	CC	AA	CC	CC	AA	AA	AA	CC	AA	CC	CC	CC	AA
2_15878	Vu03	10838594	CC	TT	CC	TT	CC	CC	CC	TT	CC	CC	CC	TT	CC	TT	CC	TT	CC
2_39775	Vu03	10846763	GG	GG	GG	GG	GG	CC	GG	GG	CC	CC	CC	GG	CC	GG	GG	GG	CC
2_00978	Vu03	10854011	GG	AA	GG	AA	GG	GG	GG	AA	GG	GG	GG	AA	AA	AA	GG	AA	AA
2_00977	Vu03	10854877	CC	AA	CC	AA	CC	CC	CC	AA	CC	CC	CC	AA	AA	AA	CC	AA	AA
2_02818	Vu03	10861544	CC	AA	CC	AA	CC	CC	CC	AA	CC	CC	CC	AA	AA	AA	CC	AA	AA
2_02819	Vu03	10861869	CC	TT	CC	TT	CC	CC	CC	TT	CC	CC	CC	TT	TT	TT	CC	TT	TT
2_49444	Vu03	10872618	AA	GG	AA	GG	AA	GG	AA	GG	GG	GG	GG	GG	GG	GG	AA	AA	GG
2_49577	Vu03	10875601	GG	AA	GG	AA	GG	GG	GG	AA	GG	GG	GG	AA	GG	AA	GG	GG	GG
2_20327	Vu03	10885279	CC	CC	CC	CC	CC	CC	CC	CC	TT	TT	TT	CC	TT	CC	CC	CC	TT
2_20326	Vu03	10885978	TT	TT	TT	TT	TT	TT	TT	TT	CC	CC	CC	TT	CC	TT	TT	TT	CC
2_46308	Vu03	10897326	TT	TT	TT	TT	TT	GG	TT	TT	GG	GG	GG	TT	GG	TT	TT	GG	GG
2_06478	Vu03	10904576	TT	TT	TT	TT	TT	CC	TT	TT	CC	CC	CC	TT	CC	TT	TT	TT	CC
2_06479	Vu03	10906766	AA	AA	AA	AA	AA	GG	AA	AA	GG	GG	GG	AA	GG	AA	AA	AA	GG
2_03388	Vu03	10920429	AA	AA	AA	AA	AA	CC	AA	AA	CC	CC	CC	AA	CC	AA	AA	AA	CC
2_03387	Vu03	10921919	TT	TT	TT	TT	TT	TT	TT	TT	GG	GG	GG	TT	GG	TT	TT	TT	GG
2_03389	Vu03	10933603	AA	AA	AA	AA	AA	AA	AA	AA	AA	AA	AA	AA	AA	AA	AA	AA	AA
2_25906	Vu03	10934719	AA	AA	AA	AA	AA	GG	AA	AA	AA	AA	AA	AA	AA	AA	AA	AA	AA
2_19121	Vu03	10941616	CC	CC	CC	CC	CC	TT	CC	CC	TT	TT	TT	CC	TT	CC	CC	CC	TT
2_19120	Vu03	10941878	TT	TT	TT	TT	TT	TC	TT	TT	TT	TT	TT	TT	TT	TT	TT	TT	TT
2_06849	Vu03	10958241	--	--	--	--	--	--	--	--	--	--	--	--	--	--	--	--	--
2_06850	Vu03	10959442	TT	TT	TT	TT	TT	CC	TT	TT	CC	CC	CC	TT	CC	TT	TT	TT	CC
2_09440	Vu03	10973966	TT	TT	TT	CC	TT	CC	TT	TT	CC	CC	CC	TT	CC	TT	TT	CC	CC
2_09441	Vu03	10982326	TT	TT	TT	CC	TT	TT	TT	TT	CC	TT	CC	TT	CC	TT	TT	TT	CC
2_28161	Vu03	10982583	TT	TT	TT	CC	TT	CC	TT	TT	CC	TT	CC	TT	CC	TT	TT	TT	CC
2_44953	Vu03	11005745	AA	AA	AA	CC	AA	CC	AA	AA	CC	AA	CC	--	CC	AA	AA	AA	CC
2_29479	Vu03	11016321	--	--	--	--	--	--	--	--	--	--	--	--	--	--	--	--	--
2_13581	Vu03	11017083	CC	CC	CC	TT	CC	TT	CC	CC	TT	CC	TT	CC	TT	CC	CC	CC	TT
2_40989	Vu03	11026633	CC	TT	CC	CC	CC	CC	CC	TT	CC	TT	CC	TT	CC	TT	CC	TT	CC
2_17977	Vu03	11032827	AA	GG	AA	AA	AA	AA	AA	GG	AA	AA	AA	GG	AA	GG	AA	GG	AA
2_17978	Vu03	11034392	AA	CC	AA	CC	AA	CC	AA	CC	CC	CC	CC	CC	CC	CC	AA	CC	CC
2_17319	Vu03	11040212	TT	TT	TT	GG	TT	GG	TT	TT	GG	GG	GG	TT	GG	TT	TT	TT	GG
2_41011	Vu03	11049029	CC	TT	CC	CC	CC	CC	CC	TT	CC	CC	CC	TT	CC	TT	CC	TT	CC
2_23321	Vu03	11059076	GG	AA	GG	AA	GG	AA	GG	AA	AA	AA	AA	AA	AA	AA	GG	AA	AA
2_23320	Vu03	11060686	CC	TT	CC	TT	CC	TT	CC	TT	TT	TT	TT	TT	TT	TT	CC	TT	TT
2_20787	Vu03	11068119	GG	GG	GG	GG	GG	GG	GG	GG	GG	GG	GG	GG	GG	GG	GG	GG	GG
2_20788	Vu03	11068563	GG	GG	GG	AA	GG	AA	GG	GG	AA	AA	AA	GG	AA	GG	GG	GG	AA
2_51683	Vu03	11071084	AA	--	AA	--	AA	--	AA	--	--	--	--	--	--	--	AA	--	--
2_21961	Vu03	11072353	AA	AA	AA	CC	AA	CC	AA	AA	CC	CC	CC	AA	CC	AA	AA	AA	CC
2_21962	Vu03	11072891	TT	TT	TT	GG	TT	GG	TT	TT	GG	GG	GG	TT	GG	TT	TT	TT	GG
2_52952	Vu03	11110415	GG	GG	GG	AA	GG	AA	GG	GG	AA	AA	AA	GG	AA	GG	GG	GG	AA
2_52887	Vu03	11130574	CC	CC	CC	TT	CC	TT	CC	CC	TT	TT	TT	CC	TT	CC	CC	CC	TT
2_05876	Vu03	11146809	AA	AA	AA	GG	AA	AA	AA	AA	GG	GG	GG	AA	GG	AA	AA	AA	GG
2_05875	Vu03	11149497	AA	AA	AA	GG	AA	--	AA	AA	GG	GG	GG	AA	GG	AA	AA	AA	GG
2_05872	Vu03	11153747	CC	CC	CC	TT	CC	TT	CC	CC	TT	TT	TT	CC	TT	CC	CC	CC	TT
2_05873	Vu03	11155241	AA	AA	AA	GG	AA	GG	AA	AA	GG	GG	GG	AA	GG	AA	AA	AA	GG
2_13119	Vu03	11161628	TT	TT	TT	CC	TT	TT	TT	TT	CC	CC	CC	TT	CC	TT	TT	TT	CC
2_13120	Vu03	11161878	GG	GG	GG	TT	GG	TT	GG	GG	TT	TT	TT	GG	TT	GG	GG	GG	TT
2_46858	Vu03	11206386	GG	GG	GG	TT	GG	TT	GG	GG	TT	TT	TT	GG	TT	GG	GG	GG	TT
2_27032	Vu03	11207995	AA	AA	AA	GG	AA	GG	AA	AA	GG	GG	GG	AA	GG	AA	AA	AA	GG
2_06159	Vu03	11208404	GG	AA	GG	GG	GG	GG	GG	AA	GG	GG	GG	AA	GG	AA	GG	AA	GG
2_02742	Vu03	11213053	TT	TT	TT	CC	TT	CC	TT	TT	CC	CC	CC	TT	CC	TT	TT	TT	CC
2_02741	Vu03	11213899	GG	GG	GG	TT	GG	TT	GG	GG	TT	TT	TT	GG	TT	GG	GG	GG	TT
2_00395	Vu03	11241277	CC	CC	CC	TT	CC	TT	CC	CC	TT	TT	TT	CC	TT	CC	CC	CC	TT
2_00396	Vu03	11243144	GG	TT	GG	GG	GG	GG	GG	TT	GG	GG	GG	TT	GG	TT	GG	TT	GG
2_30069	Vu03	11247128	GG	AA	GG	GG	GG	GG	GG	AA	GG	GG	GG	AA	GG	AA	GG	AA	GG
2_15477	Vu03	11247443	TT	CC	TT	CC	TT	CC	TT	CC	CC	CC	CC	CC	CC	CC	TT	CC	CC
2_04622	Vu03	11254066	TT	TT	TT	CC	TT	CC	TT	TT	CC	CC	CC	TT	CC	TT	TT	TT	CC
2_26432	Vu03	11254495	TT	TT	TT	CC	TT	CC	TT	TT	CC	CC	CC	TT	CC	TT	TT	TT	CC
2_50161	Vu03	11263321	CC	CC	CC	AA	CC	AA	CC	CC	AA	AA	AA	CC	AA	CC	CC	CC	AA
2_13899	Vu03	11271275	CC	CC	TT	CC	TT	TT	CC	CC	CC	CC	CC	CC	CC	CC	TT	CC	CC
2_13898	Vu03	11272017	TT	TT	TT	CC	TT	CC	TT	TT	CC	CC	CC	TT	CC	TT	TT	TT	CC
2_09682	Vu03	11284295	TT	TT	TT	CC	TT	CC	TT	TT	CC	CC	CC	TT	CC	TT	TT	TT	CC
2_09683	Vu03	11285706	GG	GG	GG	AA	GG	GG	GG	GG	AA	AA	AA	GG	AA	GG	GG	GG	AA
2_04454	Vu03	11294926	GG	GG	GG	TT	GG	TT	GG	GG	TT	TT	TT	GG	TT	GG	GG	GG	TT
2_04455	Vu03	11296419	GG	GG	GG	AA	GG	AA	GG	GG	AA	AA	AA	GG	AA	GG	GG	GG	AA
2_26366	Vu03	11298071	GG	GG	GG	AA	GG	AA	GG	GG	AA	AA	AA	GG	AA	GG	GG	GG	AA
2_26367	Vu03	11298432	AA	AA	AA	GG	AA	AA	AA	AA	GG	GG	GG	AA	GG	AA	AA	AA	GG
2_14350	Vu03	11328780	GG	GG	GG	AA	GG	AA	GG	GG	AA	AA	AA	GG	AA	GG	GG	GG	AA
2_14349	Vu03	11331496	GG	GG	GG	TT	GG	TT	GG	GG	TT	TT	TT	GG	TT	GG	GG	GG	TT
2_18271	Vu03	11337951	CC	CC	CC	TT	CC	TT	CC	CC	TT	TT	TT	CC	TT	CC	CC	TT	TT
2_18272	Vu03	11338468	CC	CC	CC	CC	CC	CC	CC	CC	CC	CC	CC	CC	CC	CC	CC	CC	CC
1_1350	Vu03	11347479	GG	GG	GG	AA	GG	AA	GG	GG	AA	AA	AA	GG	AA	GG	GG	GG	AA
2_00099	Vu03	11350667	TT	TT	TT	TT	TT	TT	TT	TT	TT	TT	TT	TT	TT	TT	TT	TT	TT
2_00100	Vu03	11351726	AA	AA	AA	CC	AA	CC	AA	AA	CC	CC	CC	AA	CC	AA	AA	AA	CC
2_16932	Vu03	11356844	GG	GG	GG	AA	GG	AA	GG	GG	AA	AA	AA	GG	AA	GG	GG	GG	AA
2_13723	Vu03	11373861	TT	TT	TT	CC	TT	CC	TT	TT	CC	CC	CC	TT	CC	TT	TT	TT	CC
2_13724	Vu03	11375426	TT	TT	TT	GG	TT	GG	TT	TT	GG	GG	GG	TT	GG	TT	TT	GG	GG
2_02345	Vu03	11389026	TT	TT	TT	CC	TT	TT	TT	TT	CC	CC	CC	TT	CC	TT	TT	TT	CC
2_02346	Vu03	11390217	GG	GG	GG	AA	GG	AA	GG	GG	AA	AA	AA	GG	AA	GG	GG	GG	AA
2_23108	Vu03	11397547	GG	GG	GG	AA	GG	GG	GG	GG	AA	AA	AA	GG	AA	GG	GG	GG	AA
2_23107	Vu03	11398071	AA	GG	AA	AA	AA	AA	AA	GG	AA	AA	AA	GG	AA	GG	GG	AA	AA
2_17238	Vu03	11411524	CC	TT	CC	TT	CC	TT	CC	TT	TT	TT	TT	TT	TT	TT	TT	TT	TT
2_40523	Vu03	11414203	CC	TT	CC	CC	CC	CC	CC	TT	CC	CC	CC	TT	CC	TT	TT	TT	CC
2_42976	Vu03	11416418	GG	AA	GG	AA	GG	AA	GG	AA	AA	AA	AA	AA	AA	AA	AA	AA	AA
2_15637	Vu03	11430975	AA	CC	AA	CC	AA	CC	AA	CC	CC	CC	CC	CC	CC	CC	CC	CC	CC
2_15638	Vu03	11432971	GG	TT	GG	TT	GG	TT	GG	TT	TT	TT	TT	TT	TT	TT	TT	TT	TT
2_38812	Vu03	11435390	CC	CC	CC	TT	CC	CC	CC	CC	TT	TT	TT	CC	TT	CC	CC	CC	TT
2_38811	Vu03	11443108	TT	CC	TT	CC	TT	CC	TT	CC	CC	CC	CC	CC	CC	CC	CC	CC	CC
2_48282	Vu03	11446727	TT	CC	TT	CC	TT	CC	TT	CC	CC	CC	CC	CC	CC	CC	CC	CC	CC
2_13051	Vu03	11453793	AA	GG	AA	GG	AA	GG	AA	GG	GG	GG	GG	GG	GG	GG	GG	GG	GG
2_13050	Vu03	11454882	CC	TT	CC	TT	CC	TT	CC	TT	TT	TT	TT	TT	TT	TT	TT	TT	TT
2_51869	Vu03	11456766	CC	CC	CC	TT	CC	--	CC	CC	TT	TT	TT	CC	TT	CC	CC	CC	TT
2_10235	Vu03	11469243	CC	CC	CC	TT	CC	CC	CC	CC	TT	TT	TT	CC	TT	CC	CC	CC	TT
2_10234	Vu03	11470043	TT	CC	TT	CC	TT	CC	TT	CC	CC	CC	CC	CC	CC	CC	CC	CC	CC
2_10237	Vu03	11477047	TT	TT	TT	CC	TT	CC	TT	TT	CC	CC	CC	TT	CC	TT	TT	TT	CC
2_10236	Vu03	11477892	AA	AA	AA	CC	AA	CC	AA	AA	CC	CC	CC	AA	CC	AA	AA	AA	CC
2_29313	Vu03	11490429	GG	GG	GG	AA	GG	GG	GG	GG	AA	AA	AA	GG	AA	GG	GG	GG	AA
2_42885	Vu03	11512639	CC	CC	CC	TT	CC	CC	CC	CC	TT	TT	TT	CC	TT	CC	CC	CC	TT
2_02457	Vu03	11517957	TT	TT	CC	TT	CC	TT	TT	TT	TT	TT	TT	TT	TT	TT	TT	CC	TT
2_02458	Vu03	11519907	CC	CC	CC	AA	CC	AA	CC	CC	AA	AA	AA	CC	AA	CC	CC	CC	AA
2_02455	Vu03	11523204	GG	GG	GG	AA	GG	AA	GG	GG	AA	AA	AA	GG	AA	GG	GG	GG	AA
2_02456	Vu03	11524732	TT	TT	TT	GG	TT	TT	TT	TT	GG	GG	GG	TT	GG	TT	TT	TT	GG
2_41315	Vu03	11530122	AA	AA	AA	GG	AA	AA	AA	AA	GG	GG	GG	AA	GG	AA	AA	AA	GG
2_39707	Vu03	11532668	GG	GG	GG	TT	GG	TT	GG	GG	TT	TT	TT	GG	TT	GG	GG	GG	TT
2_47804	Vu03	11555323	GG	GG	TT	GG	TT	GG	GG	GG	GG	GG	GG	GG	GG	GG	GG	TT	GG
2_44931	Vu03	11562656	GG	GG	GG	TT	GG	GG	GG	GG	TT	TT	TT	GG	TT	GG	GG	GG	TT
2_31423	Vu03	11570923	GG	GG	GG	AA	GG	AA	GG	GG	AA	AA	AA	GG	AA	GG	GG	GG	AA
2_21274	Vu03	11571889	GG	GG	GG	AA	GG	AA	GG	GG	AA	AA	AA	GG	AA	GG	GG	GG	AA
2_43548	Vu03	11572718	GG	GG	GG	AA	GG	GG	GG	GG	AA	AA	AA	GG	AA	GG	GG	GG	AA
2_05018	Vu03	11592977	AA	AA	AA	GG	AA	AA	AA	AA	GG	GG	GG	AA	GG	AA	AA	AA	GG
2_26616	Vu03	11595228	GG	GG	GG	AA	GG	GG	GG	GG	AA	AA	AA	GG	AA	GG	GG	GG	AA
2_35922	Vu03	11601925	GG	GG	GG	GG	GG	GG	GG	GG	GG	GG	GG	GG	GG	GG	GG	GG	GG
2_18755	Vu03	11602050	AA	AA	AA	GG	AA	GG	AA	AA	GG	GG	GG	AA	GG	AA	AA	AA	GG
2_50953	Vu03	11613360	CC	CC	CC	TT	CC	CC	CC	CC	TT	TT	TT	CC	TT	CC	CC	CC	TT
2_48089	Vu03	11616024	GG	GG	AA	GG	AA	GG	GG	GG	GG	GG	GG	GG	GG	GG	AA	AA	GG
2_18432	Vu03	11617729	GG	GG	AA	GG	AA	GG	GG	GG	GG	GG	GG	GG	GG	GG	AA	AA	GG
2_10575	Vu03	11633918	CC	CC	AA	AA	AA	AA	CC	CC	AA	AA	AA	CC	AA	CC	AA	AA	AA
2_10574	Vu03	11634565	GG	GG	GG	AA	GG	GG	GG	GG	AA	AA	AA	GG	AA	GG	GG	GG	AA
2_27047	Vu03	11636645	AA	AA	AA	GG	AA	AA	AA	AA	GG	GG	GG	AA	GG	AA	AA	AA	GG
2_27048	Vu03	11637068	GG	GG	AA	GG	AA	GG	GG	GG	GG	GG	GG	GG	GG	GG	AA	AA	GG
2_06224	Vu03	11652250	AA	AA	AA	CC	AA	AA	AA	AA	CC	CC	CC	AA	CC	AA	AA	AA	CC
2_06225	Vu03	11652679	TT	TT	TT	CC	TT	CC	TT	TT	CC	CC	CC	TT	CC	TT	TT	TT	CC
2_53649	Vu03	11656733	CC	CC	CC	TT	CC	TT	CC	CC	TT	TT	TT	CC	TT	CC	CC	CC	TT
2_20892	Vu03	11669873	TT	TT	TT	CC	TT	CC	TT	TT	CC	CC	CC	TT	CC	TT	TT	TT	CC
2_31341	Vu03	11670168	TT	TT	TT	CC	TT	CC	TT	TT	CC	CC	CC	TT	CC	TT	TT	TT	CC
2_08157	Vu03	11676296	GG	GG	AA	GG	AA	GG	GG	GG	GG	GG	GG	GG	GG	GG	AA	AA	GG
2_08158	Vu03	11676646	GG	GG	GG	AA	GG	GG	GG	GG	AA	AA	AA	GG	AA	GG	GG	GG	AA
2_15112	Vu03	11688841	AA	AA	CC	AA	CC	AA	AA	AA	AA	AA	AA	AA	AA	AA	CC	CC	AA
2_29957	Vu03	11689254	CC	CC	AA	CC	AA	CC	CC	CC	CC	CC	CC	CC	CC	CC	AA	AA	CC
2_44319	Vu03	11690959	CC	CC	TT	CC	TT	CC	CC	CC	CC	CC	CC	CC	CC	CC	TT	TT	CC
2_43557	Vu03	11701365	CC	CC	TT	CC	TT	CC	CC	CC	CC	CC	CC	CC	CC	CC	TT	TT	CC
[truncated: 5,690 more rows]
