# Supplementary material for: The genome of cowpea (Vigna unguiculata [L.] Walp.)
Source: Plant J. 2019 May 28;98(5):767–82. doi: 10.1111/tpj.14349 (PMC6852540; doi:10.1111/tpj.14349)
Supplement: Supplementary file 9 — Data S7. Gene family analysis of different legume species. [file TPJ-98-767-s009.xlsx]

## Sheet: families
Data S7. Gene counts per species in legume gene families, and loss/gain analysis for selected gene superfamilies. Enrichment p-values calculated using one-side Fisher's test for cowpea against each species individually, then averaged for each family across all comparisons. Species abbreviations are constructed from the first three letters of the genus and the first two of the species epithet, e.g…
fam_ID	glyma	phavu	vigan Sumari	vigra	vigun	cajca	medtr	cicar	tripr	lotja	lupan	aradu	araip	arahy	vigun vs average	avg enrichment p-val	annotation (using the AHRD pipeline)
L_WP28NZ	0	0	0	0	4	0	0	0	0	0	0	1	0	1	176	0.0692462	Photosystem II reaction center protein L n=60 Tax=Spermatophyta RepID=PSBL_AETCO; IPR003372 (Photosystem II PsbL); GO:0009523 (photosystem II), GO:0009539 (photosystem II reaction center), GO:0015979 (photosynthesis), GO:0016020 (membrane)
L_PHKRCT	1	1	0	0	13	0	0	0	0	0	0	0	0	0	95.3333	0.000245759	Unknown protein; IPR002682 (Photosystem II PsbJ); GO:0009523 (photosystem II), GO:0009539 (photosystem II reaction center), GO:0015979 (photosynthesis), GO:0016020 (membrane)
L_CQHHGP	2	0	0	0	18	0	2	0	0	0	0	0	0	0	66	9.82061e-06	cytochrome b6-F complex subunit VI PetL protein; IPR007802 (Cytochrome b6/f complex subunit VI); GO:0009055 (electron carrier activity), GO:0009512 (cytochrome b6f complex)
L_SH83QH	0	0	0	0	9	0	1	0	0	0	0	0	0	2	66	0.0024145	photosystem II reaction center protein; IPR003686 (Photosystem II PsbI); GO:0009523 (photosystem II), GO:0009539 (photosystem II reaction center), GO:0015979 (photosynthesis), GO:0016020 (membrane)
L_XYGQ93	0	0	0	0	5	1	0	0	0	0	0	0	0	0	55	0.0334839	serum factor response C-like isoform X2 [Glycine max]
L_T4RRHS	1	2	0	0	12	0	0	0	0	0	0	0	0	0	52.8	0.000949068	Unknown protein
L_F27S39	2	0	0	0	13	0	2	0	0	0	0	3	1	1	44	0.00102451	cytochrome b6-F complex subunit 5; IPR003683 (Cytochrome b6/f complex, subunit 5); GO:0009512 (cytochrome b6f complex)
L_ZVKSJ9	0	0	0	0	1	0	0	0	0	0	0	0	1	1	44	0.514165	ATP-dependent RNA helicase, putative; IPR007502 (Helicase-associated domain), IPR011709 (Domain of unknown function DUF1605), IPR027417 (P-loop containing nucleoside triphosphate hydrolase); GO:0004386 (helicase activity)
L_VHWB61	0	0	0	2	8	0	0	0	0	0	0	0	0	0	44	0.01308	F-box family protein; IPR001810 (F-box domain), IPR017451 (F-box associated interaction domain); GO:0005515 (protein binding)
L_MGBLFZ	1	1	0	0	11	0	0	0	0	0	0	0	0	6	40.3333	0.00145547	ribosomal protein S12 [Glycine max]; IPR006032 (Ribosomal protein S12/S23); GO:0003735 (structural constituent of ribosome), GO:0005622 (intracellular), GO:0005840 (ribosome), GO:0006412 (translation)
L_CQSP71	1	2	0	0	16	1	1	0	0	0	0	0	1	1	37.0526	0.00010979	ribosomal protein S19; IPR001280 (Photosystem I PsaA/PsaB), IPR002222 (Ribosomal protein S19/S15), IPR023575 (Ribosomal protein S19, superfamily); GO:0003723 (RNA binding), GO:0003735 (structural constituent of ribosome), GO:0005840 (ribosome), GO:0006412 (translation), GO:0009522 (photosystem I), GO:0009579 (thylakoid), GO:0015935 (small ribosomal subunit), GO:0015979 (photosynthesis), GO:001602…
L_YLQBSF	1	0	0	0	2	0	0	0	0	0	0	0	1	1	29.3333	0.275127	Unknown protein
L_W9QW9J	1	0	0	0	6	0	0	0	2	0	0	0	0	1	24	0.0247318	ATP-dependent Clp protease proteolytic subunit [Glycine max]; IPR004314 (Domain of unknown function DUF239), IPR023562 (Clp protease proteolytic subunit /Translocation-enhancing protein TepA); GO:0004252 (serine-type endopeptidase activity), GO:0006508 (proteolysis)
L_4MQS05	2	0	1	0	20	4	3	0	0	0	0	2	2	1	23.7838	3.19044e-05	photosystem I assembly protein Ycf4; IPR003359 (Photosystem I Ycf4, assembly), IPR003398 (Photosystem II PsbN); GO:0009522 (photosystem I), GO:0009523 (photosystem II), GO:0009539 (photosystem II reaction center), GO:0009579 (thylakoid), GO:0015979 (photosynthesis), GO:0016020 (membrane), GO:0016021 (integral component of membrane)
L_8CM8TR	1	1	2	0	18	0	2	2	1	0	0	0	0	1	22.6286	9.1257e-05	transcription termination factor, mitochondrial-like [Glycine max]; IPR003690 (Mitochodrial transcription termination factor-related)
L_WZCV04	0	0	0	0	1	0	0	0	0	0	0	4	1	2	22	0.561827	Unknown protein
L_ZMBS6Z	1	0	0	0	1	0	0	0	0	0	0	0	1	0	22	0.514861	ATP synthase, F1 beta subunit; IPR000194 (ATPase, F1/V1/A1 complex, alpha/beta subunit, nucleotide-binding domain), IPR027417 (P-loop containing nucleoside triphosphate hydrolase); GO:0005524 (ATP binding)
L_YL2DXK	0	0	0	0	1	0	0	0	0	0	0	1	1	2	22	0.544792	peptidyl-prolyl cis-trans isomerase
L_TNDJ49	1	2	0	0	7	1	0	0	0	0	0	0	0	0	22	0.0166295	Nodule Cysteine-Rich (NCR) secreted peptide related
L_Z6ZZ5N	0	0	0	1	2	0	0	0	0	0	0	0	0	0	22	0.254101	alpha-L-arabinofuranosidase 1; IPR010720 (Alpha-L-arabinofuranosidase, C-terminal); GO:0046373 (L-arabinose metabolic process), GO:0046556 (alpha-N-arabinofuranosidase activity)
L_B6D72N	0	1	1	0	12	1	2	0	0	1	0	3	2	1	21.12	0.00256294	30S ribosomal protein S8, chloroplastic [Glycine max]; IPR000630 (Ribosomal protein S8); GO:0003735 (structural constituent of ribosome), GO:0005840 (ribosome), GO:0006412 (translation)
L_66L234	0	1	1	0	10	1	1	0	0	0	0	5	3	5	20.9524	0.0166403	Ycf2 [Glycine max]; IPR008543 (Uncharacterised protein family Ycf2); GO:0005524 (ATP binding), GO:0009507 (chloroplast)
L_T2PX7P	1	0	0	0	2	0	0	0	0	0	1	9	1	1	20.3077	0.350834	Orf214 n=2 Tax=Glycine max RepID=Q01925_SOYBN
L_QT9HB9	1	0	0	0	10	3	1	0	0	1	0	0	0	0	20	0.0037585	50S ribosomal protein L32; IPR002677 (Ribosomal protein L32p), IPR011332 (Zinc-binding ribosomal protein); GO:0003735 (structural constituent of ribosome), GO:0006412 (translation), GO:0015934 (large ribosomal subunit)
L_ZVTSFZ	0	0	0	0	1	0	0	0	0	0	1	0	0	1	18.8571	0.514149	lectin protein kinase family protein; IPR001480 (Bulb-type lectin domain)
L_WNSFK4	2	1	0	0	5	1	0	0	0	0	0	0	0	0	18.3333	0.0447382	ovate family protein 6; IPR006458 (Ovate protein family, C-terminal)
L_1S23M0	2	2	1	0	21	2	3	1	0	2	0	5	2	3	18.1176	9.94206e-05	envelope membrane protein; IPR002325 (Cytochrome f), IPR004282 (Chloroplast envelope membrane protein, CemA), IPR024058 (Cytochrome f transmembrane anchor), IPR024094 (Cytochrome f large domain); GO:0005506 (iron ion binding), GO:0009055 (electron carrier activity), GO:0015979 (photosynthesis), GO:0016021 (integral component of membrane), GO:0020037 (heme binding), GO:0031361 (integral component …
L_GTSYCZ	1	0	0	0	9	2	3	0	0	0	0	2	0	0	18	0.00836579	NADH-quinone oxidoreductase subunit A n=2 Tax=Geraniaceae RepID=B7T3H6_9ROSI; IPR000440 (NADH:ubiquinone/plastoquinone oxidoreductase, chain 3), IPR020546 (ATPase, F1 complex, delta/epsilon subunit, N-terminal); GO:0008137 (NADH dehydrogenase (ubiquinone) activity), GO:0015986 (ATP synthesis coupled proton transport), GO:0055114 (oxidation-reduction process)
L_K47PJJ	1	4	2	0	12	0	1	0	0	0	0	0	0	0	17.6	0.00496212	leguminosin group486 secreted peptide; IPR010264 (Plant self-incompatibility S1)
L_WMDNT3	0	1	0	0	3	0	0	0	0	0	0	1	0	4	16.5	0.174378	NADH dehydrogenase subunit 7 n=2 Tax=Mesangiospermae RepID=G3EU36_CUCME
L_QSPYPG	0	0	0	0	9	3	3	0	0	0	0	1	0	0	16.5	0.00874272	30S ribosomal protein S15; IPR000589 (Ribosomal protein S15); GO:0003735 (structural constituent of ribosome), GO:0005622 (intracellular), GO:0005840 (ribosome), GO:0006412 (translation)
L_XMSLB2	2	0	0	0	3	0	0	0	0	1	0	0	0	0	16.5	0.145976	uncharacterized protein LOC102666466 [Glycine max]; IPR012552 (DVL)
L_BZQG9K	3	1	0	2	12	1	1	1	0	0	1	0	1	1	16.3299	0.00289276	unknown protein; Has 15 Blast hits to 15 proteins in 9 species: Archae - 0; Bacteria - 0; Metazoa - 0; Fungi - 0; Plants - 15; Viruses - 0; Other Eukaryotes - 0 (source: NCBI BLink).
L_T9T9VW	0	0	0	0	4	0	0	0	2	0	0	3	2	3	16	0.142597	NADH dehydrogenase subunit n=2 Tax=Papilionoideae RepID=G7I9T5_MEDTR
L_T3BW55	1	0	0	0	4	0	0	0	0	1	0	1	0	5	16	0.106479	Ribosomal L5P family protein; IPR002132 (Ribosomal protein L5), IPR022803 (Ribosomal protein L5 domain); GO:0003735 (structural constituent of ribosome), GO:0005840 (ribosome), GO:0006412 (translation)
L_FJ8XQ0	0	3	1	1	13	1	2	0	1	0	0	0	0	0	15.8889	0.00185401	GDSL-like Lipase/Acylhydrolase superfamily protein; IPR001087 (Lipase, GDSL); GO:0006629 (lipid metabolic process), GO:0016787 (hydrolase activity)
L_TQFJ8N	0	0	0	0	4	0	1	0	0	0	2	0	1	5	15.0857	0.117486	Rho termination factor-like n=1 Tax=Trichodesmium erythraeum (strain IMS101) RepID=Q11AD2_TRIEI
L_0B267T	2	2	1	0	28	7	4	0	0	0	2	12	7	21	14.7251	0.000606835	NAD(P)H-quinone oxidoreductase subunit 2; IPR001750 (NADH:ubiquinone/plastoquinone oxidoreductase), IPR023798 (Ribosomal protein S7 domain); GO:0008137 (NADH dehydrogenase (ubiquinone) activity), GO:0055114 (oxidation-reduction process)
L_0KX02V	1	0	0	0	1	0	0	0	0	0	0	11	67	1	14.6667	0.591585	Unknown protein
L_XCCKT9	1	0	0	0	1	0	0	0	0	0	0	2	0	1	14.6667	0.541671	photosystem II protein D2 [Glycine max]; IPR000484 (Photosynthetic reaction centre, L/M); GO:0009772 (photosynthetic electron transport in photosystem II)
L_XDMDNL	0	0	0	0	1	0	0	0	0	0	0	1	2	3	14.6667	0.562398	Coiled-coil domain-containing protein 55 (DUF2040); IPR012677 (Nucleotide-binding, alpha-beta plait), IPR018612 (Domain of unknown function DUF2040); GO:0000166 (nucleotide binding)
L_XL7TTP	0	0	0	0	4	0	1	0	0	2	0	0	0	0	14.6667	0.0873964	hooker'S evening primr , putative
L_5NL69Q	1	1	0	0	13	3	3	0	0	1	0	2	4	5	14.6667	0.00252463	structural constituent of ribosome; protein binding chrM:25482-28733 REVERSE; IPR000218 (Ribosomal protein L14b/L23e), IPR001971 (Ribosomal protein S11), IPR005704 (Ribosomal protein S3, bacterial), IPR015946 (K homology domain-like, alpha/beta), IPR023571 (Ribosomal protein L14 domain); GO:0003723 (RNA binding), GO:0003735 (structural constituent of ribosome), GO:0005622 (intracellular), GO:0005…
L_WQ8M80	0	3	0	1	5	0	0	0	0	0	0	0	0	0	13.75	0.0670274	Unknown protein
L_27219T	2	0	0	0	11	1	3	0	0	0	7	8	5	6	13.6981	0.0455993	cytochrome b559 subunit alpha; IPR000060 (BCCT transporter family), IPR003372 (Photosystem II PsbL), IPR006217 (Photosystem II cytochrome b559, alpha subunit); GO:0005215 (transporter activity), GO:0006810 (transport), GO:0009523 (photosystem II), GO:0009539 (photosystem II reaction center), GO:0009767 (photosynthetic electron transport chain), GO:0015979 (photosynthesis), GO:0016020 (membrane), …
L_8S3GL1	3	2	0	0	10	2	2	0	0	0	0	4	1	3	13.3333	0.0113338	50S ribosomal protein L20; IPR005813 (Ribosomal protein L20); GO:0003735 (structural constituent of ribosome), GO:0005622 (intracellular), GO:0005840 (ribosome), GO:0006412 (translation), GO:0019843 (rRNA binding)
L_VVTV88	0	0	0	0	1	0	0	0	0	0	1	2	1	2	13.2	0.573663	structural constituent of ribosome; protein binding chrM:25482-28733 REVERSE; IPR000114 (Ribosomal protein L16), IPR001351 (Ribosomal protein S3, C-terminal), IPR016180 (Ribosomal protein L10e/L16); GO:0003735 (structural constituent of ribosome), GO:0005622 (intracellular), GO:0005840 (ribosome), GO:0006412 (translation), GO:0019843 (rRNA binding)
L_TX1ZG2	0	0	0	0	4	0	0	0	1	1	1	1	1	4	13.2	0.121639	Rhodospirillum photometricum DSM 122 draft genome sequence n=2 Tax=Rhodospirillum photometricum DSM 122 RepID=H6SIB1_RHOPH
L_DM7KM1	7	4	0	0	10	0	1	0	0	0	0	0	0	0	12.9412	0.0133095	Unknown protein
L_09LYMH	0	0	1	0	16	0	7	0	1	3	0	5	1	7	12.8	0.00241133	Ycf2 [Glycine max]; IPR008543 (Uncharacterised protein family Ycf2); GO:0005524 (ATP binding), GO:0009507 (chloroplast)
L_C9FKBT	0	1	0	2	7	2	0	0	0	0	1	7	0	3	12.6575	0.0753992	ATP synthase subunit C family protein; IPR000454 (ATPase, F0 complex, subunit C), IPR002379 (V-ATPase proteolipid subunit C-like domain); GO:0015078 (hydrogen ion transmembrane transporter activity), GO:0015986 (ATP synthesis coupled proton transport), GO:0015991 (ATP hydrolysis coupled proton transport)
L_PFH8RR	1	0	0	0	4	1	0	0	1	0	0	4	2	4	12.5714	0.159413	NADH-quinone oxidoreductase subunit K n=8 Tax=Sphingomonadaceae RepID=G2II60_9SPHN; IPR001133 (NADH-ubiquinone oxidoreductase chain 4L/K); GO:0042773 (ATP synthesis coupled electron transport), GO:0055114 (oxidation-reduction process)
L_39QCKB	2	4	10	5	23	1	0	0	0	0	0	0	0	0	12.0476	0.0032898	PATATIN-like protein 5; IPR016035 (Acyl transferase/acyl hydrolase/lysophospholipase); GO:0006629 (lipid metabolic process), GO:0008152 (metabolic process)
L_VG00YC	0	0	0	0	3	0	0	0	0	2	0	1	2	3	12	0.207687	receptor-like kinase 1; IPR001611 (Leucine-rich repeat), IPR013210 (Leucine-rich repeat-containing N-terminal, type 2); GO:0005515 (protein binding)
L_T3VBYM	1	1	0	0	4	1	0	0	1	0	0	3	0	1	11.7333	0.123626	Mitochondrial membrane associated protein n=1 Tax=Brassica juncea RepID=Q85NT8_BRAJU; IPR003319 (ATPase, F0 complex, subunit 8, mitochondrial, plant), IPR009455 (ATP synthase YMF19, uncharacterised, C-terminal); GO:0005739 (mitochondrion), GO:0015078 (hydrogen ion transmembrane transporter activity), GO:0015986 (ATP synthesis coupled proton transport), GO:0016021 (integral component of membrane)
L_21R2ZQ	2	2	0	0	16	3	3	0	0	5	0	5	2	5	11.541	0.00259047	photosynthetic electron transfer B chrC:74841-76292 FORWARD; IPR016174 (Di-haem cytochrome, transmembrane), IPR016175 (Cytochrome b/b6), IPR027387 (Cytochrome b/b6-like domain); GO:0009055 (electron carrier activity), GO:0009767 (photosynthetic electron transport chain), GO:0016020 (membrane), GO:0016491 (oxidoreductase activity), GO:0022904 (respiratory electron transport chain), GO:0042651 (thy…
L_3JDYZ9	3	8	11	0	23	2	0	0	0	0	0	0	0	0	11.2444	0.00510359	Thionin related (TAP1)
L_0Q4Y9J	6	7	0	0	28	4	5	0	3	3	5	0	2	4	11.1325	3.86517e-05	Defensin MtDef4.7; IPR008176 (Gamma thionin); GO:0006952 (defense response)
L_0KVV7S	0	0	0	0	17	3	7	0	1	1	5	20	12	13	11.0542	0.0704318	DNA-directed RNA polymerase subunit alpha; IPR000218 (Ribosomal protein L14b/L23e), IPR001971 (Ribosomal protein S11), IPR009025 (DNA-directed RNA polymerase, RBP11-like dimerisation domain), IPR011260 (RNA polymerase, alpha subunit, C-terminal), IPR023571 (Ribosomal protein L14 domain); GO:0003677 (DNA binding), GO:0003735 (structural constituent of ribosome), GO:0003899 (DNA-directed RNA polyme…
L_XJK3V5	0	1	0	0	2	0	0	0	1	0	0	0	1	0	11	0.289405	mediator of RNA polymerase II transcription subunit 12-like isoform X2 [Glycine max]; IPR019035 (Mediator complex, subunit Med12); GO:0001104 (RNA polymerase II transcription cofactor activity), GO:0006357 (regulation of transcription from RNA polymerase II promoter), GO:0016592 (mediator complex)
L_WQFMR9	2	1	1	0	4	1	0	0	0	0	0	0	0	0	11	0.0957261	Unknown protein
L_X530SQ	2	2	0	0	3	0	0	0	0	0	0	0	0	0	11	0.160856	conserved peptide upstream open reading frame 7
L_XPG416	2	1	0	0	2	0	0	0	0	0	0	0	0	0	11	0.277497	Unknown protein
L_ZKHSVP	0	1	1	0	2	0	0	0	0	0	0	0	0	0	11	0.272509	uncharacterized protein LOC100779874 [Glycine max]
L_ZKHZ95	0	1	0	1	2	0	0	0	0	0	0	0	0	0	11	0.273902	F-box/RNI/FBD-like domain protein; IPR001810 (F-box domain); GO:0005515 (protein binding)
L_YV7PLL	2	0	0	0	1	0	0	0	0	0	0	0	0	0	11	0.506997	Heavy metal transport/detoxification superfamily protein; IPR006121 (Heavy metal-associated domain, HMA); GO:0030001 (metal ion transport), GO:0046872 (metal ion binding)
L_ZZWVY4	0	0	0	0	1	0	0	0	1	0	0	0	0	0	11	0.497103	protein SRG1-like [Glycine max]; IPR026992 (Non-haem dioxygenase N-terminal domain), IPR027443 (Isopenicillin N synthase-like)
L_YW1BFJ	0	1	0	0	1	0	0	0	0	0	0	0	0	0	11	0.497096	Unknown protein
L_ZK72TJ	0	0	0	0	1	0	1	0	0	0	0	0	0	0	11	0.496913	FAD-binding Berberine family protein; IPR012951 (Berberine/berberine-like); GO:0016491 (oxidoreductase activity), GO:0050660 (flavin adenine dinucleotide binding), GO:0055114 (oxidation-reduction process)
L_0VWD9C	2	1	0	0	14	0	4	1	1	0	1	7	10	23	10.9349	0.0490114	Ycf68 n=1 Tax=Medicago truncatula RepID=G7JEB0_MEDTR
L_BFYPM6	2	0	0	0	11	4	4	0	0	2	0	0	0	1	10.7556	0.00620414	NAD(P)H-quinone oxidoreductase subunit 6; IPR001457 (NADH:ubiquinone/plastoquinone oxidoreductase, chain 6); GO:0008137 (NADH dehydrogenase (ubiquinone) activity), GO:0055114 (oxidation-reduction process)
L_1DJR45	2	1	0	0	14	2	3	0	0	4	3	8	4	10	10.6207	0.0140997	ATP-dependent Clp protease proteolytic protein; IPR023562 (Clp protease proteolytic subunit /Translocation-enhancing protein TepA); GO:0004252 (serine-type endopeptidase activity), GO:0006508 (proteolysis)
L_RPHR34	0	0	0	0	5	2	0	0	0	2	0	1	0	5	10.4762	0.0791422	Uncultured bacterium extrachromosomal DNA RGI01661 n=1 Tax=uncultured bacterium RepID=W1I8G9_9BACT
L_80NX9B	3	1	0	0	9	4	1	0	0	2	0	3	1	0	10.4211	0.0189879	ATP synthase subunit C; IPR000454 (ATPase, F0 complex, subunit C), IPR002379 (V-ATPase proteolipid subunit C-like domain); GO:0015078 (hydrogen ion transmembrane transporter activity), GO:0015986 (ATP synthesis coupled proton transport), GO:0015991 (ATP hydrolysis coupled proton transport)
L_0F89GK	2	4	2	1	25	4	10	0	1	0	0	10	15	16	10.1852	0.00415951	structural constituent of ribosome; protein binding chrM:25482-28733 REVERSE; IPR000114 (Ribosomal protein L16), IPR000218 (Ribosomal protein L14b/L23e), IPR001971 (Ribosomal protein S11), IPR002171 (Ribosomal protein L2), IPR002222 (Ribosomal protein S19/S15), IPR005704 (Ribosomal protein S3, bacterial), IPR015946 (K homology domain-like, alpha/beta), IPR016180 (Ribosomal protein L10e/L16), IPR0…
L_TZNJGD	1	0	0	0	3	0	0	0	1	1	0	3	1	3	10.1538	0.226178	NADH-ubiquinone oxidoreductase chain 5 n=241 Tax=Magnoliophyta RepID=NU5M_ARATH; IPR010934 (NADH dehydrogenase subunit 5, C-terminal); GO:0008137 (NADH dehydrogenase (ubiquinone) activity), GO:0042773 (ATP synthesis coupled electron transport), GO:0055114 (oxidation-reduction process)
L_7ZCVZN	2	1	1	1	10	1	1	2	1	1	1	1	1	2	10.1538	0.0078399	Ribosomal protein L27 family protein; IPR001684 (Ribosomal protein L27); GO:0003735 (structural constituent of ribosome), GO:0005622 (intracellular), GO:0005840 (ribosome), GO:0006412 (translation)
L_1KCW4J	0	4	1	0	15	4	1	1	1	0	1	3	3	16	10.102	0.00643435	ribosomal protein 5B; IPR000235 (Ribosomal protein S5/S7), IPR023798 (Ribosomal protein S7 domain); GO:0003723 (RNA binding), GO:0003735 (structural constituent of ribosome), GO:0006412 (translation), GO:0015935 (small ribosomal subunit)
L_VW9S6T	1	2	1	1	5	1	0	0	0	0	0	0	0	0	10	0.0694189	UPF0481 protein [Glycine max]; IPR004158 (Protein of unknown function DUF247, plant)
L_7QV6HV	2	0	1	0	9	4	1	1	0	1	1	5	3	3	9.81818	0.0325	30S ribosomal protein S18, chloroplastic n=4 Tax=Soja RepID=RR18_SOYBN; IPR001648 (Ribosomal protein S18); GO:0003735 (structural constituent of ribosome), GO:0005622 (intracellular), GO:0005840 (ribosome), GO:0006412 (translation)
L_1LFWNQ	0	1	1	0	14	3	2	4	0	1	6	7	2	7	9.77778	0.0124528	photosystem II CP47 chlorophyll A apoprotein; IPR000932 (Photosystem antenna protein-like); GO:0009521 (photosystem), GO:0009523 (photosystem II), GO:0009767 (photosynthetic electron transport chain), GO:0015979 (photosynthesis), GO:0016020 (membrane), GO:0016168 (chlorophyll binding)
L_Y842DB	0	0	0	0	2	0	1	0	0	1	0	0	0	1	9.77778	0.280701	hypothetical protein
L_VWKPRV	1	1	2	1	4	0	0	0	0	0	0	0	0	0	9.77778	0.110196	uncharacterized protein LOC100775355 isoform X4 [Glycine max]
L_0ZX0W7	3	1	0	0	14	2	7	0	0	2	2	5	4	8	9.52577	0.00662386	NAD(P)H-quinone oxidoreductase subunit H; IPR001135 (NADH-quinone oxidoreductase, subunit D), IPR001694 (NADH:ubiquinone oxidoreductase, subunit 1/F420H2 oxidoreductase subunit H), IPR009051 (Alpha-helical ferredoxin), IPR014029 (NADH:ubiquinone oxidoreductase, 49kDa subunit, conserved site), IPR017896 (4Fe-4S ferredoxin-type, iron-sulphur binding domain); GO:0016020 (membrane), GO:0048038 (quino…
L_WKSGJV	2	1	5	0	6	0	0	0	0	0	0	0	0	0	9.42857	0.063683	disease resistance protein (CC-NBS-LRR class) family protein
L_TF2BJT	2	0	0	0	4	2	0	0	1	0	2	0	0	0	9.42857	0.112185	ribosomal protein S10; IPR001848 (Ribosomal protein S10), IPR027486 (Ribosomal protein S10 domain); GO:0003735 (structural constituent of ribosome), GO:0005840 (ribosome), GO:0006412 (translation)
L_WRDZ7B	1	0	0	0	3	0	2	0	0	1	0	0	0	0	9.42857	0.161212	hypothetical protein
L_1PLCWV	3	2	0	0	10	1	3	0	0	1	3	7	3	9	9.3617	0.0383203	30S ribosomal protein S2; IPR000568 (ATPase, F0 complex, subunit A), IPR001865 (Ribosomal protein S2), IPR023591 (Ribosomal protein S2, flavodoxin-like domain); GO:0003735 (structural constituent of ribosome), GO:0005622 (intracellular), GO:0005840 (ribosome), GO:0006412 (translation), GO:0015078 (hydrogen ion transmembrane transporter activity), GO:0015935 (small ribosomal subunit), GO:0015986 (…
L_GZGQN4	2	0	0	0	8	4	1	0	1	2	0	0	0	2	9.26316	0.0211431	photosystem II reaction center protein K; IPR003687 (Photosystem II PsbK); GO:0009523 (photosystem II), GO:0009539 (photosystem II reaction center), GO:0015979 (photosynthesis)
L_63JNXS	1	0	0	0	6	0	1	0	1	2	5	10	0	4	9.2093	0.137167	ATP synthase F1, alpha subunit; IPR005294 (ATPase, F1 complex, alpha subunit), IPR023366 (ATP synthase subunit alpha-like domain), IPR027417 (P-loop containing nucleoside triphosphate hydrolase); GO:0005524 (ATP binding), GO:0015986 (ATP synthesis coupled proton transport), GO:0015991 (ATP hydrolysis coupled proton transport), GO:0015992 (proton transport), GO:0046034 (ATP metabolic process)
L_7HCKS3	2	1	0	0	9	2	3	1	0	2	1	3	2	2	9.13846	0.0185843	photosystem I assembly protein Ycf3; IPR011990 (Tetratricopeptide-like helical); GO:0005515 (protein binding)
L_X4W54P	0	1	0	0	3	1	0	0	0	1	2	0	0	0	9	0.184387	glycine-rich cell wall structural protein 1-like [Glycine max]
L_X6MHH4	1	0	0	0	2	2	0	0	0	0	0	1	2	0	8.8	0.329367	Ribulose bisphosphate carboxylase large chain n=1 Tax=Medicago truncatula RepID=G7JRM2_MEDTR
L_Y152ZM	0	0	0	0	1	0	1	0	0	0	0	2	1	1	8.8	0.562116	hypothetical protein
L_VWKW18	0	0	0	0	1	0	0	0	0	0	0	3	2	5	8.8	0.585424	disease resistance protein (TIR-NBS-LRR class), putative; IPR000767 (Disease resistance protein), IPR026906 (Leucine rich repeat 5), IPR027417 (P-loop containing nucleoside triphosphate hydrolase); GO:0006952 (defense response), GO:0043531 (ADP binding)
L_X5XN8B	0	0	0	0	1	0	1	0	0	0	0	1	0	1	8.8	0.533229	Arabidopsis defensin-like protein; IPR008176 (Gamma thionin); GO:0006952 (defense response)
L_Z0JK18	0	0	0	0	1	0	0	0	0	1	0	0	1	1	8.8	0.53338	DNA repair-recombination protein (RAD50); IPR004584 (DNA repair protein Rad50, eukaryotes), IPR027417 (P-loop containing nucleoside triphosphate hydrolase); GO:0005524 (ATP binding), GO:0006281 (DNA repair), GO:0030870 (Mre11 complex)
L_WB4GDY	0	2	2	1	4	0	0	0	0	0	0	0	0	0	8.8	0.119544	Unknown protein
L_FHW0LG	3	0	0	0	7	4	2	0	0	1	1	1	1	0	8.71698	0.0364627	photosystem II reaction center protein H; IPR001056 (Photosystem II PsbH, phosphoprotein); GO:0009523 (photosystem II), GO:0015979 (photosynthesis), GO:0016020 (membrane), GO:0042301 (phosphate ion binding), GO:0050821 (protein stabilization)
L_5GYN8G	1	0	2	0	11	3	4	0	2	2	0	3	2	3	8.49123	0.0093946	MatK/TrnK amino terminal region protein; IPR002866 (Maturase MatK), IPR024937 (Domain X), IPR024942 (Maturase MatK, N-terminal domain); GO:0006397 (mRNA processing), GO:0009507 (chloroplast)
L_4K2X58	6	4	3	0	12	0	5	0	0	0	0	2	3	3	8.38095	0.0105673	Protein of unknown function (PD694200)
L_1WZ0CX	1	0	2	0	14	5	6	0	0	4	2	5	5	2	8.25	0.00873904	NAD(P)H-quinone oxidoreductase subunit K; IPR001268 (NADH:ubiquinone oxidoreductase, 30kDa subunit), IPR006138 (NADH-ubiquinone oxidoreductase, 20 Kd subunit); GO:0008137 (NADH dehydrogenase (ubiquinone) activity), GO:0048038 (quinone binding), GO:0051536 (iron-sulfur cluster binding), GO:0055114 (oxidation-reduction process)
L_TMBBWT	0	2	2	4	6	0	0	0	0	0	0	0	0	0	8.25	0.0796951	UPF0481 protein At3g47200-like [Glycine max]; IPR004158 (Protein of unknown function DUF247, plant)
L_X272VD	2	2	0	0	3	1	0	0	0	0	0	0	0	0	8.25	0.17337	zinc finger protein 3; IPR013087 (Zinc finger C2H2-type/integrase DNA-binding domain); GO:0003676 (nucleic acid binding), GO:0046872 (metal ion binding)
L_XLDCJP	0	2	1	1	3	0	0	0	0	0	0	0	0	0	8.25	0.179612	uncharacterized protein LOC102667180 [Glycine max]
L_XMXNBZ	0	0	3	0	3	0	1	0	0	0	0	0	0	0	8.25	0.169328	receptor-like protein kinase 2; IPR001611 (Leucine-rich repeat), IPR003591 (Leucine-rich repeat, typical subtype), IPR013210 (Leucine-rich repeat-containing N-terminal, type 2); GO:0005515 (protein binding)
L_162ZK7	18	0	9	4	21	6	0	0	0	0	0	2	0	2	8.10526	0.00517247	kunitz trypsin inhibitor 1; IPR002160 (Proteinase inhibitor I3, Kunitz legume); GO:0004866 (endopeptidase inhibitor activity)
L_0MS7X3	4	2	0	0	20	5	9	0	2	6	0	7	1	5	8.07339	0.00186097	Ycf1 protein; IPR008896 (Uncharacterised protein family Ycf1)
L_SRP41K	3	2	0	1	5	2	0	0	0	0	1	1	0	0	8.04878	0.0872323	ACT domain repeat 6 isoform 1 n=1 Tax=Theobroma cacao RepID=UPI00042B67B2
L_8ZDTGQ	0	1	1	0	8	3	3	0	0	2	0	2	1	4	8	0.0279952	cytochrome C biogenesis protein ccsA; IPR002541 (Cytochrome c assembly protein), IPR017562 (Cytochrome c-type biogenesis protein CcsA); GO:0006461 (protein complex assembly), GO:0008535 (respiratory chain complex IV assembly), GO:0016020 (membrane)
L_9JZFLW	4	0	2	0	9	0	5	0	1	2	0	1	1	2	7.92	0.0204042	photosynthetic electron transfer A chrC:61657-62619 FORWARD; IPR002325 (Cytochrome f), IPR007826 (Photosystem II PsbM), IPR024094 (Cytochrome f large domain); GO:0005506 (iron ion binding), GO:0009055 (electron carrier activity), GO:0009523 (photosystem II), GO:0015979 (photosynthesis), GO:0016021 (integral component of membrane), GO:0020037 (heme binding), GO:0031361 (integral component of thyla…
L_9P0XL6	2	2	0	0	8	3	2	0	0	2	2	1	1	2	7.8806	0.026421	Alpha-L RNA-binding motif/Ribosomal protein S4 family protein; IPR022801 (Ribosomal protein S4/S9); GO:0003723 (RNA binding), GO:0003735 (structural constituent of ribosome), GO:0005622 (intracellular), GO:0006412 (translation), GO:0015935 (small ribosomal subunit), GO:0019843 (rRNA binding)
L_T3MHD2	6	3	0	1	5	0	0	0	0	0	0	0	0	0	7.85714	0.0946534	transcription factor GTE12-like [Glycine max]; IPR001487 (Bromodomain); GO:0005515 (protein binding)
L_3FV7PH	8	3	0	0	11	4	4	0	0	0	0	1	0	2	7.80645	0.0115477	low-molecular-weight cysteine-rich 22; IPR010851 (S locus-related glycoprotein 1 binding pollen coat)
L_6B42J3	0	15	0	0	11	0	0	0	0	0	2	3	2	0	7.7234	0.0706972	leguminosin group486 secreted peptide; IPR010264 (Plant self-incompatibility S1)
L_FJJ8RC	3	1	2	1	7	2	1	0	1	0	0	1	1	2	7.7	0.0371219	NAD(P)-binding Rossmann-fold superfamily protein; IPR002347 (Glucose/ribitol dehydrogenase); GO:0008152 (metabolic process), GO:0016491 (oxidoreductase activity)
L_S31VZ5	0	0	0	0	4	1	2	0	1	1	0	4	0	3	7.65217	0.156893	NADH-ubiquinone oxidoreductase chain n=3 Tax=Pentapetalae RepID=G7I8V1_MEDTR; IPR001694 (NADH:ubiquinone oxidoreductase, subunit 1/F420H2 oxidoreductase subunit H); GO:0016020 (membrane), GO:0055114 (oxidation-reduction process)
L_VJ3LSK	2	1	0	0	3	1	0	0	0	0	4	0	0	0	7.61538	0.206418	Unknown protein
L_8S0CRD	0	0	0	0	6	2	0	1	1	3	2	6	2	4	7.61538	0.117369	cytochrome C oxidase subunit 1, putative; IPR000883 (Cytochrome c oxidase, subunit I), IPR023616 (Cytochrome c oxidase, subunit I domain); GO:0004129 (cytochrome-c oxidase activity), GO:0005506 (iron ion binding), GO:0009055 (electron carrier activity), GO:0009060 (aerobic respiration), GO:0016021 (integral component of membrane), GO:0020037 (heme binding), GO:0055114 (oxidation-reduction process)
L_422QDD	4	1	1	1	8	1	1	1	1	1	1	6	1	6	7.43662	0.0536507	uncharacterized protein LOC100306543 isoform X3 [Glycine max]
L_BJTR99	1	1	1	2	8	1	2	1	2	0	1	2	1	4	7.43662	0.0311201	Cellulase (glycosyl hydrolase family 5) protein; IPR000772 (Ricin B lectin domain), IPR017853 (Glycoside hydrolase, superfamily); GO:0005975 (carbohydrate metabolic process)
L_Z58LVF	0	1	1	0	2	1	0	0	0	0	0	0	0	0	7.33333	0.290382	Ubiquitin-like superfamily protein; IPR000626 (Ubiquitin domain); GO:0005515 (protein binding)
L_T9TQJC	1	0	0	0	2	1	0	0	1	0	0	5	1	2	7.33333	0.376127	NADH-ubiquinone oxidoreductase chain 6 n=31 Tax=Magnoliophyta RepID=K7L9U2_SOYBN; IPR001457 (NADH:ubiquinone/plastoquinone oxidoreductase, chain 6); GO:0008137 (NADH dehydrogenase (ubiquinone) activity), GO:0055114 (oxidation-reduction process)
L_Y0BV1S	1	0	0	0	1	0	0	0	0	1	0	2	1	0	7.33333	0.562997	ATP-dependent DNA helicase Q-like 3-like isoform X5 [Glycine max]; IPR001650 (Helicase, C-terminal), IPR003618 (Transcription elongation factor S-II, central domain), IPR011991 (Winged helix-turn-helix DNA-binding domain), IPR027417 (P-loop containing nucleoside triphosphate hydrolase); GO:0003676 (nucleic acid binding), GO:0004386 (helicase activity), GO:0005524 (ATP binding)
L_WWSR9G	0	0	0	0	1	0	1	0	0	0	0	1	2	2	7.33333	0.573826	anthocyanin 5-aromatic acyltransferase-like [Glycine max]; IPR003480 (Transferase), IPR023213 (Chloramphenicol acetyltransferase-like domain)
L_TWXMLB	2	2	1	1	4	1	0	0	0	0	0	0	0	0	7.33333	0.122815	ATP-binding/protein serine/threonine kinase [Glycine max]; IPR001480 (Bulb-type lectin domain), IPR003609 (Apple-like), IPR011009 (Protein kinase-like domain), IPR013320 (Concanavalin A-like lectin/glucanase, subgroup), IPR021820 (S-locus receptor kinase, C-terminal), IPR024171 (S-receptor-like serine/threonine-protein kinase); GO:0004672 (protein kinase activity), GO:0004674 (protein serine/thre…
L_XZBV0H	2	1	1	0	2	0	0	0	0	0	0	0	0	0	7.33333	0.297741	delta-like protein 3-like [Glycine max]; IPR000742 (Epidermal growth factor-like domain); GO:0005515 (protein binding)
L_YRD7MW	0	0	0	0	2	0	2	0	0	1	0	0	0	0	7.33333	0.283446	hypothetical protein
L_YRPCFM	0	1	1	1	2	0	0	0	0	0	0	0	0	0	7.33333	0.294147	Unknown protein
L_ZT1G5V	1	0	0	1	1	0	0	0	0	0	0	0	0	0	7.33333	0.514454	ATP binding/valine-tRNA ligase/aminoacyl-tRNA ligase n=4 Tax=Brassicaceae RepID=F4KE63_ARATH; IPR002300 (Aminoacyl-tRNA synthetase, class Ia), IPR009080 (Aminoacyl-tRNA synthetase, class 1a, anticodon-binding), IPR010978 (tRNA-binding arm); GO:0000166 (nucleotide binding), GO:0004812 (aminoacyl-tRNA ligase activity), GO:0004832 (valine-tRNA ligase activity), GO:0005524 (ATP binding), GO:0005737 (…
L_X0N8SW	1	0	0	0	1	0	0	0	0	0	0	0	2	4	7.33333	0.566019	Preprotein translocase SecA family protein
L_X2NK3X	2	1	0	0	2	0	1	0	0	0	0	1	0	0	7.33333	0.313659	hypothetical protein
L_XRBRQW	2	1	0	0	2	1	0	0	0	0	0	0	0	0	7.33333	0.29537	Lipid transfer protein; IPR016140 (Bifunctional inhibitor/plant lipid transfer protein/seed storage helical domain)
L_VTND16	0	1	0	0	1	0	0	0	0	0	0	1	1	2	7.33333	0.564005	Cysteine/Histidine-rich C1 domain family protein; IPR004146 (DC1), IPR011011 (Zinc finger, FYVE/PHD-type), IPR011424 (C1-like); GO:0047134 (protein-disulfide reductase activity), GO:0055114 (oxidation-reduction process)
L_XQVZDX	1	1	0	0	1	0	0	0	0	0	0	0	0	0	7.33333	0.514878	Disease resistance protein (CC-NBS-LRR class) family; IPR000767 (Disease resistance protein), IPR001611 (Leucine-rich repeat), IPR027417 (P-loop containing nucleoside triphosphate hydrolase); GO:0005515 (protein binding), GO:0006952 (defense response), GO:0043531 (ADP binding)
L_Z67VHW	1	0	0	1	1	0	0	0	0	0	0	0	0	0	7.33333	0.514454	Unknown protein
L_Z6CPV0	1	0	0	1	1	0	0	0	0	0	0	0	0	0	7.33333	0.514454	Protein kinase superfamily protein; IPR011009 (Protein kinase-like domain), IPR013320 (Concanavalin A-like lectin/glucanase, subgroup); GO:0004672 (protein kinase activity), GO:0005524 (ATP binding), GO:0006468 (protein phosphorylation)
L_ZH8ZLX	1	1	0	0	1	0	0	0	0	0	0	0	0	0	7.33333	0.514878	Unknown protein
L_ZHF9N2	1	1	0	0	1	0	0	0	0	0	0	0	0	0	7.33333	0.514878	Unknown protein
L_ZHH920	1	1	0	0	1	0	0	0	0	0	0	0	0	0	7.33333	0.514878	Unknown protein
L_ZHJ1G1	1	1	0	0	1	0	0	0	0	0	0	0	0	0	7.33333	0.514878	Unknown protein
L_ZHQYLY	1	1	0	0	1	0	0	0	0	0	0	0	0	0	7.33333	0.514878	Unknown protein
L_ZJDKNN	1	1	0	0	1	0	0	0	0	0	0	0	0	0	7.33333	0.514878	Unknown protein
L_GQY052	2	1	0	1	4	1	1	0	0	0	1	2	1	3	7.23288	0.15585	unknown protein; FUNCTIONS IN: molecular_function unknown; INVOLVED IN: biological_process unknown; LOCATED IN: endomembrane system; Has 35333 Blast hits to 34131 proteins in 2444 species: Archae - 798; Bacteria - 22429; Metazoa - 974; Fungi - 991; Plants - 531; Viruses - 0; Other Eukaryotes - 9610 (source: NCBI BLink).
L_0QLG2G	5	0	3	0	16	6	9	0	0	1	2	4	7	10	7.13514	0.00759085	ATP synthase F1, alpha subunit; IPR000194 (ATPase, F1/V1/A1 complex, alpha/beta subunit, nucleotide-binding domain), IPR000793 (ATPase, F1/V1/A1 complex, alpha/beta subunit, C-terminal), IPR004100 (ATPase, F1 complex alpha/beta subunit, N-terminal domain), IPR023366 (ATP synthase subunit alpha-like domain), IPR027417 (P-loop containing nucleoside triphosphate hydrolase); GO:0005524 (ATP binding),…
L_73M2QN	0	2	0	0	8	7	2	0	0	0	1	5	3	4	7.13514	0.071036	30S ribosomal protein S14, chloroplastic n=2 Tax=Mesangiospermae RepID=R9ZTX7_GLYTO; IPR001209 (Ribosomal protein S14); GO:0003735 (structural constituent of ribosome), GO:0005622 (intracellular), GO:0005840 (ribosome), GO:0006412 (translation)
L_RQ44P6	1	8	1	0	6	0	0	0	0	0	0	0	0	0	6.94737	0.0817743	Unknown protein
L_HKT715	6	4	0	0	5	0	0	0	0	1	0	0	0	0	6.875	0.101861	conserved peptide upstream open reading frame 5
L_0402VZ	13	38	26	4	77	4	21	0	17	7	0	0	0	0	6.8583	4.43229e-05	Disease resistance protein (TIR-NBS-LRR class) family; IPR000157 (Toll/interleukin-1 receptor homology (TIR) domain), IPR000767 (Disease resistance protein), IPR027417 (P-loop containing nucleoside triphosphate hydrolase); GO:0005515 (protein binding), GO:0006952 (defense response), GO:0007165 (signal transduction), GO:0043531 (ADP binding)
L_CLZ8H5	1	1	1	0	7	3	4	0	1	0	0	2	0	3	6.84444	0.0446043	NADH dehydrogenase subunit 5 [Glycine max]; IPR003945 (NADH-plastoquinone oxidoreductase, chain 5); GO:0008137 (NADH dehydrogenase (ubiquinone) activity), GO:0042773 (ATP synthesis coupled electron transport), GO:0055114 (oxidation-reduction process)
L_B6D3WK	5	11	1	0	9	0	0	0	0	0	0	0	0	0	6.82759	0.0660437	Unknown protein
L_VX0HRF	1	2	0	1	3	0	0	0	1	0	1	0	0	0	6.82759	0.197272	mediator of RNA polymerase II transcription subunit 25-like isoform X5 [Glycine max]; IPR021419 (Mediator complex, subunit Med25, von Willebrand factor type A)
L_0SQKFM	2	1	0	0	11	5	4	0	0	3	3	4	1	11	6.8169	0.0222219	Photosystem II chlorophyll-binding protein CP43 n=1 Tax=Symbiodinium sp. C3 RepID=U6EFN7_9DINO; IPR000484 (Photosynthetic reaction centre, L/M), IPR000932 (Photosystem antenna protein-like); GO:0009521 (photosystem), GO:0009523 (photosystem II), GO:0009767 (photosynthetic electron transport chain), GO:0009772 (photosynthetic electron transport in photosystem II), GO:0015979 (photosynthesis), GO:0…
L_1DT5MK	2	1	0	0	10	5	4	1	1	0	0	12	3	13	6.76923	0.0873361	S12-like, 30S ribosomal protein S12 subfamily protein; IPR006032 (Ribosomal protein S12/S23); GO:0003735 (structural constituent of ribosome), GO:0005622 (intracellular), GO:0005840 (ribosome), GO:0006412 (translation), GO:0015935 (small ribosomal subunit)
L_VWDXWG	1	4	0	0	4	2	0	0	0	0	0	0	0	0	6.76923	0.124987	uncharacterized protein LOC102669056 isoform X2 [Glycine max]
L_1C7KVF	4	3	3	2	14	2	2	2	3	2	2	3	3	6	6.64748	0.00442819	Pentatricopeptide repeat (PPR) superfamily protein; IPR002885 (Pentatricopeptide repeat), IPR007197 (Radical SAM), IPR013483 (Molybdenum cofactor biosynthesis protein A); GO:0003824 (catalytic activity), GO:0006777 (Mo-molybdopterin cofactor biosynthetic process), GO:0019008 (molybdopterin synthase complex), GO:0046872 (metal ion binding), GO:0051536 (iron-sulfur cluster binding)
L_XXFLQB	0	1	2	0	3	0	0	0	2	0	0	0	0	0	6.6	0.18901	Disease resistance protein (TIR-NBS-LRR class) family; IPR000157 (Toll/interleukin-1 receptor homology (TIR) domain), IPR002182 (NB-ARC), IPR006121 (Heavy metal-associated domain, HMA), IPR027417 (P-loop containing nucleoside triphosphate hydrolase); GO:0005515 (protein binding), GO:0007165 (signal transduction), GO:0030001 (metal ion transport), GO:0043531 (ADP binding), GO:0046872 (metal ion bi…
L_X4DHJ3	2	2	1	1	3	0	0	0	0	0	0	0	0	0	6.6	0.195577	Plant invertase/pectin methylesterase inhibitor superfamily protein; IPR006501 (Pectinesterase inhibitor domain); GO:0004857 (enzyme inhibitor activity), GO:0030599 (pectinesterase activity)
L_GW1R0X	2	1	1	0	6	5	0	0	1	0	0	1	1	4	6.6	0.0719129	NAD(P)H-quinone oxidoreductase subunit 4L n=2 Tax=Oscillatoriophycideae RepID=K9U9S8_9CHRO; IPR001133 (NADH-ubiquinone oxidoreductase chain 4L/K); GO:0042773 (ATP synthesis coupled electron transport), GO:0055114 (oxidation-reduction process)
L_B2GV1N	1	0	0	0	3	1	0	1	0	0	0	8	1	10	6.6	0.291888	NADH dehydrogenase subunit 7, putative; IPR001135 (NADH-quinone oxidoreductase, subunit D); GO:0048038 (quinone binding), GO:0051287 (NAD binding), GO:0055114 (oxidation-reduction process)
L_T5KWCN	1	1	0	0	3	0	3	0	0	0	0	1	2	2	6.6	0.22733	Encodes a defensin-like (DEFL) family protein.
L_3686Q3	1	4	3	1	10	1	2	1	0	3	0	3	3	8	6.28571	0.0307187	UDP-glucosyltransferase family protein; IPR002213 (UDP-glucuronosyl/UDP-glucosyltransferase); GO:0008152 (metabolic process)
L_YK2629	1	1	1	0	2	0	0	0	0	1	0	0	0	0	6.28571	0.305183	subtilisin-like serine protease 2; IPR015500 (Peptidase S8, subtilisin-related); GO:0004252 (serine-type endopeptidase activity), GO:0006508 (proteolysis), GO:0042802 (identical protein binding), GO:0043086 (negative regulation of catalytic activity)
L_YQLSPS	1	2	1	0	2	0	0	0	0	0	0	0	0	0	6.28571	0.299806	basic helix loop helix (bHLH) family transcription factor; IPR025610 (Transcription factor MYC/MYB N-terminal)
L_VPXXJ8	1	0	0	0	2	0	1	0	0	2	0	1	1	0	6.28571	0.334083	conserved peptide upstream open reading frame 53
L_VN34NV	2	3	1	1	4	1	0	0	0	0	0	0	0	0	6.28571	0.135168	receptor-like serine/threonine kinase 2; IPR000858 (S-locus glycoprotein), IPR001480 (Bulb-type lectin domain), IPR003609 (Apple-like), IPR011009 (Protein kinase-like domain), IPR013032 (EGF-like, conserved site), IPR013320 (Concanavalin A-like lectin/glucanase, subgroup), IPR024171 (S-receptor-like serine/threonine-protein kinase); GO:0004672 (protein kinase activity), GO:0004674 (protein serine…
L_WMV1TJ	1	0	0	1	2	2	0	0	0	0	0	0	0	0	6.28571	0.299171	conserved peptide upstream open reading frame 14
L_WQ4R09	3	2	0	0	2	0	0	0	0	0	0	0	0	0	6.28571	0.302371	uncharacterized protein LOC102659667 [Glycine max]
L_Y6Y81T	1	1	1	1	2	0	0	0	0	0	0	0	0	0	6.28571	0.307047	leguminosin group486 secreted peptide; IPR010264 (Plant self-incompatibility S1)
L_Z9FPT3	1	0	0	0	1	0	0	0	1	0	0	0	0	1	6.28571	0.531971	ubiquitin carboxyl-terminal hydrolase-like protein; IPR008974 (TRAF-like); GO:0005515 (protein binding)
L_YMKLFY	1	1	0	0	1	0	0	0	0	0	0	0	0	1	6.28571	0.531964	Unknown protein
L_8HZHR5	3	1	1	1	7	1	3	1	1	1	1	1	1	2	6.24324	0.0420572	U4/U6.U5 tri-snRNP-associated protein 1-like isoform X2 [Glycine max]; IPR005011 (SART-1 protein)
L_R2R9GY	3	1	0	0	3	1	0	0	1	0	1	4	0	2	6.1875	0.25758	NADH-ubiquinone oxidoreductase chain n=309 Tax=Magnoliophyta RepID=G7IB69_MEDTR; IPR003945 (NADH-plastoquinone oxidoreductase, chain 5); GO:0008137 (NADH dehydrogenase (ubiquinone) activity), GO:0042773 (ATP synthesis coupled electron transport), GO:0055114 (oxidation-reduction process)
L_9KPCC3	4	6	2	0	9	1	0	0	0	5	0	0	0	0	6.1875	0.0523234	ankyrin repeat-containing protein At3g12360-like isoform X1 [Glycine max]; IPR020683 (Ankyrin repeat-containing domain), IPR026961 (PGG domain); GO:0005515 (protein binding)
L_MG1L1D	5	5	3	0	7	2	0	0	0	0	0	0	0	0	6.16	0.068018	H/ACA ribonucleoprotein complex subunit 4-like [Glycine max]
L_TNMDFV	2	2	4	2	5	0	0	0	0	0	0	0	0	0	6.11111	0.114094	Unknown protein
L_0ZWRRY	1	3	3	0	14	1	10	0	0	5	3	6	1	7	6.09901	0.019562	ribulose bisphosphate carboxylase large chain; IPR006592 (RNA polymerase, N-terminal), IPR007066 (RNA polymerase Rpb1, domain 3), IPR007080 (RNA polymerase Rpb1, domain 1), IPR007081 (RNA polymerase Rpb1, domain 5), IPR007083 (RNA polymerase Rpb1, domain 4), IPR020888 (Ribulose bisphosphate carboxylase, large subunit); GO:0000287 (magnesium ion binding), GO:0003677 (DNA binding), GO:0003899 (DNA-…
L_Z2S146	1	0	0	0	1	0	0	0	1	0	1	0	0	0	6	0.534065	filament-like plant protein 7-like isoform X1 [Glycine max]; IPR008587 (Filament-like plant protein)
L_JX9FWR	7	1	0	1	4	1	0	0	0	0	1	0	1	2	6	0.158868	ankyrin repeat family protein; IPR020683 (Ankyrin repeat-containing domain), IPR026961 (PGG domain), IPR027001 (Caskin/Ankyrin repeat-containing protein); GO:0005515 (protein binding)
L_7D8QJQ	4	0	0	0	7	9	0	0	1	0	0	3	1	4	5.92308	0.0829009	Unknown protein
L_9SGBKM	3	2	1	1	7	2	2	1	2	0	1	1	0	1	5.88535	0.0450917	anaphase-promoting complex subunit 11-like [Glycine max]; IPR013083 (Zinc finger, RING/FYVE/PHD-type), IPR024991 (Anaphase-promoting complex subunit 11); GO:0004842 (ubiquitin-protein ligase activity), GO:0005515 (protein binding), GO:0005680 (anaphase-promoting complex), GO:0008270 (zinc ion binding)
L_WMBRM4	1	1	0	1	2	1	0	0	0	0	0	1	1	1	5.86667	0.353517	BON1-associated protein 2-like [Glycine max]; IPR000008 (C2 domain); GO:0005515 (protein binding)
L_SJB3TL	2	2	0	1	3	0	1	0	0	0	2	0	3	0	5.82353	0.256527	RING-H2 finger protein 2B; IPR013083 (Zinc finger, RING/FYVE/PHD-type); GO:0005515 (protein binding), GO:0008270 (zinc ion binding)
L_B3276M	2	1	0	2	6	2	1	2	1	1	0	1	1	2	5.73913	0.0760453	unknown protein; FUNCTIONS IN: molecular_function unknown; INVOLVED IN: biological_process unknown; LOCATED IN: nucleolus; EXPRESSED IN: 23 plant structures; EXPRESSED DURING: 13 growth stages; Has 114 Blast hits to 110 proteins in 37 species: Archae - 0; Bacteria - 0; Metazoa - 42; Fungi - 10; Plants - 37; Viruses - 0; Other Eukaryotes - 25 (source: NCBI BLink).
L_895H5L	3	2	2	1	8	2	1	2	2	1	1	1	1	2	5.73913	0.035036	Beta-1,3-N-Acetylglucosaminyltransferase family protein
L_WZRZNN	3	0	0	0	2	0	0	0	1	1	1	0	0	0	5.73913	0.3249	carbonic anhydrase family protein
L_Q8L3X0	0	0	0	0	4	2	1	0	2	1	2	2	0	4	5.73913	0.172286	ribosomal protein S1
L_TQ2FL8	2	1	0	0	2	0	0	0	0	1	1	1	1	2	5.73913	0.375693	Unknown protein
L_K485CB	2	2	1	0	6	2	2	0	3	0	2	0	0	0	5.65714	0.070858	receptor-like protein kinase 1; IPR000858 (S-locus glycoprotein), IPR001480 (Bulb-type lectin domain), IPR011009 (Protein kinase-like domain), IPR013320 (Concanavalin A-like lectin/glucanase, subgroup); GO:0004672 (protein kinase activity), GO:0004674 (protein serine/threonine kinase activity), GO:0005524 (ATP binding), GO:0006468 (protein phosphorylation), GO:0048544 (recognition of pollen)
L_6TP95T	4	2	4	0	6	0	1	0	0	1	0	3	6	7	5.61702	0.151273	Unknown protein
L_DTSL8P	2	1	1	1	5	1	1	1	1	1	1	1	1	2	5.59322	0.105004	protein serine/threonine phosphatases; protein kinases; catalytics; cAMP-dependent protein kinase regulators; ATP binding; protein serine/threonine phosphatases; IPR000961 (AGC-kinase, C-terminal), IPR011009 (Protein kinase-like domain); GO:0004672 (protein kinase activity), GO:0004674 (protein serine/threonine kinase activity), GO:0005524 (ATP binding), GO:0006468 (protein phosphorylation)
L_ZJQ5DH	0	0	2	0	2	0	1	0	0	1	0	0	0	0	5.5	0.3039	Clavata3/ESR (CLE) gene family member
L_ZKP6FC	0	1	3	0	2	0	0	0	0	0	0	0	0	0	5.5	0.295863	Unknown protein
L_YW1624	0	1	2	1	2	0	0	0	0	0	0	0	0	0	5.5	0.30848	LRR and NB-ARC domain disease resistance protein
L_2JYW5M	0	6	2	0	15	9	7	3	2	1	0	0	0	0	5.5	0.0135769	ribonuclease 1; IPR001568 (Ribonuclease T2-like); GO:0003723 (RNA binding), GO:0033897 (ribonuclease T2 activity)
L_X833R0	2	0	0	0	1	1	0	0	0	0	0	1	1	0	5.5	0.564569	conserved peptide upstream open reading frame 35
L_VZMW0R	2	1	1	1	3	1	0	0	0	1	0	0	0	0	5.5	0.208515	RING-H2 finger protein 2B; IPR013083 (Zinc finger, RING/FYVE/PHD-type); GO:0005515 (protein binding), GO:0008270 (zinc ion binding)
L_XGBPTC	2	1	0	1	2	0	1	0	0	0	0	0	0	0	5.5	0.316218	DUF674 family protein; IPR007750 (Protein of unknown function DUF674)
L_XPHD6K	2	1	1	1	2	0	0	0	0	0	0	0	0	0	5.5	0.319378	SKP1-like 14; IPR001232 (SKP1 component); GO:0006511 (ubiquitin-dependent protein catabolic process)
L_ZGNJ2X	2	1	0	0	1	0	0	0	0	0	0	0	0	0	5.5	0.52621	Unknown protein
L_ZGSS6G	2	1	0	0	1	0	0	0	0	0	0	0	0	0	5.5	0.52621	uncharacterized protein LOC102665554 isoform X3 [Glycine max]
L_ZH6SY9	2	1	0	0	1	0	0	0	0	0	0	0	0	0	5.5	0.52621	Unknown protein
L_ZPW8MN	0	0	0	0	1	1	0	0	1	0	0	0	0	0	5.5	0.516249	NADP-dependent alkenal double bond reductase; IPR011032 (GroES (chaperonin 10)-like)
L_ZQ7TFL	0	0	0	1	1	0	0	0	1	0	0	0	0	0	5.5	0.515892	60S ribosomal protein L11-like [Glycine max]; IPR002132 (Ribosomal protein L5), IPR022803 (Ribosomal protein L5 domain); GO:0003735 (structural constituent of ribosome), GO:0005840 (ribosome), GO:0006412 (translation)
L_ZRN2BC	0	0	2	0	1	0	0	0	0	0	0	0	0	0	5.5	0.506103	Cell redox homeostasis protein n=3 Tax=Camelineae RepID=F4I7X9_ARATH; IPR012336 (Thioredoxin-like fold); GO:0045454 (cell redox homeostasis)
L_ZTLK2Y	0	0	0	0	1	0	0	0	1	1	0	0	0	0	5.5	0.516318	ABC transporter family protein; IPR011527 (ABC transporter type 1, transmembrane domain), IPR027417 (P-loop containing nucleoside triphosphate hydrolase); GO:0005524 (ATP binding), GO:0006810 (transport), GO:0016021 (integral component of membrane), GO:0016887 (ATPase activity), GO:0055085 (transmembrane transport)
L_ZVY1V5	0	1	0	0	1	0	0	1	0	0	0	0	0	0	5.5	0.516257	aldose 1-epimerase family protein; IPR008183 (Aldose 1-/Glucose-6-phosphate 1-epimerase), IPR011013 (Galactose mutarotase-like domain); GO:0003824 (catalytic activity), GO:0005975 (carbohydrate metabolic process), GO:0016853 (isomerase activity), GO:0030246 (carbohydrate binding)
L_ZYX7H7	0	0	0	0	1	1	1	0	0	0	0	0	0	0	5.5	0.516059	transmembrane protein, putative
L_2HX9ZB	5	6	0	0	10	0	10	0	0	0	0	3	3	6	5.5	0.0607879	Unknown protein
L_PGNCYP	2	0	0	0	2	2	0	0	0	0	0	2	2	4	5.5	0.397451	ankyrin repeat-containing protein [Glycine max]; IPR020683 (Ankyrin repeat-containing domain), IPR026961 (PGG domain), IPR027001 (Caskin/Ankyrin repeat-containing protein); GO:0005515 (protein binding)
L_WWB6TC	1	0	0	0	1	0	0	0	1	0	0	1	1	2	5.5	0.581793	Unknown protein
L_X9HSJ9	2	1	0	0	1	0	0	0	0	0	0	0	0	0	5.5	0.52621	Pentatricopeptide repeat (PPR) superfamily protein; IPR002885 (Pentatricopeptide repeat), IPR011990 (Tetratricopeptide-like helical); GO:0005515 (protein binding)
L_XNDG34	2	1	0	0	1	0	0	0	0	0	0	0	0	0	5.5	0.52621	Unknown protein
L_YPLVHB	2	1	0	0	1	0	0	0	0	0	0	0	0	0	5.5	0.52621	Unknown protein
L_YPN93X	2	1	0	0	1	0	0	0	0	0	0	0	0	0	5.5	0.52621	Unknown protein
L_YPW8JF	2	1	0	0	1	0	0	0	0	0	0	0	0	0	5.5	0.52621	Unknown protein
L_ZK5RM0	0	1	0	0	1	0	1	0	0	0	0	0	0	0	5.5	0.516126	Unknown protein
L_ZKCCML	0	1	1	0	1	0	0	0	0	0	0	0	0	0	5.5	0.516267	Unknown protein
L_ZKQX6N	0	0	0	2	1	0	0	0	0	0	0	0	0	0	5.5	0.504643	probable carboxylesterase 8-like [Glycine max]; IPR013094 (Alpha/beta hydrolase fold-3); GO:0008152 (metabolic process), GO:0016787 (hydrolase activity)
L_ZKRL69	0	0	0	2	1	0	0	0	0	0	0	0	0	0	5.5	0.504643	uncharacterized protein LOC100777884 [Glycine max]
L_YRRFYV	0	0	0	2	1	0	0	0	0	0	0	0	0	0	5.5	0.504643	COP9 signalosome complex subunit 8
L_2VMVY4	3	1	1	0	10	2	4	1	6	2	2	2	2	4	5.45455	0.0275759	cation/H+ exchanger 23; IPR006153 (Cation/H+ exchanger), IPR014729 (Rossmann-like alpha/beta/alpha sandwich fold); GO:0006812 (cation transport), GO:0015299 (solute:hydrogen antiporter activity), GO:0016021 (integral component of membrane), GO:0055085 (transmembrane transport)
L_1DPK82	6	4	10	3	16	3	5	1	3	1	0	3	2	4	5.17647	0.0212324	NAC domain containing protein 62; IPR003441 (NAC domain); GO:0003677 (DNA binding)
L_W9PK16	2	2	0	0	2	0	0	0	0	1	0	0	0	1	5.17647	0.323046	Unknown protein
L_06V9P9	23	12	4	6	31	4	6	10	7	1	0	6	6	18	5.16667	0.000722191	stress up-regulated Nod 19 protein; IPR011692 (Stress up-regulated Nod 19)
L_1KFWPS	7	8	0	1	11	0	9	0	0	0	0	3	2	9	5.09474	0.0565929	LCR
L_Y59ZHP	1	0	0	0	1	0	0	0	1	0	2	0	1	0	5.07692	0.563344	Unknown protein
L_CD1MYZ	2	1	1	1	5	1	1	1	1	2	1	1	1	2	5.07692	0.114812	Ribosomal silencing factor RsfS n=13 Tax=Streptococcus RepID=F8DEY5_STREP; IPR004394 (Protein Iojap/ribosomal silencing factor RsfS), IPR025656 (Oligomerisation domain)
L_K725ZG	1	2	1	1	5	1	2	0	1	2	1	0	0	0	5.07692	0.106511	KTI12-like, chromatin associated protein; IPR013641 (Chromatin associated protein KTI12), IPR027417 (P-loop containing nucleoside triphosphate hydrolase)
L_V2YFPZ	0	1	0	0	3	0	3	0	2	0	0	1	1	2	5.07692	0.234336	disease resistance protein (TIR-NBS-LRR class)
L_0YLW09	2	4	7	0	13	5	1	1	5	1	1	4	4	12	5.04706	0.028829	disease resistance protein; IPR000767 (Disease resistance protein), IPR027417 (P-loop containing nucleoside triphosphate hydrolase); GO:0006952 (defense response), GO:0043531 (ADP binding)
L_5CM7YB	0	0	2	0	6	5	1	1	2	1	1	12	1	3	5.04459	0.158627	Acetyl-coenzyme A carboxylase carboxyl transferase subunit beta, chloroplastic n=21 Tax=Viridiplantae RepID=ACCD_NICSY; IPR000438 (Acetyl-CoA carboxylase carboxyl transferase, beta subunit); GO:0003989 (acetyl-CoA carboxylase activity), GO:0006633 (fatty acid biosynthetic process), GO:0009317 (acetyl-CoA carboxylase complex), GO:0016874 (ligase activity)
L_QT2HPF	5	2	1	0	4	0	2	0	0	1	0	1	1	1	5.02857	0.170282	Unknown protein
L_QYFV13	1	1	1	1	4	1	1	1	1	1	1	1	1	0	4.98113	0.168385	Pentatricopeptide repeat (PPR) superfamily protein; IPR002885 (Pentatricopeptide repeat), IPR011990 (Tetratricopeptide-like helical); GO:0005515 (protein binding)
L_RK2C8L	2	1	1	1	4	1	1	0	1	1	1	1	1	2	4.98113	0.169096	ruBisCO-associated protein-like [Glycine max]; IPR000677 (2S globulin), IPR017853 (Glycoside hydrolase, superfamily); GO:0005975 (carbohydrate metabolic process)
L_T7DN1K	3	3	2	0	4	2	0	0	0	0	1	0	0	0	4.98113	0.159604	UPF0481 protein [Glycine max]; IPR004158 (Protein of unknown function DUF247, plant)
L_83YKL5	1	2	1	0	5	1	1	1	2	1	1	3	3	5	4.96241	0.159461	unknown protein; FUNCTIONS IN: molecular_function unknown; INVOLVED IN: biological_process unknown; LOCATED IN: cytosol, nucleus; EXPRESSED IN: 25 plant structures; EXPRESSED DURING: 15 growth stages ; IPR018609 (Bud13)
L_1HR6L2	5	2	7	3	13	3	3	2	2	3	2	2	1	3	4.94524	0.0217737	GTP cyclohydrolase I; IPR001474 (GTP cyclohydrolase I); GO:0003934 (GTP cyclohydrolase I activity), GO:0005737 (cytoplasm), GO:0046654 (tetrahydrofolate biosynthetic process)
L_XHH6Y2	1	0	1	0	1	0	0	0	0	0	0	1	1	3	4.88889	0.589345	Unknown protein
L_T0T9BD	0	0	0	0	4	4	3	0	2	0	0	0	0	0	4.88889	0.144099	Disease resistance protein (TIR-NBS-LRR class) family; IPR000157 (Toll/interleukin-1 receptor homology (TIR) domain); GO:0005515 (protein binding), GO:0007165 (signal transduction)
L_X2LZRW	3	1	0	0	2	1	0	0	0	1	0	0	0	0	4.88889	0.325622	exocyst subunit exo70 family protein B1; IPR004140 (Exocyst complex protein Exo70), IPR016159 (Cullin repeat-like-containing domain); GO:0000145 (exocyst), GO:0006887 (exocytosis)
L_X69065	1	1	0	0	2	1	1	0	0	1	0	0	0	0	4.88889	0.319897	Plant self-incompatibility protein S1 family; IPR010264 (Plant self-incompatibility S1)
L_4P7XLV	2	2	2	0	8	2	4	4	1	1	2	1	1	2	4.84404	0.0522954	ABC transporter family protein (ATP-binding component); IPR011527 (ABC transporter type 1, transmembrane domain), IPR027417 (P-loop containing nucleoside triphosphate hydrolase); GO:0000166 (nucleotide binding), GO:0005524 (ATP binding), GO:0006810 (transport), GO:0016021 (integral component of membrane), GO:0016887 (ATPase activity), GO:0017111 (nucleoside-triphosphatase activity), GO:0055085 (t…
L_0FRTLZ	4	6	3	3	19	12	7	4	1	1	3	4	9	13	4.83237	0.00969473	sugar porter (SP) family MFS transporter; IPR005828 (General substrate transporter), IPR016196 (Major facilitator superfamily domain, general substrate transporter); GO:0005215 (transporter activity), GO:0006810 (transport), GO:0016020 (membrane), GO:0016021 (integral component of membrane), GO:0022857 (transmembrane transporter activity), GO:0022891 (substrate-specific transmembrane transporter …
L_STLC54	2	1	0	1	3	2	1	0	0	0	1	0	0	2	4.82927	0.228281	unknown protein; FUNCTIONS IN: molecular_function unknown; INVOLVED IN: biological_process unknown; LOCATED IN: endomembrane system; Has 35333 Blast hits to 34131 proteins in 2444 species: Archae - 798; Bacteria - 22429; Metazoa - 974; Fungi - 991; Plants - 531; Viruses - 0; Other Eukaryotes - 9610 (source: NCBI BLink).
L_0SWHDY	4	4	3	0	14	1	3	12	1	3	1	6	4	11	4.8	0.0516291	sugar porter (SP) family MFS transporter; IPR005828 (General substrate transporter), IPR016196 (Major facilitator superfamily domain, general substrate transporter); GO:0005215 (transporter activity), GO:0006810 (transport), GO:0016020 (membrane), GO:0016021 (integral component of membrane), GO:0022857 (transmembrane transporter activity), GO:0022891 (substrate-specific transmembrane transporter …
L_1573L0	2	2	2	1	11	3	10	2	0	4	1	9	7	1	4.72964	0.0816019	photosystem II protein D1 [Glycine max]; IPR000484 (Photosynthetic reaction centre, L/M); GO:0009055 (electron carrier activity), GO:0009772 (photosynthetic electron transport in photosystem II)
L_J7N50G	3	2	2	0	4	1	1	1	0	0	1	1	1	2	4.71429	0.179731	serine carboxypeptidase-like 34; IPR001563 (Peptidase S10, serine carboxypeptidase); GO:0004185 (serine-type carboxypeptidase activity), GO:0006508 (proteolysis)
L_GV8KT6	0	1	0	0	3	0	3	0	2	0	0	7	0	4	4.71429	0.28691	NADH dehydrogenase subunit F n=1 Tax=Medicago truncatula RepID=G7LCU8_MEDTR
L_KC2KQ0	1	1	1	1	4	1	1	1	1	1	1	1	1	2	4.71429	0.175116	Pentatricopeptide repeat (PPR) superfamily protein; IPR002885 (Pentatricopeptide repeat), IPR011990 (Tetratricopeptide-like helical); GO:0005515 (protein binding)
L_V3P6DN	6	2	0	0	3	0	0	0	0	2	0	0	0	0	4.71429	0.22451	B3 DNA-binding domain protein; IPR015300 (DNA-binding pseudobarrel domain); GO:0003677 (DNA binding)
L_XVD5G4	0	0	0	0	1	0	1	0	1	0	1	0	0	0	4.71429	0.535314	Plant thionin family protein
L_ZK1BGD	0	1	0	0	1	0	0	0	1	0	1	0	0	0	4.71429	0.535497	Glucose-fructose oxidoreductase domain-containing protein 2, putative n=1 Tax=Theobroma cacao RepID=UPI00042B3EC8
L_9K406Q	5	4	0	0	6	4	2	0	1	0	0	0	1	2	4.71429	0.0939477	Bifunctional inhibitor/lipid-transfer protein/seed storage 2S albumin superfamily protein; IPR016140 (Bifunctional inhibitor/plant lipid transfer protein/seed storage helical domain)
L_PGF62Z	3	1	0	1	3	1	0	0	0	2	0	1	1	2	4.71429	0.257467	telomere repeat-binding factor 4 isoform X2 [Glycine max]; IPR009057 (Homeodomain-like); GO:0003677 (DNA binding), GO:0003682 (chromatin binding)
L_WRB76J	2	1	0	0	1	0	0	0	0	0	1	0	0	0	4.71429	0.54539	Unknown protein
L_YVT2L3	0	2	0	0	1	0	0	0	0	0	1	0	0	0	4.71429	0.525589	F-box/RNI/FBD-like domain protein; IPR006566 (FBD domain)
L_MG7TCH	4	1	0	3	3	1	0	0	0	0	0	0	0	0	4.71429	0.222871	receptor-like protein kinase FERONIA-like [Glycine max]; IPR024788 (Malectin-like carbohydrate-binding domain)
L_0HJK2P	6	12	8	12	20	3	6	1	0	0	0	3	3	7	4.70588	0.0410513	FAD-binding Berberine family protein; IPR012951 (Berberine/berberine-like), IPR016166 (FAD-binding, type 2); GO:0003824 (catalytic activity), GO:0008762 (UDP-N-acetylmuramate dehydrogenase activity), GO:0016491 (oxidoreductase activity), GO:0050660 (flavin adenine dinucleotide binding), GO:0055114 (oxidation-reduction process)
L_RP1CVQ	5	3	1	0	4	3	0	0	0	0	0	0	0	0	4.63158	0.164695	Protein kinase superfamily protein; IPR011009 (Protein kinase-like domain), IPR013320 (Concanavalin A-like lectin/glucanase, subgroup); GO:0004672 (protein kinase activity), GO:0004674 (protein serine/threonine kinase activity), GO:0005524 (ATP binding), GO:0006468 (protein phosphorylation)
L_018Y67	3	2	0	2	32	0	47	3	7	14	0	76	126	0	4.60131	0.217272	GRF zinc finger protein; IPR010666 (Zinc finger, GRF-type); GO:0008270 (zinc ion binding)
L_R6LZKD	2	3	1	1	5	2	1	0	1	2	0	0	0	0	4.58333	0.116621	receptor-like kinase; IPR001611 (Leucine-rich repeat), IPR003591 (Leucine-rich repeat, typical subtype), IPR013210 (Leucine-rich repeat-containing N-terminal, type 2), IPR025875 (Leucine rich repeat 4); GO:0005515 (protein binding)
L_0K28B4	9	23	0	0	14	3	0	0	0	1	0	10	6	9	4.56296	0.0990916	Unknown protein; IPR010851 (S locus-related glycoprotein 1 binding pollen coat)
L_0GB366	1	1	2	0	10	9	4	0	0	3	3	13	9	15	4.53608	0.159582	photosystem I P700 chlorophyll A apoprotein; IPR001280 (Photosystem I PsaA/PsaB); GO:0009522 (photosystem I), GO:0009579 (thylakoid), GO:0015979 (photosynthesis), GO:0016021 (integral component of membrane), GO:0046872 (metal ion binding)
L_8V8XGB	1	1	1	1	5	1	2	1	1	2	2	1	2	4	4.52055	0.141435	ubiquinone biosynthesis monooxygenase COQ6-like protein; IPR003042 (Aromatic-ring hydroxylase-like), IPR010971 (Ubiquinone biosynthesis hydroxylase, UbiH/UbiF/VisC/COQ6); GO:0004497 (monooxygenase activity), GO:0006744 (ubiquinone biosynthetic process), GO:0008152 (metabolic process), GO:0016491 (oxidoreductase activity), GO:0050660 (flavin adenine dinucleotide binding), GO:0055114 (oxidation-red…
L_101ZB6	12	14	4	5	16	9	0	0	0	1	0	0	0	0	4.51282	0.050118	LRR and NB-ARC domain disease resistance protein; IPR002182 (NB-ARC); GO:0043531 (ADP binding)
L_8KNJ5H	1	0	1	0	8	0	7	2	8	0	3	0	0	0	4.51282	0.0867274	transmembrane protein, putative
L_6CGMJL	9	13	0	0	8	0	1	0	1	0	0	0	0	0	4.51282	0.0953857	LCR n=1 Tax=Medicago truncatula RepID=G8A2D4_MEDTR
L_DZX5SJ	2	1	1	1	4	1	1	1	1	1	1	1	1	2	4.47458	0.180524	Pentatricopeptide repeat (PPR) superfamily protein; IPR002625 (Smr protein/MutS2 C-terminal), IPR002885 (Pentatricopeptide repeat), IPR011990 (Tetratricopeptide-like helical); GO:0005515 (protein binding)
L_S2VPP2	2	1	1	1	4	1	1	1	1	1	1	0	0	2	4.47458	0.162706	hypothetical protein
L_2C4S24	0	0	2	0	8	1	9	1	0	4	3	7	1	8	4.4	0.122752	ATP synthase, F1 beta subunit; IPR001469 (ATPase, F1 complex, delta/epsilon subunit), IPR005722 (ATPase, F1 complex, beta subunit), IPR027417 (P-loop containing nucleoside triphosphate hydrolase); GO:0000166 (nucleotide binding), GO:0005524 (ATP binding), GO:0015986 (ATP synthesis coupled proton transport), GO:0015991 (ATP hydrolysis coupled proton transport), GO:0015992 (proton transport), GO:00…
L_2D40FG	4	4	3	1	7	2	1	0	3	0	0	7	3	6	4.4	0.136109	MLP-like protein 43; IPR000916 (Bet v I domain), IPR023393 (START-like domain); GO:0006952 (defense response), GO:0009607 (response to biotic stimulus)
L_WZM2QN	0	1	1	0	1	0	0	0	0	0	0	1	2	2	4.4	0.59318	LRR and NB-ARC domain disease resistance protein; IPR000767 (Disease resistance protein), IPR027417 (P-loop containing nucleoside triphosphate hydrolase); GO:0006952 (defense response), GO:0043531 (ADP binding)
L_YSHR2Q	1	1	1	0	1	0	0	0	0	0	0	0	1	0	4.4	0.553245	Unknown protein
L_9KP96L	0	5	0	0	3	0	0	0	0	0	0	5	5	10	4.4	0.345978	Unknown protein
L_TM8NK6	0	0	0	0	1	0	1	0	0	0	0	5	1	6	4.4	0.600405	plasma membrane H+-ATPase; IPR023299 (P-type ATPase, cytoplasmic domain N)
L_V3WWLY	2	2	0	0	2	1	0	0	0	1	0	0	0	0	4.4	0.32954	Unknown protein; IPR028144 (Cysteine-rich transmembrane CYSTM domain)
L_WBG8VK	0	2	1	0	2	0	2	0	0	0	0	0	0	0	4.4	0.318114	Serine/Threonine kinase family protein; IPR000858 (S-locus glycoprotein), IPR001480 (Bulb-type lectin domain), IPR013227 (PAN-2 domain), IPR013320 (Concanavalin A-like lectin/glucanase, subgroup); GO:0048544 (recognition of pollen)
L_X2PG0D	2	1	0	0	2	0	1	0	1	1	0	0	0	0	4.4	0.333112	uncharacterized protein LOC102665666 isoform X2 [Glycine max]
L_XF22M8	0	0	0	1	1	0	0	1	0	0	0	0	2	2	4.4	0.573516	Cyclopropane-fatty-acyl-phospholipid synthase
L_XLD8FM	0	4	1	0	2	0	0	0	0	0	0	0	0	0	4.4	0.301847	uncharacterized protein LOC100790421 [Glycine max]
L_YVGLV3	1	0	1	0	1	1	0	0	0	0	0	0	0	0	4.4	0.533982	protein PLANT CADMIUM RESISTANCE 9-like [Glycine max]; IPR006461 (Uncharacterised protein family Cys-rich)
L_YZH31F	1	0	0	1	1	1	0	0	0	0	0	0	0	0	4.4	0.5336	Cytochrome P450 superfamily protein; IPR001128 (Cytochrome P450); GO:0005506 (iron ion binding), GO:0020037 (heme binding), GO:0055114 (oxidation-reduction process)
L_Z1DQQZ	1	1	0	1	1	0	0	0	0	0	0	0	0	0	4.4	0.533667	high mobility group B protein 15-like isoform X7 [Glycine max]; IPR009071 (High mobility group box domain)
L_ZBJJ3J	1	0	0	0	1	2	0	0	0	0	0	0	0	0	4.4	0.52502	Unknown protein
L_ZD0L67	1	1	0	0	1	1	0	0	0	0	0	0	0	0	4.4	0.534024	RING-H2 finger protein 2B; IPR013083 (Zinc finger, RING/FYVE/PHD-type); GO:0005515 (protein binding), GO:0008270 (zinc ion binding)
L_ZD63CL	1	0	1	0	1	1	0	0	0	0	0	0	0	0	4.4	0.533982	cytokinesis protein sepA-like isoform X1 [Glycine max]
L_ZH8XPW	1	2	0	0	1	0	0	0	0	0	0	0	0	0	4.4	0.524191	Unknown protein
L_ZHK2PY	1	1	1	0	1	0	0	0	0	0	0	0	0	0	4.4	0.534049	Unknown protein
L_ZJ25G1	1	0	0	0	1	0	1	0	1	0	0	0	0	0	4.4	0.533915	transmembrane protein, putative
L_ZJ9F5J	1	0	1	1	1	0	0	0	0	0	0	0	0	0	4.4	0.533625	uncharacterized protein LOC102664275 [Glycine max]
L_ZJF935	1	1	1	0	1	0	0	0	0	0	0	0	0	0	4.4	0.534049	uncharacterized protein LOC100792469 [Glycine max]
L_Y296LV	0	0	1	1	1	0	0	0	0	0	0	0	1	2	4.4	0.563522	late embryogenesis abundant protein group 3 protein
L_Y5MK1S	1	0	0	1	1	1	0	0	0	0	0	0	1	0	4.4	0.552797	uncharacterized protein LOC100783412 [Glycine max]
L_XQM8XB	1	0	0	0	1	0	1	0	0	1	0	0	0	0	4.4	0.53391	unknown protein; Has 2 Blast hits to 2 proteins in 1 species: Archae - 0; Bacteria - 0; Metazoa - 0; Fungi - 0; Plants - 2; Viruses - 0; Other Eukaryotes - 0 (source: NCBI BLink).
L_Y699V7	1	1	0	0	1	0	1	0	0	0	0	0	0	0	4.4	0.533908	transmembrane protein, putative
L_YK40KQ	1	0	0	1	1	0	1	0	0	0	0	0	0	0	4.4	0.533484	cell division cycle-like protein; IPR009772 (D123)
L_YNJQMN	1	0	0	1	1	1	0	0	0	0	0	0	0	0	4.4	0.5336	histidine-containing phosphotransfer protein 1-like [Glycine max]; IPR008207 (Signal transduction histidine kinase, phosphotransfer (Hpt) domain); GO:0000160 (phosphorelay signal transduction system), GO:0004871 (signal transducer activity)
L_YQS0WZ	1	1	0	1	1	0	0	0	0	0	0	0	0	0	4.4	0.533667	Unknown protein
L_YVCZ7X	1	1	0	1	1	0	0	0	0	0	0	0	0	0	4.4	0.533667	myb transcription factor; IPR009057 (Homeodomain-like); GO:0003677 (DNA binding), GO:0003682 (chromatin binding)
L_05R9YK	28	13	25	10	41	15	11	1	12	2	1	3	2	6	4.30207	0.00629565	receptor-like protein kinase 2; IPR001611 (Leucine-rich repeat), IPR003591 (Leucine-rich repeat, typical subtype), IPR006553 (Leucine-rich repeat, cysteine-containing subtype), IPR013210 (Leucine-rich repeat-containing N-terminal, type 2), IPR025875 (Leucine rich repeat 4); GO:0005515 (protein binding)
L_WNDBL1	1	0	0	0	1	0	1	0	0	0	1	1	1	3	4.25806	0.608385	transmembrane protein, putative
L_1RZHJP	4	7	0	2	10	5	2	2	1	3	4	1	1	2	4.25806	0.054042	plant invertase/pectin methylesterase inhibitor; IPR006501 (Pectinesterase inhibitor domain); GO:0004857 (enzyme inhibitor activity), GO:0030599 (pectinesterase activity)
L_68KLXQ	4	2	2	2	6	2	1	0	1	2	3	1	1	2	4.25806	0.111139	MYB transcription factor MYB173 [Glycine max]; IPR009057 (Homeodomain-like); GO:0003677 (DNA binding), GO:0003682 (chromatin binding)
L_F517NX	1	1	1	1	4	1	3	0	1	1	1	1	1	2	4.25806	0.183629	Chaperone DnaJ-domain superfamily protein; IPR001623 (DnaJ domain)
L_JW45N1	1	2	2	0	3	0	0	0	2	0	0	1	3	5	4.25806	0.301988	Cytochrome P450 superfamily protein; IPR001128 (Cytochrome P450); GO:0005506 (iron ion binding), GO:0020037 (heme binding), GO:0055114 (oxidation-reduction process)
L_WGLG2K	1	1	0	0	2	0	1	0	1	1	2	0	0	0	4.25806	0.353324	hypothetical protein
L_F97N25	2	3	3	1	5	1	1	0	2	0	0	2	2	4	4.23077	0.161688	glutamate receptor 2.5; IPR001320 (Ionotropic glutamate receptor), IPR001638 (Extracellular solute-binding protein, family 3); GO:0004970 (ionotropic glutamate receptor activity), GO:0005215 (transporter activity), GO:0005234 (extracellular-glutamate-gated ion channel activity), GO:0006810 (transport), GO:0016020 (membrane)
L_3BW4FP	3	2	6	1	9	2	4	2	3	1	1	1	2	3	4.19788	0.055748	P-loop nucleoside triphosphate hydrolase superfamily protein; IPR010488 (Zeta toxin domain), IPR027417 (P-loop containing nucleoside triphosphate hydrolase); GO:0005524 (ATP binding), GO:0016301 (kinase activity)
L_0F81PF	6	2	8	4	11	4	0	0	0	0	1	13	16	30	4.19653	0.234277	Protein kinase superfamily protein; IPR001611 (Leucine-rich repeat), IPR003591 (Leucine-rich repeat, typical subtype), IPR011009 (Protein kinase-like domain), IPR013320 (Concanavalin A-like lectin/glucanase, subgroup), IPR025875 (Leucine rich repeat 4); GO:0004672 (protein kinase activity), GO:0004713 (protein tyrosine kinase activity), GO:0005515 (protein binding), GO:0005524 (ATP binding), GO:0…
L_PFD6HN	0	0	0	0	2	1	1	0	2	1	0	7	0	1	4.19048	0.388144	Alpha-L RNA-binding motif/Ribosomal protein S4 family protein; IPR002942 (RNA-binding S4 domain); GO:0003723 (RNA binding)
L_VZW2CT	2	1	0	0	2	0	1	1	1	0	0	1	1	1	4.19048	0.3825	hypothetical protein
L_7YGRLR	4	12	3	2	8	2	0	0	0	0	0	0	0	0	4.19048	0.0978727	leguminosin group486 secreted peptide; IPR010264 (Plant self-incompatibility S1)
L_W3QG4D	2	1	1	0	2	2	0	0	0	0	1	0	0	0	4.125	0.348106	RALF; IPR008801 (Rapid ALkalinization Factor)
L_STL7F8	2	1	0	0	3	5	1	0	0	0	0	0	1	0	4.125	0.225016	photosystem II reaction center protein Z; IPR002644 (Photosystem II PsbZ, reaction centre); GO:0009523 (photosystem II), GO:0009539 (photosystem II reaction center), GO:0015979 (photosynthesis), GO:0042549 (photosystem II stabilization)
L_V1KY70	4	0	0	2	3	4	0	0	0	0	0	0	0	0	4.125	0.23105	ribonuclease S-2-like [Glycine max]; IPR001568 (Ribonuclease T2-like); GO:0003723 (RNA binding), GO:0033897 (ribonuclease T2 activity)
L_WW3TFM	2	1	1	0	2	0	0	0	0	2	1	0	0	0	4.125	0.35011	Spc97 / Spc98 family of spindle pole body (SBP) component
L_YGN4PT	0	0	0	0	1	0	0	0	0	2	2	0	0	0	4.125	0.535689	cleavage and polyadenylation specificity factor 73 kDa subunit-II; IPR011108 (RNA-metabolising metallo-beta-lactamase)
L_XNG2FB	1	0	0	0	1	1	0	0	0	0	2	0	0	2	4.125	0.572556	transcription factor PIL1-like [Glycine max]; IPR011598 (Myc-type, basic helix-loop-helix (bHLH) domain); GO:0046983 (protein dimerization activity)
L_07T6NZ	0	0	0	0	3	0	4	0	2	2	0	42	74	0	4.125	0.354087	GRF zinc finger protein; IPR010666 (Zinc finger, GRF-type); GO:0008270 (zinc ion binding)
L_XP45QZ	2	1	0	0	1	0	0	0	0	0	2	0	0	0	4.125	0.555473	uncharacterized protein LOC100787477 [Glycine max]
L_XLD36W	0	1	0	1	1	0	0	0	0	0	2	0	0	0	4.125	0.545148	vitellogenin-2-like [Glycine max]
L_0S6HXS	7	8	2	0	14	2	15	4	0	2	1	2	4	4	4.07048	0.0506033	late embryogenesis abundant protein (LEA) family protein
L_0D58ZW	7	19	5	5	24	7	13	1	2	9	0	1	1	2	4.06154	0.0283742	sulfotransferase; IPR000863 (Sulfotransferase domain), IPR027417 (P-loop containing nucleoside triphosphate hydrolase); GO:0008146 (sulfotransferase activity)
L_SB0ZS3	1	1	1	1	3	1	1	0	1	1	2	0	0	0	4.04082	0.251358	P-loop containing nucleoside triphosphate hydrolases superfamily protein; IPR027417 (P-loop containing nucleoside triphosphate hydrolase)
L_GWB8K5	1	0	0	0	3	1	0	4	1	0	2	4	1	4	4.04082	0.319118	ATP synthase F0 subunit 4 n=15 Tax=Liliopsida RepID=G9HNT5_PHODC; IPR008688 (ATPase, F0 complex, B chain/subunit B/MI25); GO:0015078 (hydrogen ion transmembrane transporter activity), GO:0015986 (ATP synthesis coupled proton transport)
L_HC9C80	2	1	0	1	3	1	1	1	1	0	2	1	1	2	4.04082	0.285838	B3 domain-containing transcription factor FUS3-like [Glycine max]; IPR015300 (DNA-binding pseudobarrel domain); GO:0003677 (DNA binding)
L_3D08MS	6	2	2	1	7	5	1	3	0	1	2	1	1	2	4.01739	0.0915576	heme-binding protein 2 [Glycine max]; IPR006917 (SOUL haem-binding protein), IPR011256 (Regulatory factor, effector binding domain)
L_XBDZQP	1	1	1	0	1	0	0	0	0	0	0	2	1	1	4	0.599252	CLIP-associated protein; IPR013320 (Concanavalin A-like lectin/glucanase, subgroup)
L_X51PJF	1	2	1	0	2	0	0	1	1	0	0	0	0	0	4	0.338884	Unknown protein; IPR006706 (Extensin domain); GO:0005199 (structural constituent of cell wall), GO:0009664 (plant-type cell wall organization)
L_0YJS4W	1	3	0	0	11	4	10	4	5	1	0	5	6	11	4	0.0677348	Ribonuclease T2 family protein; IPR001568 (Ribonuclease T2-like); GO:0003723 (RNA binding), GO:0033897 (ribonuclease T2 activity)
L_WQRW5D	3	2	0	0	2	2	0	0	0	0	0	0	0	0	4	0.334541	Ubiquitin-like superfamily protein; IPR000626 (Ubiquitin domain), IPR019956 (Ubiquitin); GO:0005515 (protein binding)
L_RGYM9T	1	1	1	1	2	1	0	0	0	0	0	1	2	4	4	0.418085	glutathione S-transferase TAU 1; IPR005955 (Maleylacetoacetate isomerase), IPR010987 (Glutathione S-transferase, C-terminal-like), IPR012336 (Thioredoxin-like fold); GO:0003824 (catalytic activity), GO:0005515 (protein binding), GO:0005737 (cytoplasm), GO:0009072 (aromatic amino acid family metabolic process)
L_BXHCG4	2	3	0	0	4	3	1	0	2	0	0	1	3	4	4	0.217387	RING-H2 finger protein 2B; IPR013083 (Zinc finger, RING/FYVE/PHD-type); GO:0005515 (protein binding), GO:0008270 (zinc ion binding)
L_XWSRHM	1	1	0	0	1	0	0	0	1	0	0	0	1	1	4	0.57038	Unknown protein
L_1LWVPL	5	4	0	0	10	8	2	2	1	4	13	0	0	0	3.9521	0.100613	Unknown protein
L_ST5TVK	2	1	0	1	2	0	1	0	1	0	1	1	1	1	3.9403	0.402012	unknown protein; FUNCTIONS IN: molecular_function unknown; INVOLVED IN: biological_process unknown; LOCATED IN: endomembrane system; IPR027858 (Protein of unknown function DUF4516)
L_D2N455	2	1	3	1	6	1	2	1	5	1	1	1	1	2	3.92079	0.113611	galactoside 2-alpha-L-fucosyltransferase-like protein; IPR004938 (Xyloglucan fucosyltransferase); GO:0008107 (galactoside 2-alpha-L-fucosyltransferase activity), GO:0016020 (membrane), GO:0042546 (cell wall biogenesis)
L_K2NF66	1	0	0	0	3	1	2	0	1	2	2	0	0	5	3.92079	0.266833	NADH:ubiquinone oxidoreductase subunit A n=1 Tax=Roseomonas sp. B5 RepID=UPI000301C30B; IPR000440 (NADH:ubiquinone/plastoquinone oxidoreductase, chain 3), IPR006032 (Ribosomal protein S12/S23); GO:0003735 (structural constituent of ribosome), GO:0005622 (intracellular), GO:0005840 (ribosome), GO:0006412 (translation), GO:0008137 (NADH dehydrogenase (ubiquinone) activity), GO:0015935 (small riboso…
L_X7QDZD	1	1	1	0	1	0	0	0	0	0	1	0	0	0	3.88235	0.553229	Unknown protein; IPR008480 (Protein of unknown function DUF761, plant)
L_DRJPSQ	4	3	3	2	6	7	0	0	0	0	0	0	0	0	3.88235	0.130584	disease resistance protein (TIR-NBS-LRR class), putative; IPR000157 (Toll/interleukin-1 receptor homology (TIR) domain), IPR000767 (Disease resistance protein), IPR027417 (P-loop containing nucleoside triphosphate hydrolase); GO:0005515 (protein binding), GO:0006952 (defense response), GO:0007165 (signal transduction), GO:0043531 (ADP binding)
L_YG98GB	1	1	1	0	1	0	0	0	0	0	1	0	0	0	3.88235	0.553229	uncharacterized protein LOC102661248 isoform X1 [Glycine max]
L_YPZMQV	1	1	0	0	1	0	0	0	0	1	1	0	0	0	3.88235	0.553273	Unknown protein
L_MHNVWS	3	4	2	0	4	0	0	0	0	3	1	0	1	2	3.88235	0.20259	uncharacterized protein LOC100808979 [Glycine max]
L_XNKVV9	1	1	0	0	1	1	0	0	0	0	1	0	0	0	3.88235	0.553205	blue copper protein-like [Glycine max]; IPR008972 (Cupredoxin); GO:0005507 (copper ion binding), GO:0009055 (electron carrier activity)
L_8W89X1	3	14	10	0	10	2	0	0	0	1	0	0	0	0	3.85965	0.122561	hypothetical protein
L_8D0XP9	1	0	0	0	5	3	6	0	1	3	0	3	2	3	3.85965	0.173511	NAD(P)H-quinone oxidoreductase subunit H; IPR010226 (NADH-quinone oxidoreductase, chain I), IPR017896 (4Fe-4S ferredoxin-type, iron-sulphur binding domain); GO:0008137 (NADH dehydrogenase (ubiquinone) activity), GO:0016020 (membrane), GO:0051536 (iron-sulfur cluster binding), GO:0055114 (oxidation-reduction process)
L_SD5RYS	2	0	1	1	2	1	0	0	0	1	0	2	2	3	3.82609	0.436369	Disease resistance protein (CC-NBS-LRR class) family; IPR000767 (Disease resistance protein), IPR027417 (P-loop containing nucleoside triphosphate hydrolase); GO:0006952 (defense response), GO:0043531 (ADP binding)
L_M896F7	2	1	0	0	2	0	1	0	2	0	0	2	3	3	3.82609	0.436876	kish-A-like protein; IPR009653 (Protein of unknown function DUF1242)
L_VJHNPY	2	2	2	1	3	2	0	0	0	0	2	0	0	0	3.80769	0.26313	UPF0481 protein [Glycine max]; IPR004158 (Protein of unknown function DUF247, plant)
L_8M27PN	1	1	0	0	4	1	6	1	0	0	2	5	1	6	3.77143	0.256013	Ribosomal protein S11 family protein; IPR001971 (Ribosomal protein S11); GO:0003735 (structural constituent of ribosome), GO:0005622 (intracellular), GO:0005840 (ribosome), GO:0006412 (translation)
L_QVR05L	2	1	0	0	2	0	1	1	1	0	1	1	1	2	3.77143	0.412081	Unknown protein
L_QFVPNK	7	2	0	0	3	0	1	0	0	2	0	0	0	1	3.77143	0.247338	uncharacterized protein LOC100775889 [Glycine max]
L_SCX28N	3	2	0	2	3	2	0	0	0	1	0	1	0	1	3.77143	0.265902	SWI3, ADA2, N-CoR and tfiiib DNA-binding domain protein; IPR009057 (Homeodomain-like); GO:0003677 (DNA binding), GO:0003682 (chromatin binding)
L_0TK25X	13	9	4	5	12	4	1	1	1	2	1	2	3	5	3.76247	0.066038	protein serine/threonine kinases; protein kinases; ATP binding; sugar binding; kinases; carbohydrate binding; IPR008985 (Concanavalin A-like lectin/glucanases superfamily), IPR011009 (Protein kinase-like domain), IPR013320 (Concanavalin A-like lectin/glucanase, subgroup); GO:0004672 (protein kinase activity), GO:0004674 (protein serine/threonine kinase activity), GO:0005524 (ATP binding), GO:0006…
L_1FQ0TY	6	2	5	7	10	7	1	1	1	1	0	3	3	5	3.76068	0.0889512	DUF674 family protein; IPR007750 (Protein of unknown function DUF674)
L_H1Q5V7	2	2	3	1	4	3	1	0	0	0	0	4	1	3	3.74468	0.241477	glutamate receptor 3.3; IPR001638 (Extracellular solute-binding protein, family 3), IPR002455 (GPCR, family 3, gamma-aminobutyric acid receptor, type B), IPR017103 (Ionotropic glutamate receptor, plant), IPR028082 (Periplasmic binding protein-like I); GO:0004965 (G-protein coupled GABA receptor activity), GO:0004970 (ionotropic glutamate receptor activity), GO:0005215 (transporter activity), GO:0…
L_0KTDZ4	2	6	1	4	8	3	0	0	2	0	0	12	19	26	3.74468	0.288494	ATP binding; GTP binding; nucleotide binding; nucleoside-triphosphatases; IPR000767 (Disease resistance protein), IPR027417 (P-loop containing nucleoside triphosphate hydrolase); GO:0000166 (nucleotide binding), GO:0006952 (defense response), GO:0017111 (nucleoside-triphosphatase activity), GO:0043531 (ADP binding)
L_H0TB9M	2	1	1	1	3	1	0	1	1	1	1	1	1	2	3.73585	0.292019	Werner syndrome-like exonuclease; IPR012337 (Ribonuclease H-like domain); GO:0003676 (nucleic acid binding), GO:0006139 (nucleobase-containing compound metabolic process), GO:0008408 (3'-5' exonuclease activity)
L_S670BG	1	4	1	0	3	2	0	0	0	1	1	0	0	0	3.73585	0.242711	serine carboxypeptidase-like 35; IPR001563 (Peptidase S10, serine carboxypeptidase); GO:0004185 (serine-type carboxypeptidase activity), GO:0006508 (proteolysis)
L_FYRCH0	2	2	0	0	3	3	1	1	0	0	1	1	2	2	3.73585	0.293619	conserved peptide upstream open reading frame 9; IPR012511 (S-adenosyl-l-methionine decarboxylase leader peptide)
L_CG3885	2	2	2	2	4	0	1	1	1	1	1	1	1	2	3.71831	0.214014	uncharacterized protein LOC100802797 [Glycine max]
L_K1XB2K	7	3	0	0	4	2	0	0	0	3	1	0	0	0	3.71831	0.200354	hypothetical protein
L_0L4430	7	6	2	0	15	6	9	3	10	3	2	3	3	5	3.71482	0.0260282	Gibberellin-regulated family protein; IPR003854 (Gibberellin regulated protein)
L_X6CZR2	2	0	1	0	1	1	0	0	0	0	0	0	1	0	3.66667	0.56451	uncharacterized protein LOC102668033 [Glycine max]
L_X21SG3	1	0	1	0	1	1	0	0	0	0	0	1	1	2	3.66667	0.60089	QWRF motif-containing protein 2-like isoform X2 [Glycine max]; IPR007573 (Protein of unknown function DUF566)
L_Z17ZMT	2	1	1	0	1	0	0	0	0	0	0	0	0	0	3.66667	0.545381	Eukaryotic aspartyl protease family protein; IPR001461 (Aspartic peptidase), IPR021109 (Aspartic peptidase domain); GO:0004190 (aspartic-type endopeptidase activity), GO:0006508 (proteolysis)
L_Z1F7RW	2	1	1	0	1	0	0	0	0	0	0	0	0	0	3.66667	0.545381	RING/U-box superfamily protein; IPR013083 (Zinc finger, RING/FYVE/PHD-type); GO:0005515 (protein binding), GO:0008270 (zinc ion binding)
L_ZGBDXZ	2	1	1	0	1	0	0	0	0	0	0	0	0	0	3.66667	0.545381	Unknown protein
L_WMZSLC	4	2	2	0	2	0	0	0	0	0	0	0	0	0	3.66667	0.345295	Unknown protein
L_XZHYC8	0	0	0	0	1	0	1	0	0	2	0	0	1	0	3.66667	0.544652	receptor-like protein kinase 4; IPR009009 (RlpA-like double-psi beta-barrel domain), IPR011009 (Protein kinase-like domain); GO:0004672 (protein kinase activity), GO:0005524 (ATP binding), GO:0006468 (protein phosphorylation), GO:0042742 (defense response to bacterium), GO:0050832 (defense response to fungus)
L_YDDFR8	0	0	0	0	1	1	0	1	0	1	0	1	0	0	3.66667	0.554635	ABC transporter family protein (ATP-binding component); IPR011527 (ABC transporter type 1, transmembrane domain), IPR027417 (P-loop containing nucleoside triphosphate hydrolase); GO:0000166 (nucleotide binding), GO:0005524 (ATP binding), GO:0006810 (transport), GO:0016021 (integral component of membrane), GO:0016887 (ATPase activity), GO:0017111 (nucleoside-triphosphatase activity), GO:0055085 (t…
L_YW9C77	0	0	1	1	1	0	0	0	1	0	0	1	0	0	3.66667	0.554293	uncharacterized protein LOC100815819 isoform X5 [Glycine max]
L_VHX36S	1	1	1	0	2	1	1	0	1	0	0	1	1	2	3.66667	0.399349	terpene synthase 14; IPR008930 (Terpenoid cyclases/protein prenyltransferase alpha-alpha toroid), IPR008949 (Terpenoid synthase); GO:0000287 (magnesium ion binding), GO:0008152 (metabolic process), GO:0010333 (terpene synthase activity), GO:0016829 (lyase activity)
L_WN3BC5	2	1	2	2	2	0	0	0	0	0	0	0	0	0	3.66667	0.34748	hypothetical protein
L_WT8X54	2	1	1	2	2	1	0	0	0	0	0	0	0	0	3.66667	0.35102	DNA-directed RNA polymerase; IPR015801 (Copper amine oxidase, N2/N3-terminal), IPR021602 (Protein of unknown function DUF3223); GO:0005507 (copper ion binding), GO:0009308 (amine metabolic process), GO:0048038 (quinone binding)
L_WWL0RW	0	0	0	0	2	4	0	0	2	0	0	0	0	0	3.66667	0.314737	DNA-directed RNA polymerase subunit beta; IPR007642 (RNA polymerase Rpb2, domain 2), IPR015712 (DNA-directed RNA polymerase, subunit 2); GO:0003677 (DNA binding), GO:0003899 (DNA-directed RNA polymerase activity), GO:0032549 (ribonucleoside binding)
L_X1L0SF	1	1	0	0	1	1	0	0	0	0	0	1	1	2	3.66667	0.600933	ubiquitin-conjugating enzyme 23; IPR016135 (Ubiquitin-conjugating enzyme/RWD-like); GO:0016881 (acid-amino acid ligase activity)
L_X3SGB9	2	1	0	0	1	0	0	0	0	1	0	0	0	0	3.66667	0.545425	unknown protein; LOCATED IN: chloroplast
L_Y2RLJ9	4	0	0	0	1	1	0	0	0	0	0	0	0	0	3.66667	0.537966	ankyrin repeat family protein; IPR020683 (Ankyrin repeat-containing domain), IPR027001 (Caskin/Ankyrin repeat-containing protein); GO:0005515 (protein binding)
L_YMXS8X	2	1	0	0	1	1	0	0	0	0	0	0	0	0	3.66667	0.545356	histone H2A.Z-specific chaperone CHZ1-like [Glycine max]
L_YMYT6L	2	1	0	0	1	1	0	0	0	0	0	0	0	0	3.66667	0.545356	uncharacterized protein LOC100814899 [Glycine max]; IPR008480 (Protein of unknown function DUF761, plant)
L_YPKDZQ	2	1	0	0	1	0	0	0	1	0	0	0	0	0	3.66667	0.54543	bromo-adjacent homology (BAH) domain-containing protein; IPR001025 (Bromo adjacent homology (BAH) domain); GO:0003682 (chromatin binding)
L_YPMW16	2	1	1	0	1	0	0	0	0	0	0	0	0	0	3.66667	0.545381	Unknown protein
L_YPQHBP	2	1	1	0	1	0	0	0	0	0	0	0	0	0	3.66667	0.545381	RING-H2 finger protein 2B; IPR013083 (Zinc finger, RING/FYVE/PHD-type); GO:0005515 (protein binding), GO:0008270 (zinc ion binding)
L_YQFR7P	2	1	1	0	1	0	0	0	0	0	0	0	0	0	3.66667	0.545381	Unknown protein
L_YT8MHW	2	1	0	0	1	1	0	0	0	0	0	0	0	0	3.66667	0.545356	RING-H2 finger protein 2B; IPR013083 (Zinc finger, RING/FYVE/PHD-type); GO:0005515 (protein binding), GO:0008270 (zinc ion binding)
L_YV572S	0	0	0	1	1	0	0	1	0	1	0	0	0	0	3.66667	0.535048	Sec23/Sec24 protein transport family protein; IPR006900 (Sec23/Sec24, helical domain), IPR007123 (Gelsolin domain), IPR012990 (Sec23/Sec24 beta-sandwich); GO:0006886 (intracellular protein transport), GO:0006888 (ER to Golgi vesicle-mediated transport), GO:0030127 (COPII vesicle coat)
L_YV6SQX	2	1	1	0	1	0	0	0	0	0	0	0	0	0	3.66667	0.545381	Unknown protein
L_YVW6DR	2	0	1	0	1	0	1	0	0	0	0	0	0	0	3.66667	0.545197	Serum iron transport protein transferrin n=2 Tax=Trichosurus vulpecula RepID=Q9XT72_TRIVU; IPR001156 (Transferrin family); GO:0005576 (extracellular region), GO:0006826 (iron ion transport), GO:0006879 (cellular iron ion homeostasis), GO:0008199 (ferric iron binding)
L_YW5VBZ	2	1	1	0	1	0	0	0	0	0	0	0	0	0	3.66667	0.545381	uncharacterized protein LOC100783731 [Glycine max]; IPR008586 (Protein of unknown function DUF868, plant)
L_Z44T7X	0	0	0	0	1	1	0	0	0	2	0	0	0	0	3.66667	0.525572	receptor-like kinase; IPR001611 (Leucine-rich repeat), IPR003591 (Leucine-rich repeat, typical subtype), IPR025875 (Leucine rich repeat 4); GO:0005515 (protein binding)
L_Z47B3F	0	3	0	0	1	0	0	0	0	0	0	0	0	0	3.66667	0.510923	myb-like protein I-like isoform X2 [Glycine max]
L_Z56D89	0	0	0	0	1	1	1	0	1	0	0	0	0	0	3.66667	0.535279	PGR5-like protein 1B, chloroplastic-like [Glycine max]
L_Z6GM1Y	0	0	0	0	1	0	1	0	0	2	0	0	0	0	3.66667	0.525456	endoglucanase 17 [Glycine max]; IPR001701 (Glycoside hydrolase, family 9), IPR008928 (Six-hairpin glycosidase-like); GO:0003824 (catalytic activity), GO:0005975 (carbohydrate metabolic process)
L_Z6WXY1	0	1	1	1	1	0	0	0	0	0	0	0	0	0	3.66667	0.535056	repetitive proline-rich cell wall protein 2-like [Glycine max]
L_ZBGLB0	0	0	0	0	1	2	0	1	0	0	0	0	0	0	3.66667	0.526399	Unknown protein; IPR018860 (Anaphase-promoting complex, subunit CDC26); GO:0005680 (anaphase-promoting complex), GO:0030071 (regulation of mitotic metaphase/anaphase transition), GO:0031145 (anaphase-promoting complex-dependent proteasomal ubiquitin-dependent protein catabolic process)
L_ZCBPDJ	0	0	0	0	1	1	0	1	1	0	0	0	0	0	3.66667	0.53541	histone-lysine N-methyltransferase
L_ZD8P21	0	1	1	0	1	1	0	0	0	0	0	0	0	0	3.66667	0.535413	GATA transcription factor 29; IPR010402 (CCT domain), IPR013088 (Zinc finger, NHR/GATA-type); GO:0003700 (sequence-specific DNA binding transcription factor activity), GO:0005515 (protein binding), GO:0008270 (zinc ion binding), GO:0043565 (sequence-specific DNA binding)
L_ZFBNWS	0	0	0	0	1	0	1	1	1	0	0	0	0	0	3.66667	0.535294	unknown protein; FUNCTIONS IN: molecular_function unknown; INVOLVED IN: biological_process unknown; LOCATED IN: chloroplast; EXPRESSED IN: 23 plant structures; EXPRESSED DURING: 15 growth stages
L_ZFXNW8	0	1	1	0	1	0	0	1	0	0	0	0	0	0	3.66667	0.535428	ABC transporter family protein; IPR011527 (ABC transporter type 1, transmembrane domain); GO:0005524 (ATP binding), GO:0006810 (transport), GO:0016021 (integral component of membrane), GO:0055085 (transmembrane transport)
L_ZK22QY	0	1	0	0	1	0	2	0	0	0	0	0	0	0	3.66667	0.526614	Unknown protein
L_ZK9C9R	0	1	1	1	1	0	0	0	0	0	0	0	0	0	3.66667	0.535056	myosin-9-like [Glycine max]
L_ZKLY6P	0	1	1	1	1	0	0	0	0	0	0	0	0	0	3.66667	0.535056	FASCICLIN-like arabinogalactan protein 8; IPR000782 (FAS1 domain)
L_ZKNRQ1	0	1	1	1	1	0	0	0	0	0	0	0	0	0	3.66667	0.535056	pumilio 12; IPR016024 (Armadillo-type fold); GO:0003723 (RNA binding), GO:0005488 (binding)
L_RP7W7S	1	0	0	0	1	0	0	0	0	0	0	3	2	10	3.66667	0.609084	hypothetical protein
L_PFFNHK	4	2	1	3	4	0	3	0	0	1	0	0	0	0	3.66667	0.19503	mediator of RNA polymerase II transcription subunit 25-like [Glycine max]
L_WTD3QN	0	2	1	1	2	1	1	0	0	0	0	0	0	0	3.66667	0.343501	protein kinase family protein; IPR003591 (Leucine-rich repeat, typical subtype), IPR011009 (Protein kinase-like domain), IPR013320 (Concanavalin A-like lectin/glucanase, subgroup), IPR024788 (Malectin-like carbohydrate-binding domain); GO:0004672 (protein kinase activity), GO:0004674 (protein serine/threonine kinase activity), GO:0005524 (ATP binding), GO:0006468 (protein phosphorylation)
L_DLDVPW	1	1	0	0	2	3	0	0	1	0	0	0	0	2	3.66667	0.34902	disease resistance protein (CC-NBS-LRR class) family protein
L_XDMB79	2	0	0	1	1	1	0	0	0	0	0	0	1	0	3.66667	0.564129	Regulator of Vps4 activity in the MVB pathway protein; IPR005061 (Domain of unknown function DUF292, eukaryotic)
L_W1NHZT	2	1	0	2	2	0	0	1	0	1	0	0	0	0	3.66667	0.352998	uncharacterized protein LOC100780058 [Glycine max]
L_Y0SRDT	2	1	0	0	1	1	0	0	0	0	0	0	0	0	3.66667	0.545356	Unknown protein
L_Y3JNHT	2	1	0	1	1	0	0	0	0	0	0	0	0	0	3.66667	0.544999	hypothetical protein; IPR007087 (Zinc finger, C2H2); GO:0046872 (metal ion binding)
L_Y3JPVT	2	1	0	1	1	0	0	0	0	0	0	0	0	0	3.66667	0.544999	Unknown protein
L_Y63C1V	2	1	0	0	1	1	0	0	0	0	0	0	0	0	3.66667	0.545356	sigma factor binding protein 1, chloroplastic-like [Glycine max]; IPR008889 (VQ)
L_Y6860G	2	1	0	0	1	1	0	0	0	0	0	0	0	0	3.66667	0.545356	ethylene-responsive transcription factor 5-like [Glycine max]; IPR016177 (DNA-binding domain); GO:0003677 (DNA binding), GO:0003700 (sequence-specific DNA binding transcription factor activity)
L_Y7T93P	2	1	0	0	1	1	0	0	0	0	0	0	0	0	3.66667	0.545356	uncharacterized protein LOC100777256 [Glycine max]; IPR012876 (Protein of unknown function DUF1677, plant)
L_YRR16H	0	0	1	2	1	0	0	0	0	0	0	0	0	0	3.66667	0.523814	ethylene-responsive transcription factor 1B; IPR016177 (DNA-binding domain); GO:0003677 (DNA binding), GO:0003700 (sequence-specific DNA binding transcription factor activity)
L_0GX3WW	6	16	2	4	21	6	3	0	1	28	0	0	0	0	3.66667	0.0951201	F-box/RNI-like superfamily protein; IPR001810 (F-box domain), IPR006566 (FBD domain), IPR013101 (Leucine-rich repeat 2); GO:0005515 (protein binding)
L_GKDB5F	3	1	1	1	3	1	1	0	1	1	0	1	1	2	3.66667	0.283913	chlorophyllase 1; IPR010821 (Chlorophyllase); GO:0015996 (chlorophyll catabolic process), GO:0047746 (chlorophyllase activity)
L_BHTL8Z	2	1	1	1	4	1	1	1	2	2	2	1	1	2	3.61644	0.215426	guanine nucleotide-binding-like protein; IPR006073 (GTP binding domain), IPR014813 (Guanine nucleotide-binding protein-like 3, N-terminal domain), IPR023179 (GTP-binding protein, orthogonal bundle domain), IPR027417 (P-loop containing nucleoside triphosphate hydrolase); GO:0005525 (GTP binding)
L_GN7BGV	2	1	1	1	3	1	1	0	2	0	2	1	1	2	3.6	0.299766	Histone superfamily protein; IPR000164 (Histone H3), IPR009072 (Histone-fold); GO:0000786 (nucleosome), GO:0003677 (DNA binding), GO:0006334 (nucleosome assembly), GO:0046982 (protein heterodimerization activity)
L_TST3JG	1	3	3	2	3	0	0	0	0	0	2	0	0	0	3.6	0.268073	HXXXD-type acyl-transferase family protein; IPR003480 (Transferase), IPR023213 (Chloramphenicol acetyltransferase-like domain)
L_4T3MKT	1	0	0	0	4	3	5	1	0	2	0	6	2	3	3.59184	0.260681	DNA-directed RNA polymerase subunit beta; IPR007066 (RNA polymerase Rpb1, domain 3), IPR007081 (RNA polymerase Rpb1, domain 5); GO:0003677 (DNA binding), GO:0003899 (DNA-directed RNA polymerase activity)
L_79GRM5	4	2	2	2	5	2	1	1	1	1	2	1	1	3	3.56757	0.166691	squamosa promoter binding protein-like 8; IPR004333 (Transcription factor, SBP-box); GO:0003677 (DNA binding), GO:0005634 (nucleus)
L_BXNT2S	1	1	1	1	4	1	1	1	1	4	1	1	1	2	3.56757	0.210644	cleavage and polyadenylation specificity factor 73 kDa subunit-II; IPR001279 (Beta-lactamase-like), IPR011108 (RNA-metabolising metallo-beta-lactamase), IPR022712 (Beta-Casp domain); GO:0016787 (hydrolase activity)
L_TBSBRK	1	1	1	1	2	1	0	0	0	1	2	0	0	0	3.56757	0.377238	Endosomal targeting BRO1-like domain-containing protein; IPR004328 (BRO1 domain)
L_JHL7L1	1	1	1	1	3	1	1	1	1	1	1	1	1	2	3.53571	0.294576	Transcription initiation factor IIF, beta subunit; IPR003196 (Transcription initiation factor IIF, beta subunit); GO:0003824 (catalytic activity), GO:0005524 (ATP binding), GO:0005674 (transcription factor TFIIF complex), GO:0006367 (transcription initiation from RNA polymerase II promoter)
L_74GW03	2	2	1	0	5	3	1	1	2	3	1	1	2	5	3.52941	0.170889	DNA-directed RNA polymerase I and III subunit Rpc19 n=2 Tax=Schizosaccharomyces RepID=S9R8V9_SCHOY; IPR009025 (DNA-directed RNA polymerase, RBP11-like dimerisation domain); GO:0003677 (DNA binding), GO:0003899 (DNA-directed RNA polymerase activity), GO:0046983 (protein dimerization activity)
L_W48Z9F	4	2	1	0	2	0	1	0	0	0	1	0	0	0	3.47368	0.366242	Unknown protein
L_TCJ3CC	1	1	0	1	2	1	1	0	1	0	1	1	0	2	3.47368	0.400555	elicitor-responsive protein 3-like [Glycine max]; IPR000008 (C2 domain); GO:0005515 (protein binding)
L_GWD44L	11	4	0	0	3	0	0	0	0	0	0	0	0	0	3.47368	0.233457	uncharacterized protein LOC100795607 isoform X3 [Glycine max]; IPR010800 (Glycine rich protein)
L_0G242L	13	8	4	4	17	4	16	7	2	0	1	3	4	10	3.44172	0.0356244	exocyst subunit exo70 family protein B1; IPR004140 (Exocyst complex protein Exo70), IPR016159 (Cullin repeat-like-containing domain); GO:0000145 (exocyst), GO:0006887 (exocytosis)
L_8GMWR0	1	20	1	0	7	0	0	0	1	0	0	0	0	0	3.42222	0.0886095	uncharacterized protein LOC102662259 [Glycine max]
L_C20YG4	0	0	3	4	6	0	2	6	2	2	1	0	0	0	3.41379	0.158711	hypothetical protein; IPR003653 (Peptidase C48, SUMO/Sentrin/Ubl1); GO:0006508 (proteolysis), GO:0008234 (cysteine-type peptidase activity)
L_TP7X37	6	3	6	0	4	1	0	0	0	0	0	0	0	0	3.38462	0.20041	nodulin-22 precursor [Glycine max]; IPR003387 (Nodulin)
L_X2VSKH	3	3	2	0	2	0	0	0	0	0	0	0	0	0	3.38462	0.346253	uncharacterized protein LOC102666794 isoform X2 [Glycine max]; IPR004827 (Basic-leucine zipper domain); GO:0003700 (sequence-specific DNA binding transcription factor activity), GO:0043565 (sequence-specific DNA binding)
L_X5GD1M	1	1	3	2	2	0	0	0	0	0	0	0	0	0	3.38462	0.344169	Cytochrome P450 superfamily protein; IPR001128 (Cytochrome P450); GO:0005506 (iron ion binding), GO:0020037 (heme binding), GO:0055114 (oxidation-reduction process)
L_GPN5MQ	1	3	1	1	4	1	3	1	1	1	0	2	2	2	3.38462	0.234778	3-oxo-delta(4,5)-steroid 5-beta-reductase-like protein; IPR016040 (NAD(P)-binding domain)
L_0PGLTZ	0	0	1	0	5	6	3	1	0	4	0	7	3	5	3.38462	0.246518	DNA-directed RNA polymerase family protein; IPR006592 (RNA polymerase, N-terminal), IPR007066 (RNA polymerase Rpb1, domain 3), IPR007080 (RNA polymerase Rpb1, domain 1), IPR007644 (RNA polymerase, beta subunit, protrusion), IPR015712 (DNA-directed RNA polymerase, subunit 2); GO:0003677 (DNA binding), GO:0003899 (DNA-directed RNA polymerase activity), GO:0032549 (ribonucleoside binding)
L_WHM9RP	2	0	0	0	1	0	1	1	0	0	0	1	1	1	3.38462	0.600699	transmembrane protein, putative
L_W6P0HW	1	0	0	0	1	1	0	0	1	0	0	0	2	3	3.38462	0.599316	Phosphatidylinositol 4-kinase type 2-beta n=1 Tax=Medicago truncatula RepID=G7K9A8_MEDTR
L_Y680M1	2	1	1	0	1	0	0	0	0	0	0	0	0	1	3.38462	0.562466	uncharacterized protein LOC102666927 isoform X2 [Glycine max]
L_VB3YKZ	1	1	0	0	1	1	0	0	0	0	0	0	1	3	3.38462	0.589304	Alpha-L-fucosidase 1 n=2 Tax=Theobroma cacao RepID=UPI00042B7CE7; IPR012340 (Nucleic acid-binding, OB-fold)
L_8ZCS32	1	1	0	0	4	4	3	0	1	2	0	2	3	6	3.38462	0.254721	NAD(P)H-quinone oxidoreductase subunit 1; IPR001694 (NADH:ubiquinone oxidoreductase, subunit 1/F420H2 oxidoreductase subunit H); GO:0016020 (membrane), GO:0055114 (oxidation-reduction process)
L_VPV6KR	3	1	0	0	1	0	0	0	0	0	0	2	1	3	3.38462	0.617631	uncharacterized protein LOC100796879 [Glycine max]
L_W235TF	1	1	0	1	1	0	0	0	0	0	0	1	2	3	3.38462	0.618182	Ribosomal protein L33 family protein; IPR001705 (Ribosomal protein L33), IPR011332 (Zinc-binding ribosomal protein); GO:0003735 (structural constituent of ribosome), GO:0005622 (intracellular), GO:0005840 (ribosome), GO:0006412 (translation)
L_XP11RQ	2	1	0	0	1	1	0	0	0	0	0	0	0	1	3.38462	0.562442	protein NIM1-INTERACTING 1-like [Glycine max]
L_V60WGF	3	1	0	2	2	2	0	0	0	0	0	0	0	0	3.38462	0.35555	receptor lectin kinase; IPR008985 (Concanavalin A-like lectin/glucanases superfamily), IPR013320 (Concanavalin A-like lectin/glucanase, subgroup), IPR016363 (Lectin); GO:0030246 (carbohydrate binding)
L_04WL0B	18	16	15	0	26	4	20	1	7	4	2	11	15	32	3.37795	0.0303036	receptor-like protein kinase 2; IPR001611 (Leucine-rich repeat), IPR003591 (Leucine-rich repeat, typical subtype), IPR013210 (Leucine-rich repeat-containing N-terminal, type 2), IPR025875 (Leucine rich repeat 4); GO:0005515 (protein binding)
L_082XXV	5	9	4	6	25	10	8	8	25	7	5	2	1	1	3.37769	0.0394487	Protein of Unknown Function (DUF239); IPR004314 (Domain of unknown function DUF239), IPR025521 (Domain of unknown function DUF4409)
L_FVFL6F	2	1	1	1	3	1	1	1	1	1	1	1	1	2	3.35593	0.303522	COP9 signalosome complex subunit-like protein; IPR000717 (Proteasome component (PCI) domain); GO:0005515 (protein binding)
L_G1TYR2	2	1	1	1	3	1	1	1	1	1	1	1	1	2	3.35593	0.303522	magnesium ion binding; thiamin pyrophosphate binding; hydro-lyases; catalytics; 2-succinyl-5-enolpyruvyl- 6-hydroxy-3-cyclohexene-1-carboxylic-acid synthases; IPR016812 (Protein phosphatase methylesterase, eukaryotic); GO:0006482 (protein demethylation), GO:0052689 (carboxylic ester hydrolase activity)
L_QD0X2R	1	1	1	1	2	1	0	0	0	1	1	1	1	3	3.34177	0.433241	Methyltransferase, putative, family protein n=7 Tax=Mycobacterium RepID=I2A7G8_9MYCO; IPR007213 (Leucine carboxyl methyltransferase); GO:0008168 (methyltransferase activity), GO:0032259 (methylation)
L_VCDNY3	2	2	3	1	3	2	0	0	0	1	0	0	0	0	3.3	0.263741	myb transcription factor; IPR009057 (Homeodomain-like); GO:0003677 (DNA binding), GO:0003682 (chromatin binding)
L_QVPR89	2	4	0	1	3	0	0	1	0	2	3	0	0	0	3.3	0.284972	formin-like protein 7-like isoform X2 [Glycine max]
L_Y5RBPF	0	0	1	1	1	1	0	0	0	0	1	0	0	0	3.3	0.55417	ATP-dependent Clp protease ATP-binding subunit; IPR001270 (ClpA/B family), IPR019489 (Clp ATPase, C-terminal), IPR027417 (P-loop containing nucleoside triphosphate hydrolase), IPR028299 (ClpA/B, conserved site 2); GO:0000166 (nucleotide binding), GO:0005524 (ATP binding), GO:0017111 (nucleoside-triphosphatase activity)
L_Y667CW	2	0	1	0	1	1	0	0	0	0	1	0	0	0	3.3	0.564494	uncharacterized protein LOC100796720 isoform X2 [Glycine max]
L_YJR9Y8	0	1	1	1	1	0	0	0	0	0	1	0	0	0	3.3	0.554237	uncharacterized protein LOC102669351 isoform X1 [Glycine max]
L_R6MX86	2	1	0	0	2	0	1	1	1	1	2	0	0	0	3.3	0.385977	Late embryogenesis abundant (LEA) hydroxyproline-rich glycoprotein family; IPR004864 (Late embryogenesis abundant protein, LEA-14)
L_Y6VVXK	0	1	0	1	1	0	1	0	0	0	1	0	0	0	3.3	0.554096	Unknown protein
L_VH3D5M	1	1	0	0	1	0	1	0	0	0	1	1	1	2	3.3	0.619997	uncharacterized protein LOC100305512 isoform X1 [Glycine max]; IPR004926 (Late embryogenesis abundant protein, LEA-5); GO:0006950 (response to stress)
L_TZ153Z	0	0	0	1	1	1	0	0	0	0	1	1	1	4	3.3	0.614579	Protein kinase superfamily protein; IPR011009 (Protein kinase-like domain); GO:0004672 (protein kinase activity), GO:0005524 (ATP binding), GO:0006468 (protein phosphorylation)
L_F2N766	2	2	1	1	3	1	1	1	0	1	2	1	1	2	3.2459	0.318242	Pollen Ole e 1 allergen and extensin family protein; IPR006041 (Pollen Ole e 1 allergen/extensin)
L_HKN61D	2	1	1	1	3	1	1	1	1	1	2	0	0	2	3.2459	0.289734	RNA-dependent RNA polymerase 6; IPR007855 (RNA-dependent RNA polymerase, eukaryotic-type), IPR012677 (Nucleotide-binding, alpha-beta plait); GO:0000166 (nucleotide binding), GO:0003676 (nucleic acid binding), GO:0003968 (RNA-directed RNA polymerase activity)
L_0ZTL4Z	6	7	2	4	12	3	20	1	0	0	2	0	0	0	3.2459	0.0939905	receptor-like serine/threonine kinase 2; IPR001480 (Bulb-type lectin domain), IPR011009 (Protein kinase-like domain), IPR013320 (Concanavalin A-like lectin/glucanase, subgroup), IPR024171 (S-receptor-like serine/threonine-protein kinase); GO:0004672 (protein kinase activity), GO:0004674 (protein serine/threonine kinase activity), GO:0005524 (ATP binding), GO:0006468 (protein phosphorylation)
L_BYRY0X	4	2	3	0	4	0	2	0	2	1	4	0	0	1	3.23926	0.231551	ubiquitin 5; IPR000626 (Ubiquitin domain), IPR011332 (Zinc-binding ribosomal protein), IPR019956 (Ubiquitin); GO:0003735 (structural constituent of ribosome), GO:0005515 (protein binding), GO:0005622 (intracellular), GO:0005840 (ribosome), GO:0006412 (translation)
L_DHT8MT	1	1	0	0	4	4	3	1	2	1	1	1	1	3	3.23926	0.218259	ATP synthase subunit A; IPR000568 (ATPase, F0 complex, subunit A); GO:0015078 (hydrogen ion transmembrane transporter activity), GO:0015986 (ATP synthesis coupled proton transport)
L_0MW1KX	5	4	0	0	8	13	1	0	1	2	0	15	10	15	3.22936	0.262287	ORF61c n=1 Tax=Pinus koraiensis RepID=A4QMC1_PINKO
L_7WMY1G	2	2	1	2	4	1	1	1	1	2	2	2	2	4	3.21951	0.26693	Copper amine oxidase family protein; IPR000269 (Copper amine oxidase); GO:0005507 (copper ion binding), GO:0008131 (primary amine oxidase activity), GO:0009308 (amine metabolic process), GO:0048038 (quinone binding), GO:0055114 (oxidation-reduction process)
L_QD9CRC	2	1	0	1	2	1	1	1	0	0	1	1	1	2	3.21951	0.432835	unknown protein; Has 19 Blast hits to 19 proteins in 10 species: Archae - 0; Bacteria - 0; Metazoa - 0; Fungi - 0; Plants - 19; Viruses - 0; Other Eukaryotes - 0 (source: NCBI BLink).
L_T7KP88	0	1	1	2	2	2	0	0	0	0	1	1	1	2	3.21951	0.418507	1-acyl-sn-glycerol-3-phosphate acyltransferase; IPR002123 (Phospholipid/glycerol acyltransferase); GO:0003841 (1-acylglycerol-3-phosphate O-acyltransferase activity), GO:0008152 (metabolic process), GO:0008654 (phospholipid biosynthetic process), GO:0016020 (membrane)
L_7F26LB	2	2	1	1	4	1	2	2	1	1	2	2	2	4	3.21951	0.261913	glucan endo-1,3-beta-glucosidase [Glycine max]; IPR000490 (Glycoside hydrolase, family 17), IPR012946 (X8), IPR017853 (Glycoside hydrolase, superfamily); GO:0005975 (carbohydrate metabolic process)
L_80H9KC	2	3	2	0	7	2	10	1	3	2	0	0	0	0	3.20833	0.111442	receptor-like protein kinase 2; IPR001611 (Leucine-rich repeat), IPR003591 (Leucine-rich repeat, typical subtype), IPR013210 (Leucine-rich repeat-containing N-terminal, type 2); GO:0005515 (protein binding)
L_01T382	32	107	26	1	67	15	39	1	21	3	2	1	2	1	3.20551	0.0769245	putative disease resistance protein [Glycine max]; IPR000767 (Disease resistance protein), IPR001611 (Leucine-rich repeat), IPR003591 (Leucine-rich repeat, typical subtype), IPR025875 (Leucine rich repeat 4), IPR027417 (P-loop containing nucleoside triphosphate hydrolase); GO:0005515 (protein binding), GO:0006952 (defense response), GO:0043531 (ADP binding)
L_FH8PZD	0	9	1	2	4	0	0	0	0	1	0	1	1	3	3.2	0.207518	RING finger protein 38-like [Glycine max]; IPR013083 (Zinc finger, RING/FYVE/PHD-type); GO:0005515 (protein binding), GO:0008270 (zinc ion binding)
L_91TJH2	1	2	4	0	3	1	0	0	0	0	1	4	2	10	3.19355	0.368819	beta-hydroxyisobutyryl-CoA hydrolase 1
L_QTZCXX	4	4	2	0	3	2	0	0	0	0	1	0	0	0	3.19355	0.270116	Unknown protein
L_WVKPRN	1	1	1	0	1	1	0	0	0	0	0	0	0	0	3.14286	0.553195	short hypocotyl in white light1
L_X2MBCH	2	1	4	1	2	0	0	0	0	0	0	0	0	0	3.14286	0.348054	uncharacterized protein LOC102661397 [Glycine max]
L_Z6CSVC	1	2	1	0	1	0	0	0	0	0	0	0	0	0	3.14286	0.543361	LOB domain-containing protein 10; IPR004883 (Lateral organ boundaries, LOB)
L_ZHF8KK	1	1	1	1	1	0	0	0	0	0	0	0	0	0	3.14286	0.552838	uncharacterized protein LOC102666876 isoform X1 [Glycine max]
L_ZHL7YY	1	1	1	1	1	0	0	0	0	0	0	0	0	0	3.14286	0.552838	Unknown protein
L_B4FVCV	4	2	3	1	3	1	0	0	0	0	0	2	3	6	3.14286	0.366151	PATATIN-like protein 4; IPR016035 (Acyl transferase/acyl hydrolase/lysophospholipase); GO:0006629 (lipid metabolic process), GO:0008152 (metabolic process)
L_JJYJGM	1	0	1	0	2	0	3	0	0	1	0	7	0	6	3.14286	0.43672	cytochrome C oxidase subunit 3; IPR000298 (Cytochrome c oxidase, subunit III), IPR013833 (Cytochrome c oxidase, subunit III, 4-helical bundle), IPR024791 (Cytochrome c/ubiquinol oxidase subunit III); GO:0004129 (cytochrome-c oxidase activity), GO:0015002 (heme-copper terminal oxidase activity), GO:0016020 (membrane), GO:0019646 (aerobic electron transport chain), GO:0022904 (respiratory electron …
L_X402D1	0	2	1	2	2	2	0	0	0	0	0	0	0	0	3.14286	0.354481	basic helix-loop-helix (bHLH) DNA-binding superfamily protein; IPR011598 (Myc-type, basic helix-loop-helix (bHLH) domain); GO:0046983 (protein dimerization activity)
L_XNNPQQ	1	1	1	0	1	1	0	0	0	0	0	1	1	0	3.14286	0.591622	F-box family protein; IPR001810 (F-box domain), IPR011043 (Galactose oxidase/kelch, beta-propeller); GO:0005515 (protein binding)
L_Y2P6NM	1	0	0	0	1	1	0	0	2	0	0	0	1	0	3.14286	0.563069	serine/threonine-protein kinase/endoribonuclease IRE1a-like isoform X1 [Glycine max]; IPR011009 (Protein kinase-like domain); GO:0004672 (protein kinase activity), GO:0005524 (ATP binding), GO:0006468 (protein phosphorylation)
L_QCSYSG	3	1	0	1	2	1	1	0	1	0	0	1	1	2	3.14286	0.423552	U11/U12 small nuclear ribonucleoprotein 25 kDa protein-like isoform X2 [Glycine max]
L_WLPDK7	0	2	2	2	2	1	0	0	0	0	0	0	0	0	3.14286	0.354518	uncharacterized protein LOC100779831 [Glycine max]
L_WR266D	2	0	1	1	1	0	0	0	0	0	0	1	1	2	3.14286	0.611865	histone-lysine N-methyltransferase, H3 lysine-79 specific-like isoform X2 [Glycine max]; IPR009057 (Homeodomain-like), IPR013083 (Zinc finger, RING/FYVE/PHD-type); GO:0003677 (DNA binding), GO:0003682 (chromatin binding)
L_WWGRYZ	1	1	1	0	1	0	0	0	0	1	0	0	0	0	3.14286	0.553264	LURP-one-like protein; IPR025659 (Tubby C-terminal-like domain)
L_WXSRKG	0	0	0	0	1	0	1	1	1	0	0	1	1	2	3.14286	0.602202	glucan endo-1,3-beta-glucosidase 1-like [Glycine max]; IPR012946 (X8)
L_XP7BRH	1	1	0	0	1	0	1	0	0	1	0	0	0	0	3.14286	0.553123	Unknown protein
L_XPG2KD	1	0	1	0	1	0	2	0	0	0	0	0	0	0	3.14286	0.544354	Plant thionin family protein
L_XR2LNZ	1	0	1	1	1	1	0	0	0	0	0	0	0	0	3.14286	0.552771	protein MID1-COMPLEMENTING ACTIVITY 1-like isoform X2 [Glycine max]; IPR006461 (Uncharacterised protein family Cys-rich)
L_XR341P	1	1	1	0	1	1	0	0	0	0	0	0	0	0	3.14286	0.553195	Pentatricopeptide repeat (PPR) superfamily protein; IPR002885 (Pentatricopeptide repeat), IPR011990 (Tetratricopeptide-like helical); GO:0005515 (protein binding)
L_XX9VZ1	1	1	0	1	1	1	0	0	0	0	0	0	0	0	3.14286	0.552813	ADP-ribosylation factor 1; IPR003579 (Small GTPase superfamily, Rab type), IPR005225 (Small GTP-binding protein domain), IPR006689 (Small GTPase superfamily, ARF/SAR type), IPR027417 (P-loop containing nucleoside triphosphate hydrolase); GO:0005525 (GTP binding), GO:0005622 (intracellular), GO:0006886 (intracellular protein transport), GO:0007264 (small GTPase mediated signal transduction), GO:00…
L_Y3MFWD	3	0	0	0	1	0	0	0	2	0	0	0	0	0	3.14286	0.543279	disease resistance protein (TIR-NBS-LRR class); IPR001611 (Leucine-rich repeat); GO:0005515 (protein binding)
L_Y41FRQ	3	1	1	0	1	0	0	0	0	0	0	0	0	0	3.14286	0.552602	Unknown protein
L_YGHRRC	1	1	1	1	1	0	0	0	0	0	0	0	0	0	3.14286	0.552838	RING/FYVE/PHD zinc finger superfamily protein; IPR013083 (Zinc finger, RING/FYVE/PHD-type); GO:0005515 (protein binding), GO:0008270 (zinc ion binding)
L_YGQLPY	1	1	1	1	1	0	0	0	0	0	0	0	0	0	3.14286	0.552838	AP2-like ethylene-responsive transcription factor ANT-like [Glycine max]; IPR016177 (DNA-binding domain); GO:0003677 (DNA binding), GO:0003700 (sequence-specific DNA binding transcription factor activity)
L_YNDQ5W	1	1	1	0	1	1	0	0	0	0	0	0	0	0	3.14286	0.553195	Calcium-dependent lipid-binding family protein, putative n=1 Tax=Theobroma cacao RepID=UPI00042B74DE; IPR000008 (C2 domain); GO:0005515 (protein binding)
L_YNQ111	1	0	1	1	1	1	0	0	0	0	0	0	0	0	3.14286	0.552771	Unknown protein
L_YNQR81	1	1	1	0	1	1	0	0	0	0	0	0	0	0	3.14286	0.553195	Thioredoxin superfamily protein
L_YQ9GBV	1	1	1	1	1	0	0	0	0	0	0	0	0	0	3.14286	0.552838	uncharacterized protein LOC100527430 isoform X2 [Glycine max]
L_YQ9H6Q	1	2	1	0	1	0	0	0	0	0	0	0	0	0	3.14286	0.543361	uncharacterized protein LOC100785599 isoform X1 [Glycine max]
L_YQBR15	1	1	1	1	1	0	0	0	0	0	0	0	0	0	3.14286	0.552838	Unknown protein
L_YQDN0M	1	1	1	1	1	0	0	0	0	0	0	0	0	0	3.14286	0.552838	protein MKS1-like [Glycine max]; IPR008889 (VQ)
L_YQDVW7	1	1	1	1	1	0	0	0	0	0	0	0	0	0	3.14286	0.552838	uncharacterized protein LOC100793717 isoform X3 [Glycine max]; IPR015216 (SANT associated)
L_YQL37F	1	1	1	1	1	0	0	0	0	0	0	0	0	0	3.14286	0.552838	uncharacterized protein LOC100789744 [Glycine max]
L_YQM314	1	1	1	0	1	0	0	0	0	1	0	0	0	0	3.14286	0.553264	DNA-binding protein HEXBP-like isoform X2 [Glycine max]; IPR001878 (Zinc finger, CCHC-type); GO:0003676 (nucleic acid binding), GO:0008270 (zinc ion binding)
L_YQNNLN	1	1	1	1	1	0	0	0	0	0	0	0	0	0	3.14286	0.552838	uncharacterized protein LOC102670217 [Glycine max]
L_YTQYR8	1	1	1	1	1	0	0	0	0	0	0	0	0	0	3.14286	0.552838	transcription factor bZIP10 [Glycine max]; IPR004827 (Basic-leucine zipper domain); GO:0003700 (sequence-specific DNA binding transcription factor activity), GO:0043565 (sequence-specific DNA binding)
L_YVL33J	1	1	0	0	1	0	2	0	0	0	0	0	0	0	3.14286	0.544396	uncharacterized protein LOC100786013 isoform X8 [Glycine max]
L_SPD9N8	3	3	1	3	3	2	0	0	0	0	0	0	0	0	3.14286	0.26999	Protein kinase superfamily protein; IPR011009 (Protein kinase-like domain); GO:0004672 (protein kinase activity), GO:0005524 (ATP binding), GO:0006468 (protein phosphorylation)
L_SCVDMK	3	2	0	1	2	0	1	0	1	0	0	1	1	2	3.14286	0.420075	jasmonate zim-domain protein; IPR018467 (CO/COL/TOC1, conserved site)
L_VYGHN4	2	1	0	0	1	0	0	0	0	1	0	1	1	2	3.14286	0.612333	uncharacterized protein LOC102663554 isoform X3 [Glycine max]
L_XMS85H	3	1	0	0	1	0	0	0	0	1	0	0	0	0	3.14286	0.552646	NHL domain-containing protein
L_XR3JB8	1	0	0	2	1	1	0	0	0	0	0	0	0	0	3.14286	0.541571	receptor lectin kinase; IPR008985 (Concanavalin A-like lectin/glucanases superfamily), IPR011009 (Protein kinase-like domain), IPR013320 (Concanavalin A-like lectin/glucanase, subgroup); GO:0004672 (protein kinase activity), GO:0004674 (protein serine/threonine kinase activity), GO:0005524 (ATP binding), GO:0006468 (protein phosphorylation), GO:0030246 (carbohydrate binding)
L_Y2PR0R	1	1	0	0	1	1	1	0	0	0	0	0	0	0	3.14286	0.553054	ethylene-responsive transcription factor 2-like [Glycine max]; IPR016177 (DNA-binding domain); GO:0003677 (DNA binding), GO:0003700 (sequence-specific DNA binding transcription factor activity)
L_Y2W082	1	1	0	1	1	1	0	0	0	0	0	0	0	0	3.14286	0.552813	uncharacterized protein LOC102662961 [Glycine max]
L_Y798VZ	1	1	0	0	1	1	0	0	1	0	0	0	0	0	3.14286	0.553244	zinc-finger protein 3; IPR015880 (Zinc finger, C2H2-like); GO:0046872 (metal ion binding)
L_Y8J08S	1	1	0	1	1	1	0	0	0	0	0	0	0	0	3.14286	0.552813	hypothetical protein
L_Y942Q2	1	1	0	1	1	1	0	0	0	0	0	0	0	0	3.14286	0.552813	ethylene responsive element binding factor 5; IPR016177 (DNA-binding domain); GO:0003677 (DNA binding), GO:0003700 (sequence-specific DNA binding transcription factor activity)
L_Y95L44	1	1	0	1	1	1	0	0	0	0	0	0	0	0	3.14286	0.552813	uncharacterized protein LOC100798323 [Glycine max]
L_Y96155	1	1	0	1	1	1	0	0	0	0	0	0	0	0	3.14286	0.552813	metacaspase 5; IPR011600 (Peptidase C14, caspase domain); GO:0004197 (cysteine-type endopeptidase activity), GO:0006508 (proteolysis)
L_Y9J5KD	1	1	0	0	1	0	1	0	1	0	0	0	0	0	3.14286	0.553128	hypothetical protein
L_93HS0N	3	3	2	2	4	2	1	1	1	0	0	2	2	3	3.08772	0.261198	nodulin MtN21 /EamA-like transporter family protein; IPR000620 (Drug/metabolite transporter); GO:0016020 (membrane)
L_GR06KB	2	2	0	1	4	3	1	2	2	2	0	0	0	1	3.08772	0.210784	hypothetical protein
L_115W17	6	9	6	2	12	1	7	2	6	6	1	1	1	2	3.08171	0.0723132	beta-amyrin synthase isoform X1 [Glycine max]; IPR018333 (Squalene cyclase); GO:0003824 (catalytic activity), GO:0016866 (intramolecular transferase activity)
L_3NPJRH	7	6	4	0	7	5	2	2	1	1	0	0	0	2	3.08	0.130086	Sulfite exporter TauE/SafE family protein; IPR002781 (Transmembrane protein TauE like); GO:0016021 (integral component of membrane)
L_SFHXBP	1	1	0	2	2	1	1	1	0	0	2	0	0	0	3.06977	0.388394	HXXXD-type acyl-transferase family protein; IPR003480 (Transferase), IPR023213 (Chloramphenicol acetyltransferase-like domain)
L_WCG7R9	2	1	0	0	1	1	0	0	0	0	1	0	0	1	3.06977	0.581622	zinc finger protein 5-like [Glycine max]; IPR013087 (Zinc finger C2H2-type/integrase DNA-binding domain); GO:0003676 (nucleic acid binding), GO:0046872 (metal ion binding)
L_1PG691	4	1	0	0	5	9	0	0	0	4	0	5	8	8	3.05556	0.294114	Protein kinase superfamily protein; IPR011009 (Protein kinase-like domain); GO:0004672 (protein kinase activity), GO:0004674 (protein serine/threonine kinase activity), GO:0005524 (ATP binding), GO:0006468 (protein phosphorylation)
L_ML9KDC	2	0	3	1	3	1	1	1	1	1	1	1	1	2	3.04615	0.31526	DnaJ/Hsp40 cysteine-rich domain superfamily protein isoform 1 n=1 Tax=Theobroma cacao RepID=UPI00042B23E4; IPR001305 (Heat shock protein DnaJ, cysteine-rich domain); GO:0031072 (heat shock protein binding), GO:0051082 (unfolded protein binding)
L_28Z4RQ	6	3	4	5	8	4	0	3	4	2	3	0	0	0	3.03448	0.123254	Werner Syndrome-like exonuclease-like [Glycine max]; IPR001878 (Zinc finger, CCHC-type), IPR012337 (Ribonuclease H-like domain); GO:0003676 (nucleic acid binding), GO:0006139 (nucleobase-containing compound metabolic process), GO:0008270 (zinc ion binding), GO:0008408 (3'-5' exonuclease activity)
L_1KSG41	11	5	5	5	9	3	4	2	2	1	0	2	1	2	3	0.112393	jasmonic acid carboxyl methyltransferase; IPR005299 (SAM dependent carboxyl methyltransferase); GO:0008168 (methyltransferase activity)
L_VX1F7N	1	1	0	0	1	1	0	0	0	0	2	1	1	2	3	0.630195	TCP family transcription factor; IPR005333 (Transcription factor, TCP)
L_9JMBQJ	0	0	0	0	2	0	0	0	2	2	1	4	2	12	3	0.466321	NADH-ubiquinone oxidoreductase chain 1 n=3 Tax=asterids RepID=V9PBJ9_VACMA; IPR001694 (NADH:ubiquinone oxidoreductase, subunit 1/F420H2 oxidoreductase subunit H); GO:0016020 (membrane), GO:0055114 (oxidation-reduction process)
L_2QG56Q	6	2	0	1	4	2	1	0	1	2	2	2	4	8	3	0.317955	MADS-box transcription factor 6 [Glycine max]; IPR002100 (Transcription factor, MADS-box), IPR002487 (Transcription factor, K-box); GO:0003677 (DNA binding), GO:0003700 (sequence-specific DNA binding transcription factor activity), GO:0005634 (nucleus), GO:0046983 (protein dimerization activity)
L_WF8D1F	2	1	0	0	1	0	0	0	0	1	2	0	0	0	3	0.574687	acyl-coenzyme A thioesterase-like protein; IPR006683 (Thioesterase superfamily)
L_4LNNTJ	3	2	0	2	3	1	0	0	0	0	1	5	4	17	2.97744	0.407365	lectin receptor kinase a4.3; IPR008985 (Concanavalin A-like lectin/glucanases superfamily), IPR013320 (Concanavalin A-like lectin/glucanase, subgroup), IPR016363 (Lectin); GO:0030246 (carbohydrate binding)
L_0HX90X	7	10	15	1	18	7	13	6	5	4	1	2	2	7	2.97372	0.0578495	receptor kinase 2; IPR002902 (Gnk2-homologous domain), IPR011009 (Protein kinase-like domain), IPR013320 (Concanavalin A-like lectin/glucanase, subgroup), IPR021820 (S-locus receptor kinase, C-terminal); GO:0004672 (protein kinase activity), GO:0004674 (protein serine/threonine kinase activity), GO:0005524 (ATP binding), GO:0006468 (protein phosphorylation)
L_5906RN	8	7	8	1	7	6	0	0	0	0	0	0	0	0	2.96154	0.171888	sn1-specific diacylglycerol lipase beta-like [Glycine max]; IPR002921 (Lipase, class 3); GO:0004806 (triglyceride lipase activity), GO:0006629 (lipid metabolic process)
L_67FRZT	0	21	3	1	7	1	0	0	0	0	0	0	0	0	2.96154	0.106004	leguminosin group486 secreted peptide; IPR010264 (Plant self-incompatibility S1)
L_2LCHRN	14	6	1	7	7	5	0	0	0	0	0	0	0	0	2.96154	0.187282	putative DNA-binding protein ESCAROLA-like [Glycine max]; IPR005175 (Domain of unknown function DUF296)
L_31ZFXK	5	8	9	12	9	1	0	0	0	1	0	0	0	0	2.95522	0.172096	disease resistance protein [Glycine max]; IPR000767 (Disease resistance protein), IPR027417 (P-loop containing nucleoside triphosphate hydrolase); GO:0000166 (nucleotide binding), GO:0006952 (defense response), GO:0017111 (nucleoside-triphosphatase activity), GO:0043531 (ADP binding)
L_K8567J	2	1	0	0	3	4	3	0	1	0	2	1	1	2	2.95522	0.310007	ATP synthase epsilon chain, chloroplastic n=3 Tax=asterids RepID=Q8M8V5_9ERIC; IPR001469 (ATPase, F1 complex, delta/epsilon subunit); GO:0015986 (ATP synthesis coupled proton transport)
L_1GDKJB	5	20	16	2	13	1	1	0	2	2	6	0	0	0	2.94845	0.144378	lipid transfer protein; IPR000528 (Plant lipid transfer protein/Par allergen), IPR016140 (Bifunctional inhibitor/plant lipid transfer protein/seed storage helical domain); GO:0006869 (lipid transport), GO:0008289 (lipid binding)
L_V5YF95	3	2	1	0	2	2	0	0	1	0	0	1	0	0	2.93333	0.39262	Unknown protein
L_S4QDK0	3	2	1	1	2	1	0	0	0	0	3	0	0	0	2.93333	0.404726	metal-nicotianamine transporter YSL3-like isoform X3 [Glycine max]; IPR004813 (Oligopeptide transporter, OPT superfamily); GO:0055085 (transmembrane transport)
L_SQR2JP	2	1	1	1	2	2	0	0	0	1	0	1	1	2	2.93333	0.431548	cytokinin riboside 5'-monophosphate phosphoribohydrolase LOG1 [Glycine max]; IPR005269 (Cytokinin riboside 5'-monophosphate phosphoribohydrolase LOG)
L_WDYT9R	1	1	1	1	2	2	0	0	0	2	0	0	0	0	2.93333	0.37339	benzyl alcohol O-benzoyltransferase [Glycine max]; IPR003480 (Transferase), IPR023213 (Chloramphenicol acetyltransferase-like domain)
L_XZFYJX	1	0	0	0	1	0	0	0	2	1	0	0	0	1	2.93333	0.561027	Ribonucleases P/MRP protein subunit POP1-like n=3 Tax=Arabidopsis RepID=F4IL30_ARATH
L_SCN7D1	2	0	0	1	2	1	1	0	1	1	3	1	1	2	2.93333	0.455647	hypothetical protein
L_W10Z8M	1	2	0	1	2	0	2	1	1	0	0	0	0	0	2.93333	0.371485	cation/H+ exchanger 23; IPR006153 (Cation/H+ exchanger); GO:0006812 (cation transport), GO:0015299 (solute:hydrogen antiporter activity), GO:0016021 (integral component of membrane), GO:0055085 (transmembrane transport)
L_T3NG0N	4	1	1	0	2	0	1	0	2	0	0	0	0	2	2.93333	0.389577	Clavata3/ESR (CLE) gene family member
L_TP3GHZ	1	0	0	1	2	1	2	0	2	1	0	0	0	0	2.93333	0.36902	uncharacterized mitochondrial protein AtMg00810-like [Glycine max]; IPR007657 (Glycosyltransferase AER61, uncharacterised), IPR013103 (Reverse transcriptase, RNA-dependent DNA polymerase)
L_0ZBKLD	13	10	0	0	11	9	13	3	0	0	0	0	0	0	2.91566	0.128562	Thionin related (TAP1)
L_SDQLYM	3	1	4	1	3	2	0	0	0	1	1	1	1	2	2.91176	0.320448	BON1-associated-like protein; IPR000008 (C2 domain); GO:0005515 (protein binding)
L_T2MMV5	2	3	3	0	3	1	1	0	1	1	1	0	0	0	2.91176	0.281871	proline-rich extensin-like protein EPR1-like [Glycine max]
L_1S13XV	8	3	3	2	6	3	1	0	1	3	2	4	4	8	2.91176	0.228212	uncharacterized protein At4g15970-like isoform X1 [Glycine max]; IPR005069 (Nucleotide-diphospho-sugar transferase)
L_F7KMZT	1	2	1	2	3	1	1	1	1	1	1	1	1	2	2.91176	0.325269	unknown protein; FUNCTIONS IN: molecular_function unknown; INVOLVED IN: biological_process unknown; LOCATED IN: endomembrane system; Has 35 Blast hits to 35 proteins in 15 species: Archae - 0; Bacteria - 4; Metazoa - 0; Fungi - 0; Plants - 31; Viruses - 0; Other Eukaryotes - 0 (source: NCBI BLink).
L_F1WMX1	3	1	1	1	3	1	1	2	1	1	1	1	0	2	2.91176	0.315005	Cyclin-dependent protein kinase regulator n=1 Tax=Moniliophthora roreri (strain MCA 2997) RepID=V2Y0Q0_MONRO; IPR015429 (Cyclin C/H/T/L); GO:0000079 (regulation of cyclin-dependent protein serine/threonine kinase activity), GO:0016538 (cyclin-dependent protein serine/threonine kinase regulator activity), GO:0019901 (protein kinase binding), GO:0070985 (TFIIK complex)
L_FP9BZ0	1	2	1	0	3	1	1	1	3	1	1	1	0	2	2.91176	0.30358	Eukaryotic translation initiation factor 1A n=1 Tax=Capsaspora owczarzaki (strain ATCC 30864) RepID=E9C5P8_CAPO3; IPR001253 (Translation initiation factor 1A (eIF-1A)); GO:0003723 (RNA binding), GO:0003743 (translation initiation factor activity), GO:0006413 (translational initiation)
L_0ZPVX4	12	8	5	0	10	5	6	2	3	2	1	2	1	2	2.90749	0.0967846	ROTUNDIFOLIA like 9; IPR012552 (DVL)
L_06LX84	10	9	5	6	18	8	6	5	5	12	6	13	11	21	2.9011	0.0616793	O-methyltransferase family protein; IPR016461 (Caffeate O-methyltransferase (COMT) family); GO:0008168 (methyltransferase activity), GO:0008171 (O-methyltransferase activity), GO:0046983 (protein dimerization activity)
L_S2V11T	2	1	1	0	2	1	1	1	1	0	1	0	0	1	2.9011	0.401351	sensitivity to red light reduced protein (SRR1); IPR012942 (Sensitivity To Red Light Reduced-like, SRR1)
L_6SJN95	2	0	0	0	2	1	0	0	0	2	1	4	3	13	2.9011	0.486867	Mitovirus RNA-dependent RNA polymerase; IPR008686 (RNA-dependent RNA polymerase, mitoviral)
L_093P2X	18	8	6	0	12	7	2	2	1	2	4	12	17	29	2.8958	0.243933	disease resistance protein [Glycine max]; IPR000767 (Disease resistance protein), IPR001611 (Leucine-rich repeat), IPR025875 (Leucine rich repeat 4), IPR027417 (P-loop containing nucleoside triphosphate hydrolase); GO:0005515 (protein binding), GO:0006952 (defense response), GO:0043531 (ADP binding)
L_16FMLM	6	12	6	5	10	2	6	1	2	0	0	2	2	4	2.89474	0.126209	NAD(P)-binding Rossmann-fold superfamily protein; IPR002347 (Glucose/ribitol dehydrogenase); GO:0008152 (metabolic process), GO:0016491 (oxidoreductase activity)
L_5357C3	7	4	0	0	4	4	0	1	1	0	0	2	4	7	2.88525	0.31097	uncharacterized protein LOC100817942 isoform X3 [Glycine max]
L_FC1X8Y	5	1	2	0	3	2	2	0	1	0	0	1	2	4	2.86957	0.338936	Cytochrome P450 superfamily protein; IPR001128 (Cytochrome P450); GO:0005506 (iron ion binding), GO:0020037 (heme binding), GO:0055114 (oxidation-reduction process)
L_7M1FRZ	2	0	0	0	2	1	0	1	1	2	2	12	2	4	2.86957	0.513368	photosynthetic electron transfer B chrC:74841-76292 FORWARD; IPR016174 (Di-haem cytochrome, transmembrane), IPR016175 (Cytochrome b/b6), IPR027387 (Cytochrome b/b6-like domain); GO:0009055 (electron carrier activity), GO:0016020 (membrane), GO:0016491 (oxidoreductase activity), GO:0022904 (respiratory electron transport chain)
L_GY8Y1W	1	1	1	0	2	0	1	2	0	1	2	2	2	2	2.86957	0.47847	GPN-loop GTPase 3 homolog isoform X2 [Glycine max]; IPR004130 (Uncharacterised protein family, ATP binding), IPR027417 (P-loop containing nucleoside triphosphate hydrolase); GO:0000166 (nucleotide binding)
L_WPLDP3	1	1	0	0	1	0	1	0	1	0	1	1	0	0	2.86957	0.591538	Unknown protein; IPR000167 (Dehydrin); GO:0006950 (response to stress), GO:0009415 (response to water)
L_SY206G	2	1	0	1	2	2	0	0	0	2	2	0	0	0	2.86957	0.398021	uncharacterized protein LOC102659621 isoform X4 [Glycine max]
L_WTJDJ8	1	1	0	0	1	0	1	0	0	1	1	0	0	0	2.86957	0.572303	Plant self-incompatibility protein S1 family; IPR010264 (Plant self-incompatibility S1)
L_X49Y7T	1	0	0	0	1	0	2	0	0	1	1	0	0	0	2.86957	0.563578	hypothetical protein
L_XPGWRH	1	1	0	1	1	1	0	0	0	0	1	0	0	0	2.86957	0.571994	RING finger protein 126-A-like [Glycine max]; IPR011016 (Zinc finger, RING-CH-type), IPR013083 (Zinc finger, RING/FYVE/PHD-type); GO:0005515 (protein binding), GO:0008270 (zinc ion binding)
L_XWJSRM	1	1	0	1	1	1	0	0	0	0	1	0	0	0	2.86957	0.571994	F-box/RNI-like superfamily protein; IPR001810 (F-box domain); GO:0005515 (protein binding)
L_4LFCFQ	14	2	0	2	5	3	4	0	1	0	0	0	1	1	2.85714	0.195772	ROTUNDIFOLIA like 21; IPR012552 (DVL)
L_FF68B4	1	1	3	2	3	1	1	1	1	0	1	1	2	3	2.84892	0.344405	tryptophan synthase beta chain; IPR023026 (Tryptophan synthase beta chain/beta chain-like); GO:0000162 (tryptophan biosynthetic process), GO:0004834 (tryptophan synthase activity), GO:0006568 (tryptophan metabolic process)
L_7S1X19	2	1	1	1	3	1	1	1	1	1	4	2	3	5	2.84892	0.403225	Cytochrome P450 superfamily protein; IPR001128 (Cytochrome P450); GO:0005506 (iron ion binding), GO:0020037 (heme binding), GO:0055114 (oxidation-reduction process)
L_77X4S7	3	3	3	0	5	3	2	2	3	1	1	1	1	2	2.84483	0.193951	UDP-Glycosyltransferase superfamily protein; IPR002213 (UDP-glucuronosyl/UDP-glucosyltransferase); GO:0008152 (metabolic process)
L_S9FVG2	2	0	2	0	2	1	1	1	1	0	1	1	1	2	2.80851	0.444731	S-adenosyl-L-methionine-dependent methyltransferases superfamily protein, putative isoform 1 n=1 Tax=Theobroma cacao RepID=UPI00042B5DCD; IPR019410 (Nicotinamide N-methyltransferase-like)
L_V817QF	1	1	2	0	2	1	1	0	1	1	1	0	0	0	2.80851	0.391427	Pentatricopeptide repeat (PPR-like) superfamily protein; IPR002885 (Pentatricopeptide repeat), IPR011990 (Tetratricopeptide-like helical); GO:0005515 (protein binding)
L_SQ7S5L	1	1	1	1	2	1	1	0	1	1	1	0	0	0	2.80851	0.398731	Ubiquitin-like superfamily protein; IPR000626 (Ubiquitin domain); GO:0005515 (protein binding)
L_T4MMMB	2	2	0	0	2	2	0	0	1	1	1	1	0	2	2.80851	0.422632	uncharacterized protein LOC100800855 [Glycine max]
L_0778FN	1	1	0	0	6	5	9	0	7	0	3	34	14	0	2.80851	0.321842	PIF1 helicase; IPR010285 (DNA helicase Pif1 like), IPR025476 (Helitron helicase-like domain), IPR027417 (P-loop containing nucleoside triphosphate hydrolase); GO:0000723 (telomere maintenance), GO:0003678 (DNA helicase activity), GO:0006281 (DNA repair)
L_CVJJZH	2	1	1	1	3	1	1	1	2	2	1	1	1	2	2.78873	0.3324	3-phosphoserine phosphatase; IPR006383 (HAD-superfamily hydrolase, subfamily IB, PSPase-like), IPR023190 (Phosphoserine phosphatase, domain 2), IPR023214 (HAD-like domain); GO:0004647 (phosphoserine phosphatase activity), GO:0006564 (L-serine biosynthetic process), GO:0008152 (metabolic process), GO:0016791 (phosphatase activity)
L_D997GB	2	1	1	1	3	1	1	1	1	3	1	1	1	2	2.78873	0.33033	Pentatricopeptide repeat (PPR) superfamily protein; IPR002885 (Pentatricopeptide repeat), IPR011990 (Tetratricopeptide-like helical); GO:0005515 (protein binding)
L_DHPVGQ	2	1	1	1	3	1	1	2	1	2	1	0	2	2	2.78873	0.333093	Mitochondrial transcription termination factor family protein; IPR003690 (Mitochodrial transcription termination factor-related)
L_F842T5	2	1	1	1	3	1	1	1	1	3	1	1	1	2	2.78873	0.33033	BTB/POZ domain-containing protein [Glycine max]; IPR011333 (BTB/POZ fold), IPR027356 (NPH3 domain); GO:0005515 (protein binding)
L_C3DYGQ	2	3	1	0	3	2	1	1	1	1	1	1	1	2	2.78873	0.325003	arogenate dehydratase 1; IPR001086 (Prephenate dehydratase), IPR002912 (ACT domain); GO:0004664 (prephenate dehydratase activity), GO:0008152 (metabolic process), GO:0009094 (L-phenylalanine biosynthetic process), GO:0016597 (amino acid binding)
L_9GF3LD	2	3	1	1	4	3	2	1	1	2	1	1	1	2	2.77895	0.249268	spermidine hydroxycinnamoyl transferase-like [Glycine max]; IPR003480 (Transferase), IPR023213 (Chloramphenicol acetyltransferase-like domain)
L_2JLRD4	2	1	0	1	3	1	1	1	1	1	2	7	4	13	2.76923	0.441307	DNA-directed RNA polymerases II, IV and V subunit 12 [Glycine max]; IPR006591 (RNA polymerase archaeal subunit P/eukaryotic subunit RPC10); GO:0003677 (DNA binding), GO:0003899 (DNA-directed RNA polymerase activity)
L_TNJPFY	1	1	1	0	1	1	0	0	0	0	0	0	3	2	2.75	0.616092	DnaJ/Hsp40 cysteine-rich domain superfamily protein, putative n=1 Tax=Theobroma cacao RepID=UPI00042B1CE6; IPR001305 (Heat shock protein DnaJ, cysteine-rich domain); GO:0031072 (heat shock protein binding), GO:0051082 (unfolded protein binding)
L_V21NBM	3	1	2	0	2	0	0	0	2	1	0	1	1	2	2.75	0.435715	Unknown protein; IPR003883 (Repetitive proline-rich cell wall protein repeat); GO:0005199 (structural constituent of cell wall)
L_YN8GQ4	2	1	1	0	1	1	0	0	0	0	0	0	0	0	2.75	0.564527	uncharacterized protein LOC102662057 isoform X1 [Glycine max]
L_YN8W47	2	1	1	0	1	1	0	0	0	0	0	0	0	0	2.75	0.564527	protein FANTASTIC FOUR 3-like [Glycine max]; IPR021410 (The fantastic four family)
L_YPR2K9	2	1	2	0	1	0	0	0	0	0	0	0	0	0	2.75	0.554429	TBC domain protein, Rab GTPase activator n=1 Tax=Rhodosporidium toruloides (strain NP11) RepID=M7X6I8_RHOT1; IPR000195 (Rab-GTPase-TBC domain); GO:0005097 (Rab GTPase activator activity), GO:0032313 (regulation of Rab GTPase activity)
L_MTWTNP	0	1	2	1	2	2	0	0	0	1	0	2	2	4	2.75	0.46801	Cytochrome P450 superfamily protein; IPR001128 (Cytochrome P450); GO:0005506 (iron ion binding), GO:0020037 (heme binding), GO:0055114 (oxidation-reduction process)
L_RD3CKJ	1	1	1	0	2	1	1	1	1	1	0	1	1	2	2.75	0.439445	FKBP-like peptidyl-prolyl cis-trans isomerase family protein; IPR001179 (Peptidyl-prolyl cis-trans isomerase, FKBP-type, domain), IPR023566 (Peptidyl-prolyl cis-trans isomerase, FKBP-type); GO:0006457 (protein folding)
L_W8PNPQ	2	0	3	3	2	0	0	1	0	0	0	0	0	0	2.75	0.364809	uncharacterized protein LOC100789890 [Glycine max]
L_S8F17J	1	1	1	0	2	1	1	1	1	1	0	0	1	2	2.75	0.420367	Pentatricopeptide repeat (PPR) superfamily protein; IPR002885 (Pentatricopeptide repeat), IPR011990 (Tetratricopeptide-like helical); GO:0005515 (protein binding)
L_MBZTTC	2	3	3	1	4	3	1	2	0	2	0	1	0	0	2.75	0.246817	transcription termination factor, mitochondrial-like [Glycine max]; IPR003690 (Mitochodrial transcription termination factor-related)
L_02B2NT	1	1	2	1	3	1	1	0	0	0	0	94	110	22	2.75	0.420769	putative ubiquitin-like-specific protease 1B-like isoform X2 [Glycine max]; IPR003653 (Peptidase C48, SUMO/Sentrin/Ubl1); GO:0006508 (proteolysis), GO:0008234 (cysteine-type peptidase activity)
L_W21NPS	2	0	1	0	1	0	1	0	1	0	0	1	1	0	2.75	0.602844	unknown protein; Has 23 Blast hits to 23 proteins in 7 species: Archae - 0; Bacteria - 0; Metazoa - 0; Fungi - 0; Plants - 23; Viruses - 0; Other Eukaryotes - 0 (source: NCBI BLink).
L_VC3SSS	1	1	1	1	1	0	0	0	0	0	0	2	1	2	2.75	0.629437	protein FAR1-RELATED SEQUENCE 12-like isoform X1 [Glycine max]; IPR004330 (FAR1 DNA binding domain)
L_XFQMTK	2	2	1	0	1	0	0	0	0	0	0	1	0	0	2.75	0.573923	proliferating cell nuclear antigen 2; IPR000730 (Proliferating cell nuclear antigen, PCNA); GO:0003677 (DNA binding), GO:0006275 (regulation of DNA replication), GO:0030337 (DNA polymerase processivity factor activity), GO:0043626 (PCNA complex)
L_D6L67V	3	2	0	1	3	3	1	1	2	0	0	1	1	2	2.75	0.322886	Stress responsive A/B Barrel Domain; IPR011008 (Dimeric alpha-beta barrel)
L_RB98V2	1	1	1	1	2	1	1	1	0	1	0	1	1	2	2.75	0.442326	Zinc-finger domain of monoamine-oxidase A repressor R1; IPR018866 (Zinc-finger domain of monoamine-oxidase A repressor R1)
L_VGNLT8	1	1	1	0	1	1	0	0	0	0	0	1	1	2	2.75	0.620103	aluminum-activated malate transporter 9; IPR020966 (Aluminum-activated malate transporter); GO:0015743 (malate transport)
L_W0W8G3	2	2	2	2	2	1	0	0	0	0	0	0	0	0	2.75	0.37975	uncharacterized protein LOC100807447 [Glycine max]
L_W2N8MC	2	1	1	1	1	0	0	0	0	0	0	0	0	0	2.75	0.56417	BEL1-like homeodomain protein 6-like isoform X3 [Glycine max]; IPR006563 (POX domain), IPR009057 (Homeodomain-like); GO:0003677 (DNA binding), GO:0003700 (sequence-specific DNA binding transcription factor activity), GO:0043565 (sequence-specific DNA binding)
L_WFQ9B0	1	1	1	0	1	1	0	0	0	0	0	1	1	2	2.75	0.620103	Protein of unknown function (DUF581); IPR007650 (Protein of unknown function DUF581)
L_WPBC84	1	1	1	1	1	0	0	0	0	0	0	1	1	2	2.75	0.619747	myb-like protein X-like isoform X2 [Glycine max]
L_WQ3Q0T	4	2	0	0	1	0	0	0	0	0	0	0	0	0	2.75	0.547345	Unknown protein
L_WQF1NB	2	1	0	0	1	1	1	0	0	0	0	0	0	0	2.75	0.564386	uncharacterized protein LOC102664266 isoform X3 [Glycine max]
L_X3WF73	2	1	0	2	1	0	0	0	0	0	0	0	0	0	2.75	0.552969	Ankyrin repeat family protein; IPR026961 (PGG domain)
L_XMVYB8	2	1	0	0	1	0	0	0	1	1	0	0	0	0	2.75	0.564644	Unknown protein
L_XQ3MM2	2	0	1	1	1	1	0	0	0	0	0	0	0	0	2.75	0.564103	Glutathione S-transferase family protein; IPR010987 (Glutathione S-transferase, C-terminal-like), IPR012336 (Thioredoxin-like fold); GO:0005515 (protein binding)
L_XQY767	2	1	1	1	1	0	0	0	0	0	0	0	0	0	2.75	0.56417	F-box family protein; IPR006553 (Leucine-rich repeat, cysteine-containing subtype)
L_Y0L4LS	2	1	1	1	1	0	0	0	0	0	0	0	0	0	2.75	0.56417	C2 and GRAM domain-containing protein At5g50170-like isoform X1 [Glycine max]; IPR000008 (C2 domain), IPR004182 (GRAM domain); GO:0005515 (protein binding)
L_Y0PZ8R	2	1	1	1	1	0	0	0	0	0	0	0	0	0	2.75	0.56417	uncharacterized protein LOC102660698 [Glycine max]; IPR012442 (Protein of unknown function DUF1645, plant)
L_Y2QCN5	2	1	1	0	1	1	0	0	0	0	0	0	0	0	2.75	0.564527	formin-like protein 3-like isoform X4 [Glycine max]; IPR008889 (VQ)
L_Y3KK60	2	1	0	0	1	0	0	0	0	2	0	0	0	0	2.75	0.554752	Unknown protein
L_Y3L94N	2	1	1	1	1	0	0	0	0	0	0	0	0	0	2.75	0.56417	uncharacterized protein LOC102660700 [Glycine max]
L_Y3PTBY	2	1	1	1	1	0	0	0	0	0	0	0	0	0	2.75	0.56417	nodulin-like protein
L_Y408TK	2	1	1	1	1	0	0	0	0	0	0	0	0	0	2.75	0.56417	uncharacterized protein LOC100797967 [Glycine max]; IPR012442 (Protein of unknown function DUF1645, plant)
L_Y5RG69	2	1	1	0	1	1	0	0	0	0	0	0	0	0	2.75	0.564527	zinc finger protein 1-like [Glycine max]; IPR013087 (Zinc finger C2H2-type/integrase DNA-binding domain); GO:0003676 (nucleic acid binding), GO:0046872 (metal ion binding)
L_Y8B0G9	2	1	1	1	1	0	0	0	0	0	0	0	0	0	2.75	0.56417	RING-H2 zinc finger protein; IPR013083 (Zinc finger, RING/FYVE/PHD-type); GO:0005515 (protein binding), GO:0008270 (zinc ion binding)
L_YC1T1N	0	0	0	1	1	0	0	0	2	1	0	0	0	0	2.75	0.544949	ABC transporter C family member 10-like isoform X1 [Glycine max]
L_YF3679	0	0	0	0	1	0	1	3	0	0	0	0	0	0	2.75	0.529301	Protein kinase superfamily protein; IPR011009 (Protein kinase-like domain)
L_YFHFZC	0	0	0	0	1	0	4	0	0	0	0	0	0	0	2.75	0.516367	hypothetical protein
L_YGJS5W	0	0	0	0	1	0	0	1	3	0	0	0	0	0	2.75	0.531145	golgin candidate 5
L_YJDL7N	0	1	1	1	1	1	0	0	0	0	0	0	0	0	2.75	0.554203	RING-H2 finger protein 2B; IPR013083 (Zinc finger, RING/FYVE/PHD-type); GO:0005515 (protein binding), GO:0008270 (zinc ion binding)
L_YJNGLP	0	1	0	0	1	1	2	0	0	0	0	0	0	0	2.75	0.54576	myb-like DNA-binding domain protein; IPR000433 (Zinc finger, ZZ-type), IPR009057 (Homeodomain-like); GO:0003677 (DNA binding), GO:0003682 (chromatin binding), GO:0008270 (zinc ion binding)
L_YR167V	0	0	0	1	1	0	0	0	1	2	0	0	0	0	2.75	0.544435	zinc finger CCCH domain-containing protein 13-like isoform X2 [Glycine max]
L_YRGZGT	0	0	0	0	1	0	2	0	1	1	0	0	0	0	2.75	0.545836	hypothetical protein
L_YRLL34	0	1	1	1	1	0	0	0	0	1	0	0	0	0	2.75	0.554271	protein MKS1-like [Glycine max]; IPR008889 (VQ)
L_YRNN19	0	3	1	0	1	0	0	0	0	0	0	0	0	0	2.75	0.530093	protein DEHYDRATION-INDUCED 19 homolog 6-like isoform X1 [Glycine max]
L_YSWVX9	0	1	0	1	1	1	0	1	0	0	0	0	0	0	2.75	0.554192	transcriptional adapter ADA2; IPR009057 (Homeodomain-like); GO:0003677 (DNA binding), GO:0005515 (protein binding)
L_YVT99R	0	0	0	0	1	0	3	0	1	0	0	0	0	0	2.75	0.532401	Protein kinase superfamily protein; IPR011009 (Protein kinase-like domain); GO:0004672 (protein kinase activity), GO:0005524 (ATP binding), GO:0006468 (protein phosphorylation)
L_YWDB0S	0	1	1	1	1	0	0	0	1	0	0	0	0	0	2.75	0.554276	uncharacterized protein LOC100799396 isoform X3 [Glycine max]
L_YWDPPX	0	0	1	3	1	0	0	0	0	0	0	0	0	0	2.75	0.527195	DNAJ homologue 3; IPR001623 (DnaJ domain), IPR002939 (Chaperone DnaJ, C-terminal); GO:0006457 (protein folding), GO:0051082 (unfolded protein binding)
L_T0T5YV	1	1	1	2	2	0	1	1	1	0	0	1	1	2	2.75	0.437204	topless-related protein 1-like isoform X3 [Glycine max]; IPR006594 (LisH dimerisation motif), IPR006595 (CTLH, C-terminal LisH motif), IPR015943 (WD40/YVTN repeat-like-containing domain); GO:0005515 (protein binding)
L_J5NZW6	4	2	0	0	2	0	2	0	1	1	0	2	2	0	2.75	0.446712	dolichyl-diphosphooligosaccharide--protein glycosyltransferase subunit 4A-like [Glycine max]; IPR018943 (Oligosaccaryltransferase)
L_VL42KF	2	1	0	0	1	0	0	1	1	0	0	1	1	0	2.75	0.603017	CLAVATA3/ESR (CLE)-related protein 46-like [Glycine max]
L_WQR03Z	4	0	0	0	1	0	0	0	0	2	0	0	1	0	2.75	0.566559	uncharacterized protein LOC100796181 [Glycine max]
L_SS9651	2	2	0	0	2	0	1	0	1	2	3	0	0	0	2.75	0.404507	transmembrane protein, putative
L_T3Q06L	4	5	0	0	2	0	0	0	1	0	0	0	0	0	2.75	0.347694	Unknown protein
L_VB2F23	1	0	0	1	1	0	1	0	1	0	0	1	1	2	2.75	0.619613	unknown protein; LOCATED IN: chloroplast; EXPRESSED IN: 21 plant structures; EXPRESSED DURING: 13 growth stages; Has 87 Blast hits to 86 proteins in 34 species: Archae - 0; Bacteria - 13; Metazoa - 27; Fungi - 0; Plants - 40; Viruses - 0; Other Eukaryotes - 7 (source: NCBI BLink).; IPR001305 (Heat shock protein DnaJ, cysteine-rich domain); GO:0031072 (heat shock protein binding), GO:0051082 (unfo…
L_WGGSXN	1	1	0	0	1	0	1	0	1	0	0	1	1	2	2.75	0.620036	unknown protein
L_WQGHF7	2	0	0	1	1	1	0	0	1	0	0	0	0	0	2.75	0.564152	F-box family protein; IPR005174 (Protein of unknown function DUF295)
L_XF95S2	2	2	0	1	1	0	0	0	0	0	0	0	0	0	2.75	0.554312	CBL-interacting serine/threonine-protein kinase 23 [Glycine max]; IPR004041 (NAF domain), IPR011009 (Protein kinase-like domain); GO:0004672 (protein kinase activity), GO:0004674 (protein serine/threonine kinase activity), GO:0005524 (ATP binding), GO:0006468 (protein phosphorylation), GO:0007165 (signal transduction)
L_XG7FHT	2	1	0	1	1	1	0	0	0	0	0	0	0	0	2.75	0.564145	zinc finger protein AZF1-like [Glycine max]; IPR015880 (Zinc finger, C2H2-like); GO:0046872 (metal ion binding)
L_XJW41Z	2	1	0	1	1	1	0	0	0	0	0	0	0	0	2.75	0.564145	unknown protein; FUNCTIONS IN: molecular_function unknown; INVOLVED IN: biological_process unknown; LOCATED IN: chloroplast thylakoid membrane, chloroplast; Has 37 Blast hits to 37 proteins in 13 species: Archae - 0; Bacteria - 0; Metazoa - 0; Fungi - 0; Plants - 37; Viruses - 0; Other Eukaryotes - 0 (source: NCBI BLink).
L_XNHZZL	2	1	1	0	1	1	0	0	0	0	0	0	0	0	2.75	0.564527	uncharacterized protein LOC102668673 isoform X2 [Glycine max]
L_XP1H1K	2	1	0	1	1	1	0	0	0	0	0	0	0	0	2.75	0.564145	dof zinc finger protein DOF5.7-like [Glycine max]; IPR003851 (Zinc finger, Dof-type); GO:0003677 (DNA binding)
L_XQ962Y	2	1	0	1	1	1	0	0	0	0	0	0	0	0	2.75	0.564145	purine permease 11; IPR004853 (Triose-phosphate transporter domain)
L_XSBRGB	2	1	0	1	1	1	0	0	0	0	0	0	0	0	2.75	0.564145	uncharacterized protein LOC100807388 isoform X2 [Glycine max]
L_XV1XYH	2	1	0	1	1	1	0	0	0	0	0	0	0	0	2.75	0.564145	dentin sialophosphoprotein-like [Glycine max]
L_XWDZB4	2	1	0	1	1	1	0	0	0	0	0	0	0	0	2.75	0.564145	uncharacterized protein LOC100805495 isoform X2 [Glycine max]
L_Y624H3	0	1	0	1	1	1	0	1	0	0	0	0	0	0	2.75	0.554192	hypothetical protein
L_WGQ7GK	1	0	0	0	1	0	1	1	1	0	0	0	1	2	2.75	0.600754	transmembrane protein, putative
L_RLGY3B	1	0	0	0	1	1	1	0	0	0	0	2	2	6	2.75	0.638753	GDSL-like Lipase/Acylhydrolase superfamily protein; IPR001087 (Lipase, GDSL); GO:0006629 (lipid metabolic process), GO:0016787 (hydrolase activity)
L_WVK5G3	1	1	0	0	1	1	1	0	0	0	0	0	0	2	2.75	0.581536	DIS3-exonuclease-like protein
L_VTDPJW	4	1	0	1	1	0	0	0	0	0	0	0	0	0	2.75	0.556822	uncharacterized protein LOC102665873 isoform X2 [Glycine max]
L_4RS436	6	2	3	0	5	3	3	1	1	3	2	1	1	2	2.72727	0.209324	Transmembrane amino acid transporter family protein; IPR013057 (Amino acid transporter, transmembrane)
L_RY2JVD	1	1	1	0	2	1	1	1	1	1	1	1	1	1	2.72165	0.446256	Pentatricopeptide repeat (PPR) superfamily protein; IPR002885 (Pentatricopeptide repeat), IPR011990 (Tetratricopeptide-like helical); GO:0005515 (protein binding)
L_MQ45TK	1	1	0	1	2	1	2	0	1	1	1	1	1	1	2.72165	0.441451	tubulin folding cofactor B; IPR000938 (CAP Gly-rich domain), IPR027933 (Ubiquitin-like domain)
L_KSJ3VQ	2	1	0	0	2	1	1	1	1	1	1	0	0	3	2.72165	0.422391	Ribosomal protein L34; IPR000271 (Ribosomal protein L34); GO:0003735 (structural constituent of ribosome), GO:0005622 (intracellular), GO:0005840 (ribosome), GO:0006412 (translation)
L_23K7ZZ	3	4	4	1	6	2	2	4	2	1	4	3	3	6	2.71233	0.219681	beta-galactosidase 11; IPR000922 (D-galactoside/L-rhamnose binding SUEL lectin domain), IPR001944 (Glycoside hydrolase, family 35), IPR017853 (Glycoside hydrolase, superfamily); GO:0005975 (carbohydrate metabolic process), GO:0030246 (carbohydrate binding)
L_FWLXVR	2	2	2	1	3	0	2	1	1	1	2	0	1	2	2.71233	0.333077	exocyst complex component EXO70B1-like [Glycine max]; IPR004140 (Exocyst complex protein Exo70), IPR013870 (Ribosomal protein L37, mitochondrial), IPR016159 (Cullin repeat-like-containing domain); GO:0000145 (exocyst), GO:0006887 (exocytosis)
L_9CT5GZ	4	1	0	2	3	2	1	1	1	1	2	1	1	2	2.71233	0.348886	aldose 1-epimerase-like [Glycine max]; IPR008183 (Aldose 1-/Glucose-6-phosphate 1-epimerase), IPR011013 (Galactose mutarotase-like domain); GO:0003824 (catalytic activity), GO:0005975 (carbohydrate metabolic process), GO:0016853 (isomerase activity), GO:0019318 (hexose metabolic process), GO:0030246 (carbohydrate binding)
L_8202BM	2	2	0	1	3	1	2	1	1	2	2	0	2	2	2.71233	0.343003	Ribosomal protein L33 family protein; IPR001705 (Ribosomal protein L33), IPR011332 (Zinc-binding ribosomal protein); GO:0003735 (structural constituent of ribosome), GO:0005622 (intracellular), GO:0005840 (ribosome), GO:0006412 (translation)
L_VJ3PPH	3	2	2	1	2	1	0	0	0	0	2	0	0	0	2.69388	0.409003	uncharacterized protein LOC102667077 [Glycine max]
L_6TB4WZ	2	1	1	3	3	1	2	0	1	0	0	4	4	9	2.69388	0.416207	receptor-like protein kinase 2; IPR001611 (Leucine-rich repeat), IPR003591 (Leucine-rich repeat, typical subtype), IPR013210 (Leucine-rich repeat-containing N-terminal, type 2), IPR025875 (Leucine rich repeat 4); GO:0005515 (protein binding)
L_S2J6H8	3	2	0	0	2	1	1	0	1	1	2	0	0	0	2.69388	0.408403	nuclear transcription factor Y subunit B-7-like [Glycine max]; IPR003957 (Transcription factor, NFYB/HAP3 subunit), IPR009072 (Histone-fold); GO:0003677 (DNA binding), GO:0005622 (intracellular), GO:0005634 (nucleus), GO:0043565 (sequence-specific DNA binding), GO:0046982 (protein heterodimerization activity)
L_09XPZ8	14	9	0	4	13	12	4	1	5	4	10	8	7	15	2.69388	0.124829	Beta-1,3-N-Acetylglucosaminyltransferase family protein
L_WV86G5	1	0	1	1	1	0	0	0	0	1	1	1	1	1	2.69388	0.627533	hypothetical protein
L_760PTY	2	1	1	2	4	1	1	4	1	3	1	2	1	4	2.69388	0.281175	Pentatricopeptide repeat (PPR-like) superfamily protein; IPR002885 (Pentatricopeptide repeat), IPR011990 (Tetratricopeptide-like helical); GO:0005515 (protein binding)
L_H1FMPZ	2	1	1	1	3	1	1	1	2	3	1	0	1	0	2.67568	0.316928	Pentatricopeptide repeat (PPR) superfamily protein; IPR002885 (Pentatricopeptide repeat), IPR011990 (Tetratricopeptide-like helical); GO:0005515 (protein binding)
L_9DV8Y1	2	1	1	1	3	1	1	1	1	3	1	1	3	4	2.67568	0.372911	uncharacterized protein LOC100817712 isoform X3 [Glycine max]; IPR020164 (Cytochrome c oxidase assembly protein COX16); GO:0031966 (mitochondrial membrane)
L_QRHY1T	2	6	0	0	3	1	1	0	1	2	1	0	0	0	2.67568	0.272063	disease resistance protein [Glycine max]; IPR002182 (NB-ARC), IPR027417 (P-loop containing nucleoside triphosphate hydrolase); GO:0043531 (ADP binding)
L_SX3DB5	1	1	1	0	2	1	1	0	1	2	0	2	2	3	2.66667	0.472441	Calmodulin-binding protein; IPR012416 (Calmodulin binding protein-like)
L_W2QNJ5	2	1	2	1	2	0	0	0	1	2	0	0	0	1	2.66667	0.398021	RING-H2 finger protein 2B; IPR013083 (Zinc finger, RING/FYVE/PHD-type); GO:0005515 (protein binding), GO:0008270 (zinc ion binding)
L_Q48V9L	2	1	2	0	2	1	0	1	1	1	0	1	1	1	2.66667	0.437641	alpha/beta hydrolase domain-containing protein 11-like [Glycine max]
L_83L64N	2	1	2	2	4	1	2	2	2	2	3	1	0	2	2.66667	0.269752	T-complex protein 1 subunit beta-like [Glycine max]; IPR002423 (Chaperonin Cpn60/TCP-1), IPR027409 (GroEL-like apical domain), IPR027410 (TCP-1-like chaperonin intermediate domain), IPR027413 (GroEL-like equatorial domain); GO:0005524 (ATP binding), GO:0006457 (protein folding), GO:0044267 (cellular protein metabolic process), GO:0051082 (unfolded protein binding)
L_BYW9NH	2	2	1	2	4	2	4	0	2	2	0	1	1	2	2.66667	0.253416	ATP-binding/protein serine/threonine kinase [Glycine max]; IPR011009 (Protein kinase-like domain), IPR013320 (Concanavalin A-like lectin/glucanase, subgroup), IPR024788 (Malectin-like carbohydrate-binding domain); GO:0004672 (protein kinase activity), GO:0004674 (protein serine/threonine kinase activity), GO:0005524 (ATP binding), GO:0006468 (protein phosphorylation)
L_PBDTXF	4	1	0	1	2	1	1	0	1	1	0	1	0	1	2.66667	0.421904	unknown protein; Has 9 Blast hits to 9 proteins in 5 species: Archae - 0; Bacteria - 0; Metazoa - 0; Fungi - 0; Plants - 9; Viruses - 0; Other Eukaryotes - 0 (source: NCBI BLink).
L_896809	3	2	2	1	4	1	3	2	2	1	1	1	0	3	2.65327	0.25546	ribosomal RNA-processing protein; IPR024326 (Ribosomal RNA-processing protein 7)
L_0BLFWC	6	12	11	2	15	5	6	3	6	7	10	7	6	16	2.64706	0.0954439	NAD(P)-binding Rossmann-fold superfamily protein; IPR001509 (NAD-dependent epimerase/dehydratase), IPR016040 (NAD(P)-binding domain); GO:0003824 (catalytic activity), GO:0044237 (cellular metabolic process), GO:0050662 (coenzyme binding)
L_QTJ5VS	1	1	1	0	2	1	1	1	1	1	1	1	1	2	2.64	0.457641	Pentatricopeptide repeat (PPR) superfamily protein; IPR002885 (Pentatricopeptide repeat)
L_FH1Y1M	2	1	1	2	2	0	0	1	0	1	1	2	2	4	2.64	0.499025	uncharacterized protein LOC100789038 [Glycine max]
L_Q42ZH7	1	1	1	0	2	1	1	2	1	0	1	1	1	2	2.64	0.452185	DNA repair-recombination protein (RAD50); IPR004584 (DNA repair protein Rad50, eukaryotes), IPR013134 (Zinc hook, Rad50), IPR027417 (P-loop containing nucleoside triphosphate hydrolase); GO:0004518 (nuclease activity), GO:0005524 (ATP binding), GO:0006281 (DNA repair), GO:0008270 (zinc ion binding), GO:0030870 (Mre11 complex)
L_SWHXRL	2	1	0	0	1	0	1	0	0	0	2	1	1	2	2.64	0.641411	unknown protein; FUNCTIONS IN: molecular_function unknown; INVOLVED IN: biological_process unknown; LOCATED IN: endomembrane system; EXPRESSED IN: male gametophyte, pollen tube; EXPRESSED DURING: M germinated pollen stage
L_LLBBJ1	1	1	0	1	2	1	1	1	1	1	1	1	1	2	2.64	0.459034	RNA ligase/cyclic nucleotide phosphodiesterase family protein; IPR009097 (RNA ligase/cyclic nucleotide phosphodiesterase), IPR012386 (2',3'-cyclic-nucleotide 3'-phosphodiesterase); GO:0003824 (catalytic activity), GO:0004112 (cyclic-nucleotide phosphodiesterase activity)
L_CLJ18C	3	4	6	2	5	2	1	1	1	2	1	0	0	0	2.64	0.20715	Plant invertase/pectin methylesterase inhibitor superfamily protein; IPR006501 (Pectinesterase inhibitor domain); GO:0004857 (enzyme inhibitor activity), GO:0030599 (pectinesterase activity)
L_50CRVG	3	3	5	1	5	2	2	2	1	2	1	2	2	4	2.64	0.231284	dihydroflavonol 4-reductase; IPR001509 (NAD-dependent epimerase/dehydratase), IPR016040 (NAD(P)-binding domain); GO:0003824 (catalytic activity), GO:0044237 (cellular metabolic process), GO:0050662 (coenzyme binding)
L_11VMY8	8	4	4	1	6	1	2	1	2	1	3	6	6	16	2.64	0.304861	Protein kinase family protein; IPR011009 (Protein kinase-like domain), IPR013320 (Concanavalin A-like lectin/glucanase, subgroup), IPR025287 (Wall-associated receptor kinase galacturonan-binding domain); GO:0004672 (protein kinase activity), GO:0004674 (protein serine/threonine kinase activity), GO:0005524 (ATP binding), GO:0006468 (protein phosphorylation), GO:0030247 (polysaccharide binding)
L_2J21DT	3	4	7	0	8	3	5	8	2	2	1	1	1	2	2.64	0.149514	probable 2-oxoglutarate/Fe(II)-dependent dioxygenase-like [Glycine max]; IPR005123 (Oxoglutarate/iron-dependent dioxygenase), IPR026992 (Non-haem dioxygenase N-terminal domain), IPR027443 (Isopenicillin N synthase-like); GO:0016491 (oxidoreductase activity), GO:0055114 (oxidation-reduction process)
L_SPXRG6	2	1	1	1	2	1	1	0	1	1	1	0	0	0	2.64	0.411062	Pentatricopeptide repeat (PPR) superfamily protein; IPR002885 (Pentatricopeptide repeat), IPR011990 (Tetratricopeptide-like helical); GO:0005515 (protein binding)
L_0CHN7C	4	2	6	0	14	2	18	0	19	4	1	8	5	20	2.64	0.147831	ATP binding/protein serine/threonine kinase [Glycine max]; IPR001611 (Leucine-rich repeat), IPR003591 (Leucine-rich repeat, typical subtype), IPR011009 (Protein kinase-like domain), IPR013210 (Leucine-rich repeat-containing N-terminal, type 2), IPR013320 (Concanavalin A-like lectin/glucanase, subgroup); GO:0004672 (protein kinase activity), GO:0004674 (protein serine/threonine kinase activity), G…
L_SJKZMB	2	1	1	1	2	0	1	1	1	1	1	1	1	0	2.64	0.450973	serum factor response C-like isoform X2 [Glycine max]; IPR019496 (Nuclear fragile X mental retardation-interacting protein 1, conserved domain)
L_VFY13W	0	1	1	1	2	0	1	1	1	2	1	0	0	0	2.64	0.402678	RING/FYVE/PHD zinc finger superfamily protein; IPR013083 (Zinc finger, RING/FYVE/PHD-type), IPR016181 (Acyl-CoA N-acyltransferase); GO:0005515 (protein binding), GO:0008080 (N-acetyltransferase activity), GO:0008270 (zinc ion binding)
L_W2NWRN	1	1	1	1	1	0	0	0	0	0	2	0	0	0	2.64	0.582101	NAC domain protein,; IPR003441 (NAC domain); GO:0003677 (DNA binding)
L_XMF9BM	1	1	1	1	1	0	0	0	0	0	2	0	0	0	2.64	0.582101	Seed maturation protein; IPR007011 (Seed maturation protein)
L_QZV6ZV	0	1	0	1	2	0	1	2	0	3	1	0	0	0	2.64	0.387316	Unknown protein
L_1FCPL4	8	4	0	0	8	0	12	4	7	2	1	0	0	0	2.64	0.152527	transmembrane protein, putative
L_0S8454	9	8	7	2	9	3	5	2	1	2	3	6	4	9	2.62252	0.162707	endo-1,3; 1,4-beta-D-glucanase [Glycine max]; IPR002925 (Dienelactone hydrolase); GO:0016787 (hydrolase activity)
L_2C8QVT	6	2	2	0	6	2	5	0	6	3	5	1	1	2	2.62252	0.195577	Serine protease inhibitor, potato inhibitor I-type family protein; IPR000864 (Proteinase inhibitor I13, potato inhibitor I); GO:0004867 (serine-type endopeptidase inhibitor activity), GO:0009611 (response to wounding)
L_CW3NT4	2	1	1	1	3	1	2	1	2	2	1	2	1	1	2.62252	0.351805	phosphatidylinositol N-acetylglucosaminyltransferase subunit P-like isoform X3 [Glycine max]; IPR013717 (PIG-P)
L_3LQKN1	1	4	0	2	5	1	8	1	1	1	3	2	3	6	2.61905	0.255506	Pollen Ole e 1 allergen and extensin family protein; IPR006041 (Pollen Ole e 1 allergen/extensin)
L_8GP0H3	2	3	3	0	4	2	2	1	2	2	1	1	1	2	2.61386	0.261175	sugar transport protein 13-like [Glycine max]; IPR005828 (General substrate transporter), IPR016196 (Major facilitator superfamily domain, general substrate transporter); GO:0005215 (transporter activity), GO:0006810 (transport), GO:0016020 (membrane), GO:0016021 (integral component of membrane), GO:0022857 (transmembrane transporter activity), GO:0022891 (substrate-specific transmembrane transpo…
L_DGQ94X	2	1	2	0	2	0	0	0	0	2	2	3	6	7	2.61386	0.535126	Pentatricopeptide repeat (PPR) superfamily protein; IPR002885 (Pentatricopeptide repeat), IPR011990 (Tetratricopeptide-like helical); GO:0005515 (protein binding)
L_7D08J9	0	1	3	1	4	3	3	3	1	0	1	2	3	6	2.61386	0.314988	mediator of RNA polymerase II transcription subunit 15a, putative; IPR003101 (Coactivator CBP, KIX domain); GO:0003712 (transcription cofactor activity)
L_CKQYKT	1	2	1	1	2	1	0	0	0	0	2	4	3	9	2.61386	0.526487	O-acyltransferase (WSD1-like) family protein; IPR004255 (O-acyltransferase, WSD1, N-terminal), IPR009721 (O-acyltransferase, WSD1, C-terminal); GO:0004144 (diacylglycerol O-acyltransferase activity), GO:0045017 (glycerolipid biosynthetic process)
L_0VNGZY	4	11	2	1	12	8	11	8	7	0	2	0	0	0	2.60526	0.119973	polygalacturonase-like [Glycine max]; IPR000743 (Glycoside hydrolase, family 28), IPR011050 (Pectin lyase fold/virulence factor); GO:0004650 (polygalacturonase activity), GO:0005975 (carbohydrate metabolic process)
L_0TWHMH	8	3	8	2	11	2	6	5	11	2	9	1	1	2	2.60215	0.128152	nutrient reservoir protein, putative; IPR014710 (RmlC-like jelly roll fold); GO:0045735 (nutrient reservoir activity)
L_09V46L	6	6	5	5	13	6	8	3	5	8	3	8	11	20	2.6	0.121354	Cytochrome P450 superfamily protein; IPR001128 (Cytochrome P450); GO:0005506 (iron ion binding), GO:0020037 (heme binding), GO:0055114 (oxidation-reduction process)
L_0FB146	13	8	6	1	12	5	5	4	5	5	8	5	3	11	2.59247	0.0944309	polygalacturonase 4; IPR000743 (Glycoside hydrolase, family 28), IPR011050 (Pectin lyase fold/virulence factor); GO:0004650 (polygalacturonase activity), GO:0005975 (carbohydrate metabolic process)
L_Y58W6D	0	0	1	0	1	0	2	0	1	0	0	0	0	1	2.58824	0.562878	hypothetical protein
L_3JLD5R	6	1	4	0	4	2	2	1	2	0	0	4	5	8	2.58824	0.359799	Peroxidase superfamily protein; IPR010255 (Haem peroxidase); GO:0004601 (peroxidase activity), GO:0006979 (response to oxidative stress), GO:0020037 (heme binding), GO:0055114 (oxidation-reduction process)
L_W7GH3Z	1	7	1	0	2	0	0	0	0	0	0	0	0	0	2.58824	0.320906	F-box/RNI-like superfamily protein; IPR001810 (F-box domain); GO:0005515 (protein binding)
L_V99Y7S	2	1	1	1	1	0	0	0	0	0	0	1	1	1	2.58824	0.619682	Protein binding protein, putative n=1 Tax=Ricinus communis RepID=B9RMQ0_RICCO; IPR013083 (Zinc finger, RING/FYVE/PHD-type); GO:0005515 (protein binding), GO:0008270 (zinc ion binding)
L_7RDLT0	6	2	3	1	4	1	2	1	1	2	0	2	2	4	2.58824	0.298056	copper ion-binding laccase, putative; IPR017761 (Laccase); GO:0005507 (copper ion binding), GO:0016491 (oxidoreductase activity), GO:0046274 (lignin catabolic process), GO:0048046 (apoplast), GO:0052716 (hydroquinone:oxygen oxidoreductase activity), GO:0055114 (oxidation-reduction process)
L_RGNW5V	0	0	0	0	1	1	0	0	1	1	0	3	2	5	2.58824	0.643004	NADH-quinone oxidoreductase subunit N n=7 Tax=Rhizobium RepID=J3BTM2_9RHIZ; IPR001750 (NADH:ubiquinone/plastoquinone oxidoreductase); GO:0008137 (NADH dehydrogenase (ubiquinone) activity), GO:0055114 (oxidation-reduction process)
L_WGRQ9V	2	0	1	1	1	0	0	0	1	0	0	0	1	1	2.58824	0.600459	uncharacterized protein LOC100787477 [Glycine max]
L_XVXM97	2	1	1	1	1	0	0	0	0	0	0	0	0	1	2.58824	0.581256	uncharacterized protein LOC100793067 isoform X4 [Glycine max]
L_Y2DN30	0	0	0	1	1	1	0	0	0	2	0	0	0	1	2.58824	0.561447	mediator of RNA polymerase II transcription subunit 23
L_0C0Z3C	13	15	2	1	18	13	27	0	12	0	0	0	0	0	2.58824	0.116921	Lipid transfer protein; IPR016140 (Bifunctional inhibitor/plant lipid transfer protein/seed storage helical domain)
L_QTDX5J	3	2	1	1	2	0	1	0	1	0	3	1	0	0	2.58824	0.441772	protein NIM1-INTERACTING 3-like [Glycine max]
L_JX59GV	4	2	0	1	2	2	0	0	0	1	0	1	1	2	2.58824	0.444525	SPIRAL1-like5
L_K54Z3G	4	1	1	2	2	2	0	0	0	0	0	1	1	2	2.58824	0.444366	tetratricopeptide repeat protein 1-like isoform X1 [Glycine max]; IPR011990 (Tetratricopeptide-like helical), IPR016024 (Armadillo-type fold); GO:0005488 (binding), GO:0005515 (protein binding)
L_MH63HL	4	2	1	1	2	2	0	0	0	0	0	1	1	2	2.58824	0.444995	ethylene-responsive transcription factor 1B; IPR016177 (DNA-binding domain); GO:0003677 (DNA binding), GO:0003700 (sequence-specific DNA binding transcription factor activity)
L_P6ZGZG	3	2	0	1	2	2	0	1	0	1	0	0	2	0	2.58824	0.429029	unknown protein
L_TZ62SN	2	1	0	0	1	0	1	0	0	1	0	1	1	1	2.58824	0.619967	unknown protein; FUNCTIONS IN: molecular_function unknown; INVOLVED IN: biological_process unknown; LOCATED IN: endomembrane system.
L_8DH5HD	2	4	0	3	4	1	0	3	1	3	3	0	0	0	2.58824	0.274653	aspartate and glycine-rich protein [Glycine max]
L_QJ53T7	5	3	1	1	3	3	0	0	0	2	0	0	1	1	2.58824	0.320939	receptor-like protein kinase 2; IPR001611 (Leucine-rich repeat), IPR003591 (Leucine-rich repeat, typical subtype), IPR013210 (Leucine-rich repeat-containing N-terminal, type 2); GO:0005515 (protein binding)
L_230LQH	4	6	9	1	8	4	4	2	3	2	2	1	1	2	2.57561	0.142595	P-loop containing nucleoside triphosphate hydrolases superfamily protein; IPR006703 (AIG1), IPR027417 (P-loop containing nucleoside triphosphate hydrolase); GO:0005525 (GTP binding)
L_9M7ZQD	5	1	1	0	4	2	3	1	2	4	1	0	1	1	2.57561	0.252285	HXXXD-type acyl-transferase family protein; IPR003480 (Transferase), IPR023213 (Chloramphenicol acetyltransferase-like domain)
L_QMXPTN	2	2	3	0	3	1	1	1	2	1	1	1	1	2	2.57143	0.340774	Cytochrome P450 superfamily protein; IPR001128 (Cytochrome P450); GO:0005506 (iron ion binding), GO:0020037 (heme binding), GO:0055114 (oxidation-reduction process)
L_6V7XR7	2	1	2	2	3	0	1	1	2	1	1	3	3	6	2.57143	0.419845	programmed cell death protein; IPR002893 (Zinc finger, MYND-type), IPR007320 (Programmed cell death protein 2, C-terminal); GO:0005737 (cytoplasm)
L_C1JMFK	2	2	2	2	3	1	1	1	1	1	1	1	1	2	2.57143	0.349351	protein kinase family protein; IPR011009 (Protein kinase-like domain); GO:0004672 (protein kinase activity), GO:0004674 (protein serine/threonine kinase activity), GO:0005524 (ATP binding), GO:0006468 (protein phosphorylation)
L_DK489M	3	2	1	1	3	2	2	1	1	0	4	0	0	0	2.57143	0.332898	serine protease inhibitor, Kazal-type family protein
L_305X1T	4	13	3	8	7	4	0	0	0	0	0	0	0	0	2.56667	0.181652	terpene synthase 21; IPR008930 (Terpenoid cyclases/protein prenyltransferase alpha-alpha toroid), IPR008949 (Terpenoid synthase); GO:0000287 (magnesium ion binding), GO:0008152 (metabolic process), GO:0010333 (terpene synthase activity), GO:0016829 (lyase activity)
L_07VF22	11	8	8	4	16	5	12	2	7	11	4	10	9	19	2.56622	0.0795283	Cytochrome P450 superfamily protein; IPR001128 (Cytochrome P450); GO:0005506 (iron ion binding), GO:0020037 (heme binding), GO:0055114 (oxidation-reduction process)
L_DLY4P8	0	0	0	0	2	0	2	0	3	1	1	3	1	9	2.56311	0.468805	cytochrome C biogenesis protein B; IPR003544 (Cytochrome c-type biogenesis protein CcmB); GO:0015232 (heme transporter activity), GO:0015886 (heme transport), GO:0016020 (membrane), GO:0017004 (cytochrome complex assembly)
L_TPZP43	2	2	0	0	2	1	1	0	1	2	1	0	0	1	2.56311	0.409356	Unknown protein
L_682ZL3	2	4	0	1	5	4	8	0	3	0	0	1	1	2	2.55814	0.20844	SCR related; IPR010682 (Plant self-incompatibility response); GO:0007165 (signal transduction)
L_0RGRPF	7	10	7	13	10	2	2	1	1	2	1	3	3	5	2.55319	0.167681	receptor-like protein kinase 2; IPR001611 (Leucine-rich repeat), IPR003591 (Leucine-rich repeat, typical subtype), IPR025875 (Leucine rich repeat 4); GO:0005515 (protein binding)
L_6XSHYK	6	3	0	0	4	3	2	2	2	1	3	1	1	1	2.55072	0.283559	ferredoxin 1; IPR010241 (Ferredoxin [2Fe-2S], plant), IPR012675 (Beta-grasp domain); GO:0009055 (electron carrier activity), GO:0022900 (electron transport chain), GO:0051536 (iron-sulfur cluster binding)
L_94W6C8	3	2	3	1	4	2	2	2	2	1	1	1	1	2	2.53846	0.270775	ethylene-responsive transcription factor 7-like [Glycine max]; IPR016177 (DNA-binding domain); GO:0003677 (DNA binding), GO:0003700 (sequence-specific DNA binding transcription factor activity)
L_C1RW58	3	4	2	2	4	2	1	1	1	2	1	1	1	2	2.53846	0.274616	ATP-binding/protein serine/threonine kinase [Glycine max]; IPR011009 (Protein kinase-like domain), IPR013320 (Concanavalin A-like lectin/glucanase, subgroup); GO:0004672 (protein kinase activity), GO:0004674 (protein serine/threonine kinase activity), GO:0005524 (ATP binding), GO:0006468 (protein phosphorylation)
L_WTMSDQ	2	1	0	0	1	0	1	1	0	0	1	0	0	0	2.53846	0.583581	B3 domain-containing transcription factor LEC2-like [Glycine max]; IPR015300 (DNA-binding pseudobarrel domain); GO:0003677 (DNA binding)
L_WV03KG	2	1	1	1	1	0	0	0	0	0	1	0	0	0	2.53846	0.58335	F-box protein SKIP14-like [Glycine max]; IPR001810 (F-box domain); GO:0005515 (protein binding)
L_X6VDHX	0	1	1	0	1	1	1	0	0	0	1	0	0	0	2.53846	0.573624	uroporphyrinogen III synthase; IPR003754 (Tetrapyrrole biosynthesis, uroporphyrinogen III synthase); GO:0004852 (uroporphyrinogen-III synthase activity), GO:0033014 (tetrapyrrole biosynthetic process)
L_XMJCHX	2	1	1	0	1	1	0	0	0	0	1	0	0	0	2.53846	0.583707	uncharacterized protein LOC102660925 [Glycine max]; IPR008889 (VQ)
L_XVCQKB	2	1	1	0	1	1	0	0	0	0	1	0	0	0	2.53846	0.583707	uncharacterized protein LOC102661669 isoform X1 [Glycine max]
L_XW0XT3	2	1	1	1	1	0	0	0	0	0	1	0	0	0	2.53846	0.58335	MYB transcription factor MYB64 [Glycine max]; IPR009057 (Homeodomain-like); GO:0003677 (DNA binding), GO:0003682 (chromatin binding)
L_XWB2JK	2	1	1	1	1	0	0	0	0	0	1	0	0	0	2.53846	0.58335	LOB domain-containing protein 22; IPR004883 (Lateral organ boundaries, LOB)
L_Q7TD54	1	0	1	1	2	1	1	1	1	1	2	0	0	2	2.53846	0.436363	uncharacterized protein LOC100819690 isoform X2 [Glycine max]
L_VPLG0J	2	1	0	0	1	1	0	0	0	1	1	0	1	0	2.53846	0.602948	uncharacterized protein LOC100818217 [Glycine max]; IPR004320 (Protein of unknown function DUF241, plant)
L_TN5BL6	1	1	0	0	1	0	0	0	0	1	4	1	1	2	2.53846	0.63835	protein EMBRYONIC FLOWER 1-like isoform X2 [Glycine max]
L_WHCPNT	2	1	0	0	1	1	0	0	1	0	1	0	0	0	2.53846	0.583756	CLAVATA3/ESR-RELATED 4
L_X2T268	2	1	0	0	1	0	1	0	0	1	1	0	0	0	2.53846	0.583635	hypothetical protein
L_X97QBL	2	1	0	1	1	1	0	0	0	0	1	0	0	0	2.53846	0.583326	RING-H2 finger protein 2B; IPR013083 (Zinc finger, RING/FYVE/PHD-type); GO:0005515 (protein binding), GO:0008270 (zinc ion binding)
L_X1GB82	1	1	1	0	1	0	0	0	0	1	1	1	0	2	2.53846	0.620156	Unknown protein
L_F4X34Y	5	0	4	2	3	4	0	0	0	0	0	1	1	2	2.53846	0.331325	glutamate receptor 2.8; IPR001638 (Extracellular solute-binding protein, family 3), IPR017103 (Ionotropic glutamate receptor, plant), IPR028082 (Periplasmic binding protein-like I); GO:0004970 (ionotropic glutamate receptor activity), GO:0005215 (transporter activity), GO:0005234 (extracellular-glutamate-gated ion channel activity), GO:0006810 (transport), GO:0016020 (membrane)
L_SGX4RC	0	5	3	0	3	0	2	1	2	0	0	0	0	0	2.53846	0.282716	MATE efflux family protein; IPR002528 (Multi antimicrobial extrusion protein); GO:0006855 (drug transmembrane transport), GO:0015238 (drug transmembrane transporter activity), GO:0015297 (antiporter activity), GO:0016020 (membrane), GO:0055085 (transmembrane transport)
L_WGP0R8	1	1	1	1	1	0	0	0	0	0	1	1	1	2	2.53846	0.638927	F-box/RNI-like superfamily protein; IPR001810 (F-box domain), IPR006566 (FBD domain); GO:0005515 (protein binding)
L_K37JYP	0	0	1	12	3	0	0	0	0	0	0	0	0	0	2.53846	0.192979	putative ubiquitin-like-specific protease 1B-like isoform X2 [Glycine max]; IPR003653 (Peptidase C48, SUMO/Sentrin/Ubl1); GO:0006508 (proteolysis), GO:0008234 (cysteine-type peptidase activity)
L_00SSZX	70	3	0	0	32	0	54	2	19	11	1	74	119	60	2.52632	0.328022	replication protein A 70 kDa DNA-binding subunit C-like [Glycine max]; IPR012340 (Nucleic acid-binding, OB-fold)
L_7W0TW4	3	1	0	0	2	4	0	0	0	0	0	5	5	9	2.51429	0.505977	DUF247 domain protein; IPR004158 (Protein of unknown function DUF247, plant)
L_STHCQK	3	1	2	1	2	1	1	0	0	1	0	0	0	1	2.51429	0.4103	227 kDa spindle- and centromere-associated protein-like [Glycine max]
L_7BG4WX	3	3	2	0	4	2	1	2	2	2	3	2	1	4	2.51429	0.305499	uncharacterized protein LOC100800557 [Glycine max]
L_VCHH29	1	1	0	2	2	1	3	0	1	0	0	0	0	1	2.51429	0.390166	L-type lectin-domain containing receptor kinase IX.1-like [Glycine max]; IPR008985 (Concanavalin A-like lectin/glucanases superfamily), IPR013320 (Concanavalin A-like lectin/glucanase, subgroup), IPR016363 (Lectin); GO:0030246 (carbohydrate binding)
L_0Q4WVG	0	1	1	0	9	3	31	0	2	1	0	6	5	2	2.50633	0.122338	NAD(P)H-quinone oxidoreductase chain 4; IPR003918 (NADH:ubiquinone oxidoreductase); GO:0008137 (NADH dehydrogenase (ubiquinone) activity), GO:0042773 (ATP synthesis coupled electron transport), GO:0055114 (oxidation-reduction process)
L_8FWQ4J	3	2	2	1	4	1	4	1	3	1	1	1	1	3	2.50237	0.272262	hypothetical protein
L_6X7LDK	8	4	4	6	5	3	0	0	0	1	0	0	0	0	2.5	0.238506	Disease resistance-responsive (dirigent-like protein) family protein; IPR004265 (Plant disease resistance response protein)
L_SZ4XC6	0	0	0	0	1	1	1	0	1	0	2	1	2	3	2.49057	0.649057	2-oxoglutarate (2OG) and Fe(II)-dependent oxygenase superfamily protein; IPR005123 (Oxoglutarate/iron-dependent dioxygenase), IPR026992 (Non-haem dioxygenase N-terminal domain), IPR027443 (Isopenicillin N synthase-like); GO:0016491 (oxidoreductase activity), GO:0055114 (oxidation-reduction process)
L_TKYFVF	0	0	0	0	1	1	0	0	1	1	2	0	0	3	2.49057	0.60081	RNA-directed DNA polymerase (reverse transcriptase); IPR000477 (Reverse transcriptase domain), IPR024937 (Domain X); GO:0003723 (RNA binding), GO:0003964 (RNA-directed DNA polymerase activity), GO:0006278 (RNA-dependent DNA replication), GO:0006397 (mRNA processing)
L_73QP2B	2	3	4	0	4	3	1	1	1	2	2	2	2	4	2.49057	0.307454	ATP-binding ABC transporter; IPR011527 (ABC transporter type 1, transmembrane domain), IPR027417 (P-loop containing nucleoside triphosphate hydrolase); GO:0000166 (nucleotide binding), GO:0005524 (ATP binding), GO:0006810 (transport), GO:0016021 (integral component of membrane), GO:0016887 (ATPase activity), GO:0017111 (nucleoside-triphosphatase activity), GO:0055085 (transmembrane transport)
L_TP8P90	1	1	1	1	2	1	1	1	1	1	1	1	1	0	2.49057	0.456515	coatomer subunit beta'-2-like isoform X1 [Glycine max]; IPR015943 (WD40/YVTN repeat-like-containing domain), IPR020472 (G-protein beta WD-40 repeat); GO:0005515 (protein binding)
L_LLSC0W	2	1	1	0	2	1	1	1	1	1	1	1	1	2	2.49057	0.469972	mediator of RNA polymerase II transcription subunit 27-like isoform X3 [Glycine max]; IPR021627 (Mediator complex, subunit Med27)
L_LRQ1NJ	2	1	1	0	2	1	1	1	1	1	1	1	1	2	2.49057	0.469972	decapping nuclease DXO homolog, chloroplastic-like isoform X1 [Glycine max]; IPR013961 (RAI1-like)
L_N2ZNBB	2	1	1	1	2	1	1	1	0	1	1	1	1	2	2.49057	0.472853	phosphoglycerate kinase 1; IPR001576 (Phosphoglycerate kinase), IPR003358 (tRNA (guanine-N-7) methyltransferase); GO:0004618 (phosphoglycerate kinase activity), GO:0006096 (glycolysis), GO:0006400 (tRNA modification), GO:0008176 (tRNA (guanine-N7-)-methyltransferase activity)
L_P7M54R	2	2	2	0	2	1	1	0	1	0	1	1	1	2	2.49057	0.458607	unknown protein; FUNCTIONS IN: molecular_function unknown; INVOLVED IN: biological_process unknown; LOCATED IN: cellular_component unknown
L_SJ893F	3	2	0	0	2	1	3	0	0	1	1	0	0	0	2.49057	0.399801	Unknown protein
L_SQ7QHS	1	1	1	1	2	1	1	1	1	1	1	0	0	0	2.49057	0.419053	S-adenosyl-L-methionine-dependent methyltransferases superfamily protein
L_168N15	3	6	1	1	8	5	6	5	7	0	7	1	1	2	2.49057	0.176985	pectinesterase 11; IPR011050 (Pectin lyase fold/virulence factor); GO:0005618 (cell wall), GO:0030599 (pectinesterase activity), GO:0042545 (cell wall modification)
L_JMM6JS	2	1	0	1	2	1	1	1	1	1	1	1	1	2	2.49057	0.471366	Nuclear transport factor 2 (NTF2) family protein; IPR009959 (Polyketide cyclase SnoaL-like domain)
L_MB8H47	2	1	0	1	2	1	1	1	1	1	1	1	1	2	2.49057	0.471366	Peptide-N4-(N-acetyl-beta-glucosaminyl)asparagine amidase A protein; IPR021102 (Peptide-N4-(N-acetyl-beta-glucosaminyl)asparagine amidase A)
L_GR8GS0	2	2	0	0	2	1	1	1	1	1	1	1	1	2	2.49057	0.464125	allyl alcohol dehydrogenase-like protein
L_9ZC8JQ	4	2	3	0	3	2	1	0	1	1	1	2	1	4	2.475	0.373651	Acyl-CoA N-acyltransferases (NAT) superfamily protein; IPR016181 (Acyl-CoA N-acyltransferase); GO:0008080 (N-acetyltransferase activity)
L_86ZWXH	2	1	1	1	3	2	1	1	2	1	4	2	1	4	2.475	0.397037	DNA-directed RNA polymerase III subunit RPC4 isoform X1 [Glycine max]; IPR007811 (DNA-directed RNA polymerase III subunit RPC4); GO:0003677 (DNA binding), GO:0003899 (DNA-directed RNA polymerase activity), GO:0005666 (DNA-directed RNA polymerase III complex), GO:0006383 (transcription from RNA polymerase III promoter)
L_CCVF4N	6	2	1	1	3	1	1	1	1	1	1	1	1	4	2.475	0.368795	leguminosin group485 secreted peptide
L_80HVLJ	2	3	4	1	4	1	2	0	1	4	1	1	1	2	2.46729	0.275484	base excision DNA repair protein, HhH-GPD family protein; IPR011257 (DNA glycosylase); GO:0003824 (catalytic activity), GO:0006281 (DNA repair), GO:0006284 (base-excision repair)
L_HR3D2J	2	1	0	1	2	1	1	0	2	1	2	1	1	1	2.46729	0.468414	RING/FYVE/PHD zinc finger superfamily protein; IPR011016 (Zinc finger, RING-CH-type), IPR013083 (Zinc finger, RING/FYVE/PHD-type); GO:0008270 (zinc ion binding)
L_0C4TGW	7	5	6	2	10	5	5	1	6	2	7	10	11	28	2.45353	0.251641	Cytochrome P450 superfamily protein; IPR001128 (Cytochrome P450); GO:0005506 (iron ion binding), GO:0020037 (heme binding), GO:0055114 (oxidation-reduction process)
L_67PTMQ	3	7	3	1	5	3	3	3	0	0	0	3	2	4	2.44444	0.257091	ankyrin repeat-containing protein [Glycine max]; IPR016196 (Major facilitator superfamily domain, general substrate transporter), IPR020683 (Ankyrin repeat-containing domain), IPR026961 (PGG domain), IPR027001 (Caskin/Ankyrin repeat-containing protein); GO:0005515 (protein binding)
L_Z8R2PJ	1	1	3	0	1	0	0	0	0	0	0	1	0	0	2.44444	0.566599	putative uncharacterized protein DDB_G0284097-like [Glycine max]
L_X5BSVQ	0	1	2	0	1	0	1	0	0	0	0	1	1	2	2.44444	0.611254	Unknown protein
L_X992NY	1	1	2	1	1	0	0	0	0	0	0	0	0	0	2.44444	0.561887	Ankyrin repeat family protein; IPR020683 (Ankyrin repeat-containing domain), IPR026961 (PGG domain), IPR027001 (Caskin/Ankyrin repeat-containing protein); GO:0005515 (protein binding)
L_Y5KKVN	1	1	1	1	1	1	0	0	0	0	0	0	0	0	2.44444	0.571984	unknown protein; FUNCTIONS IN: molecular_function unknown; INVOLVED IN: biological_process unknown; LOCATED IN: mitochondrion; EXPRESSED IN: 23 plant structures; EXPRESSED DURING: 15 growth stages; Has 31 Blast hits to 31 proteins in 12 species: Archae - 0; Bacteria - 0; Metazoa - 0; Fungi - 0; Plants - 31; Viruses - 0; Other Eukaryotes - 0 (source: NCBI BLink).
L_Y7MCZF	1	1	1	0	1	1	0	0	0	1	0	0	0	0	2.44444	0.57241	Unknown protein
L_YNF2W1	1	1	1	1	1	1	0	0	0	0	0	0	0	0	2.44444	0.571984	uncharacterized protein LOC100526861 [Glycine max]; IPR012442 (Protein of unknown function DUF1645, plant)
L_YVXB84	1	2	2	0	1	0	0	0	0	0	0	0	0	0	2.44444	0.55241	uncharacterized protein LOC100790421 [Glycine max]
L_YW1WXX	1	1	2	1	1	0	0	0	0	0	0	0	0	0	2.44444	0.561887	transcription factor bHLH117-like [Glycine max]; IPR011598 (Myc-type, basic helix-loop-helix (bHLH) domain); GO:0046983 (protein dimerization activity)
L_WP8QXN	2	1	2	0	1	0	0	0	0	0	0	1	0	2	2.44444	0.602141	uncharacterized protein DDB_G0271670-like [Glycine max]
L_07Z9VQ	7	11	11	3	15	4	8	3	4	9	15	7	14	24	2.44444	0.170629	disease-resistance response protein; IPR000916 (Bet v I domain), IPR023393 (START-like domain), IPR024949 (Bet v I type allergen); GO:0006952 (defense response), GO:0009607 (response to biotic stimulus)
L_9G9SJF	4	4	4	3	4	2	0	0	0	2	0	2	2	4	2.44444	0.317721	sieve element occlusion protein; IPR006553 (Leucine-rich repeat, cysteine-containing subtype), IPR027942 (Sieve element occlusion, N-terminal), IPR027944 (Sieve element occlusion, C-terminal)
L_V5GTLT	2	1	1	1	2	1	2	1	1	0	0	0	0	0	2.44444	0.407537	Disease resistance-responsive (dirigent-like protein) family protein; IPR004265 (Plant disease resistance response protein)
L_VDYLWY	4	2	2	1	2	2	0	0	0	0	0	0	0	0	2.44444	0.399102	2-oxoglutarate (2OG) and Fe(II)-dependent oxygenase superfamily protein; IPR005123 (Oxoglutarate/iron-dependent dioxygenase); GO:0005506 (iron ion binding), GO:0016491 (oxidoreductase activity), GO:0031418 (L-ascorbic acid binding), GO:0055114 (oxidation-reduction process)
L_R20M84	2	1	1	1	2	1	1	1	1	1	0	0	1	0	2.44444	0.431572	Pentatricopeptide repeat (PPR) superfamily protein; IPR002885 (Pentatricopeptide repeat), IPR011990 (Tetratricopeptide-like helical); GO:0005515 (protein binding)
L_T3M5GT	4	2	1	0	2	1	1	0	2	0	0	1	0	0	2.44444	0.418161	Nucleotide-diphospho-sugar transferase family protein; IPR003388 (Reticulon), IPR005069 (Nucleotide-diphospho-sugar transferase), IPR025322 (Protein of unknown function DUF4228, plant)
L_VGKL7N	2	1	1	0	1	1	0	0	0	0	0	1	2	2	2.44444	0.64144	Unknown protein; IPR025322 (Protein of unknown function DUF4228, plant)
L_QC5X1R	1	1	1	1	2	1	1	1	1	1	0	1	1	2	2.44444	0.461082	RNA methyltransferase-like protein n=1 Tax=Medicago truncatula RepID=G7LIJ4_MEDTR; IPR001537 (tRNA/rRNA methyltransferase, SpoU); GO:0003723 (RNA binding), GO:0006396 (RNA processing), GO:0008173 (RNA methyltransferase activity)
L_R4ZJ1H	1	1	2	2	2	2	0	0	0	1	0	1	1	2	2.44444	0.447318	unknown protein; FUNCTIONS IN: molecular_function unknown; INVOLVED IN: biological_process unknown; LOCATED IN: endomembrane system; Has 13 Blast hits to 13 proteins in 6 species: Archae - 0; Bacteria - 0; Metazoa - 0; Fungi - 0; Plants - 13; Viruses - 0; Other Eukaryotes - 0 (source: NCBI BLink).
L_VBXWL2	2	0	1	1	1	1	0	0	0	0	0	1	1	2	2.44444	0.631011	sigma factor sigb regulation rsbq-like protein
L_VVV43N	2	1	0	0	1	0	1	1	0	0	0	1	1	2	2.44444	0.631309	uncharacterized protein LOC100802597 [Glycine max]
L_VY9S96	2	1	1	0	1	1	0	0	0	0	0	1	1	2	2.44444	0.631435	probable 2-oxoglutarate/Fe(II)-dependent dioxygenase-like [Glycine max]; IPR005123 (Oxoglutarate/iron-dependent dioxygenase), IPR026992 (Non-haem dioxygenase N-terminal domain), IPR027443 (Isopenicillin N synthase-like); GO:0016491 (oxidoreductase activity), GO:0055114 (oxidation-reduction process)
L_W2ZBVB	1	1	1	1	1	1	0	0	0	0	0	0	0	0	2.44444	0.571984	RNA-binding protein 1-like [Glycine max]; IPR012677 (Nucleotide-binding, alpha-beta plait); GO:0000166 (nucleotide binding), GO:0003676 (nucleic acid binding)
L_WG0CT5	1	1	1	1	1	1	0	0	0	0	0	0	0	0	2.44444	0.571984	Serine/threonine-protein phosphatase 2A 55 kDa regulatory subunit B n=5 Tax=Citrus RepID=V4TIA1_9ROSI; IPR000009 (Protein phosphatase 2A, regulatory subunit PR55), IPR015943 (WD40/YVTN repeat-like-containing domain); GO:0000159 (protein phosphatase type 2A complex), GO:0005515 (protein binding), GO:0007165 (signal transduction), GO:0008601 (protein phosphatase type 2A regulator activity)
L_WGTYD7	1	1	0	0	1	1	1	0	0	1	0	0	0	0	2.44444	0.572269	unknown protein; Has 7 Blast hits to 7 proteins in 3 species: Archae - 0; Bacteria - 0; Metazoa - 0; Fungi - 0; Plants - 7; Viruses - 0; Other Eukaryotes - 0 (source: NCBI BLink).
L_WS3BZ0	0	1	0	0	1	0	1	1	0	1	0	1	1	2	2.44444	0.62141	hypothetical protein
L_X778PK	1	1	1	1	1	1	0	0	0	0	0	0	0	0	2.44444	0.571984	laccase 14; IPR017761 (Laccase); GO:0005507 (copper ion binding), GO:0016491 (oxidoreductase activity), GO:0046274 (lignin catabolic process), GO:0048046 (apoplast), GO:0052716 (hydroquinone:oxygen oxidoreductase activity), GO:0055114 (oxidation-reduction process)
L_X7NC24	1	1	1	1	1	1	0	0	0	0	0	0	0	0	2.44444	0.571984	survival protein SurE-like phosphatase/nucleotidase; IPR002828 (Survival protein SurE-like phosphatase/nucleotidase); GO:0016787 (hydrolase activity)
L_XT2PD4	1	1	1	1	1	1	0	0	0	0	0	0	0	0	2.44444	0.571984	proline-rich protein 4; IPR006041 (Pollen Ole e 1 allergen/extensin)
L_XWGLV2	1	1	0	0	1	1	1	1	0	0	0	0	0	0	2.44444	0.572215	disease resistance protein (TIR-NBS-LRR class), putative; IPR000157 (Toll/interleukin-1 receptor homology (TIR) domain), IPR000767 (Disease resistance protein), IPR001611 (Leucine-rich repeat), IPR027417 (P-loop containing nucleoside triphosphate hydrolase); GO:0000166 (nucleotide binding), GO:0005515 (protein binding), GO:0006952 (defense response), GO:0007165 (signal transduction), GO:0017111 (…
L_Y440WX	1	2	0	0	1	0	1	0	1	0	0	0	0	0	2.44444	0.562441	hypothetical protein
L_Y69TRX	1	1	1	1	1	1	0	0	0	0	0	0	0	0	2.44444	0.571984	C2H2-like zinc finger protein; IPR007087 (Zinc finger, C2H2); GO:0046872 (metal ion binding)
L_Y6BS0W	1	1	1	1	1	1	0	0	0	0	0	0	0	0	2.44444	0.571984	FBD-associated F-box plant protein, putative; IPR001810 (F-box domain); GO:0005515 (protein binding)
L_Y6NGM6	1	1	1	1	1	0	0	0	0	1	0	0	0	0	2.44444	0.572053	LOB domain-containing protein 28; IPR004883 (Lateral organ boundaries, LOB)
L_Y8BRC7	1	1	1	1	1	1	0	0	0	0	0	0	0	0	2.44444	0.571984	transmembrane protein, putative
L_Y8FL08	1	1	1	1	1	1	0	0	0	0	0	0	0	0	2.44444	0.571984	zinc-finger protein 3; IPR013087 (Zinc finger C2H2-type/integrase DNA-binding domain); GO:0003676 (nucleic acid binding), GO:0046872 (metal ion binding)
L_Y8LKPX	1	1	1	1	1	1	0	0	0	0	0	0	0	0	2.44444	0.571984	subtilisin-like serine protease 2; IPR015500 (Peptidase S8, subtilisin-related), IPR023828 (Peptidase S8, subtilisin, Ser-active site); GO:0004252 (serine-type endopeptidase activity), GO:0006508 (proteolysis), GO:0042802 (identical protein binding), GO:0043086 (negative regulation of catalytic activity)
L_Y8M3GL	1	1	1	1	1	1	0	0	0	0	0	0	0	0	2.44444	0.571984	WRKY family transcription factor; IPR003657 (DNA-binding WRKY); GO:0003700 (sequence-specific DNA binding transcription factor activity), GO:0043565 (sequence-specific DNA binding)
L_Y8PSX2	1	1	1	1	1	1	0	0	0	0	0	0	0	0	2.44444	0.571984	lysM and putative peptidoglycan-binding domain-containing protein 1-like isoform X1 [Glycine max]
L_Y8TGTT	1	1	1	1	1	1	0	0	0	0	0	0	0	0	2.44444	0.571984	uncharacterized protein LOC102666946 isoform X4 [Glycine max]; IPR021480 (Protein of unknown function DUF3133)
L_Y8TKRJ	1	1	1	1	1	1	0	0	0	0	0	0	0	0	2.44444	0.571984	agamous-like MADS-box protein AGL62-like [Glycine max]; IPR002100 (Transcription factor, MADS-box); GO:0003677 (DNA binding), GO:0046983 (protein dimerization activity)
L_Y8TYPG	1	1	1	1	1	1	0	0	0	0	0	0	0	0	2.44444	0.571984	BTB/POZ domain-containing protein At3g49900-like isoform X1 [Glycine max]; IPR011333 (BTB/POZ fold), IPR027356 (NPH3 domain); GO:0005515 (protein binding)
L_Y8VDZ0	1	1	1	1	1	1	0	0	0	0	0	0	0	0	2.44444	0.571984	uncharacterized protein LOC100779759 [Glycine max]
L_Y8Z4NX	1	1	1	1	1	1	0	0	0	0	0	0	0	0	2.44444	0.571984	uncharacterized protein LOC100782596 isoform X2 [Glycine max]
L_Y8ZNK1	1	1	1	1	1	1	0	0	0	0	0	0	0	0	2.44444	0.571984	unknown protein
L_Y92175	1	1	1	1	1	1	0	0	0	0	0	0	0	0	2.44444	0.571984	hypothetical protein
L_Y92GDL	1	1	1	1	1	1	0	0	0	0	0	0	0	0	2.44444	0.571984	ethylene-responsive transcription factor 2-like [Glycine max]; IPR016177 (DNA-binding domain); GO:0003677 (DNA binding), GO:0003700 (sequence-specific DNA binding transcription factor activity)
L_Y9975X	1	1	1	1	1	1	0	0	0	0	0	0	0	0	2.44444	0.571984	kunitz trypsin inhibitor 1; IPR002160 (Proteinase inhibitor I3, Kunitz legume); GO:0004866 (endopeptidase inhibitor activity)
L_Y9BRKM	1	1	1	1	1	1	0	0	0	0	0	0	0	0	2.44444	0.571984	Eukaryotic aspartyl protease family protein; IPR001461 (Aspartic peptidase), IPR021109 (Aspartic peptidase domain); GO:0004190 (aspartic-type endopeptidase activity), GO:0006508 (proteolysis)
L_Y9D169	1	1	1	1	1	1	0	0	0	0	0	0	0	0	2.44444	0.571984	DCD (Development and Cell Death) domain protein; IPR013989 (Development/cell death domain), IPR015915 (Kelch-type beta propeller); GO:0005515 (protein binding)
L_Y9G2MW	1	1	1	1	1	1	0	0	0	0	0	0	0	0	2.44444	0.571984	uncharacterized protein LOC102660588 isoform X2 [Glycine max]
L_Y9G3T7	1	1	0	0	1	0	1	0	1	1	0	0	0	0	2.44444	0.572343	Unknown protein
L_LWNB5K	1	1	1	0	2	1	1	1	1	1	3	1	0	2	2.44444	0.463661	small RNA degrading nuclease 3; IPR012337 (Ribonuclease H-like domain); GO:0003676 (nucleic acid binding), GO:0004527 (exonuclease activity)
L_X22VG6	2	1	1	0	1	0	1	0	0	0	0	0	0	2	2.44444	0.592893	acidic repeat-containing protein-like [Glycine max]
L_2DTZV4	7	5	1	1	7	7	8	0	6	0	0	0	0	0	2.44444	0.179094	Protein of unknown function (DUF784); IPR008502 (Prolamin-like domain), IPR016140 (Bifunctional inhibitor/plant lipid transfer protein/seed storage helical domain)
L_B5M8NY	2	4	0	0	4	2	5	0	6	0	0	0	0	0	2.44444	0.233966	B3 domain plant protein; IPR015300 (DNA-binding pseudobarrel domain); GO:0003677 (DNA binding)
L_PTVJ1G	3	2	1	2	2	2	0	0	0	0	0	1	1	2	2.44444	0.450417	Unknown protein
L_N9QY68	4	2	0	0	2	2	1	1	1	0	0	1	1	0	2.44444	0.436511	uncharacterized protein LOC100787739 [Glycine max]
L_V6SB5W	2	0	0	0	1	0	1	1	1	0	0	1	1	2	2.44444	0.631316	Pollen Ole e 1 allergen and extensin family protein; IPR006041 (Pollen Ole e 1 allergen/extensin)
L_XM3KV5	1	1	0	1	1	1	0	0	0	1	0	0	0	0	2.44444	0.572028	uncharacterized protein KIAA1211 homolog [Glycine max]
L_XPLT54	1	2	1	1	1	0	0	0	0	0	0	0	0	0	2.44444	0.562151	uncharacterized protein LOC102665149 [Glycine max]
L_XQS6CJ	1	1	1	1	1	1	0	0	0	0	0	0	0	0	2.44444	0.571984	bromo-adjacent homology (BAH) domain-containing protein; IPR001025 (Bromo adjacent homology (BAH) domain); GO:0003682 (chromatin binding)
L_XR283F	1	1	0	1	1	2	0	0	0	0	0	0	0	0	2.44444	0.563023	Pentatricopeptide repeat (PPR) superfamily protein; IPR002885 (Pentatricopeptide repeat)
L_VB0VZH	2	1	0	1	1	0	1	0	0	0	0	0	0	2	2.44444	0.592511	unknown protein; FUNCTIONS IN: molecular_function unknown; INVOLVED IN: biological_process unknown; LOCATED IN: chloroplast; EXPRESSED IN: 22 plant structures; EXPRESSED DURING: 13 growth stages; Has 28 Blast hits to 28 proteins in 12 species: Archae - 0; Bacteria - 2; Metazoa - 0; Fungi - 0; Plants - 26; Viruses - 0; Other Eukaryotes - 0 (source: NCBI BLink).
L_PJBZR6	1	1	11	1	4	0	1	1	1	1	1	1	1	1	2.43318	0.222003	Pentatricopeptide repeat (PPR) superfamily protein; IPR002885 (Pentatricopeptide repeat), IPR011990 (Tetratricopeptide-like helical); GO:0005515 (protein binding)
L_CPFQ5M	4	2	0	1	3	1	2	2	2	1	1	0	1	1	2.42945	0.341057	non-race specific disease resistance 1b [Glycine max]
L_75W03P	3	3	3	1	4	2	1	1	2	2	2	2	1	4	2.42202	0.307685	alkylated DNA repair protein n=2 Tax=Streptomyces RepID=UPI00037E6535; IPR005123 (Oxoglutarate/iron-dependent dioxygenase), IPR027450 (Alpha-ketoglutarate-dependent dioxygenase AlkB-like); GO:0016491 (oxidoreductase activity), GO:0055114 (oxidation-reduction process)
L_MQR768	1	2	0	1	2	1	1	1	1	1	1	1	1	1	2.42202	0.462046	unknown protein; FUNCTIONS IN: molecular_function unknown; INVOLVED IN: biological_process unknown; LOCATED IN: endomembrane system; EXPRESSED IN: 24 plant structures; EXPRESSED DURING: 15 growth stages ; IPR018625 (Protein of unknown function DUF2346)
L_FL3FNZ	2	1	1	1	2	1	1	1	1	0	1	1	2	3	2.42202	0.496333	Saccharopine dehydrogenase; IPR005097 (Saccharopine dehydrogenase / Homospermidine synthase); GO:0016491 (oxidoreductase activity), GO:0055114 (oxidation-reduction process)
L_PMBBJ7	1	1	1	0	2	2	1	1	1	1	1	0	1	1	2.42202	0.441474	heme ABC exporter, ATP-binding protein CcmA; IPR005895 (ABC transporter, haem export, CcmA), IPR027417 (P-loop containing nucleoside triphosphate hydrolase); GO:0000166 (nucleotide binding), GO:0005215 (transporter activity), GO:0005524 (ATP binding), GO:0016887 (ATPase activity), GO:0017004 (cytochrome complex assembly), GO:0017111 (nucleoside-triphosphatase activity), GO:0030288 (outer membrane…
L_LWXKT9	2	1	1	1	2	1	1	1	1	0	1	1	1	3	2.42202	0.481961	DNA ligase IV; IPR000977 (DNA ligase, ATP-dependent), IPR001357 (BRCT domain), IPR012340 (Nucleic acid-binding, OB-fold); GO:0003677 (DNA binding), GO:0003909 (DNA ligase activity), GO:0003910 (DNA ligase (ATP) activity), GO:0005524 (ATP binding), GO:0006260 (DNA replication), GO:0006281 (DNA repair), GO:0006310 (DNA recombination), GO:0051103 (DNA ligation involved in DNA repair)
L_1XC67Q	7	3	7	1	7	8	3	2	1	2	1	2	2	4	2.41885	0.181309	Protein kinase superfamily protein; IPR011009 (Protein kinase-like domain), IPR013320 (Concanavalin A-like lectin/glucanase, subgroup); GO:0004672 (protein kinase activity), GO:0004674 (protein serine/threonine kinase activity), GO:0005524 (ATP binding), GO:0006468 (protein phosphorylation)
L_0GV9CL	20	4	3	5	12	9	4	2	9	6	1	2	3	9	2.41832	0.117081	spermidine hydroxycinnamoyl transferase-like [Glycine max]; IPR003480 (Transferase), IPR023213 (Chloramphenicol acetyltransferase-like domain)
L_8H2QHF	3	0	3	5	5	4	4	0	4	1	0	0	0	1	2.41758	0.223208	receptor-like protein kinase 2; IPR001611 (Leucine-rich repeat), IPR003591 (Leucine-rich repeat, typical subtype), IPR013210 (Leucine-rich repeat-containing N-terminal, type 2); GO:0005515 (protein binding)
L_2K9MKV	7	2	2	2	4	0	1	0	0	5	0	3	2	11	2.41096	0.353698	kunitz trypsin inhibitor 1; IPR002160 (Proteinase inhibitor I3, Kunitz legume); GO:0004866 (endopeptidase inhibitor activity)
L_02Y6NY	9	15	14	12	21	8	11	4	5	5	16	22	24	49	2.40416	0.229058	MLP-like protein 43; IPR000916 (Bet v I domain), IPR023393 (START-like domain); GO:0006952 (defense response), GO:0009607 (response to biotic stimulus)
L_5JJFSR	5	1	2	1	4	2	4	2	1	1	4	1	1	2	2.4	0.302572	pectinesterase 11; IPR011050 (Pectin lyase fold/virulence factor); GO:0005618 (cell wall), GO:0030599 (pectinesterase activity), GO:0042545 (cell wall modification)
L_GYY9JR	2	1	1	1	2	0	1	1	1	1	2	1	1	2	2.4	0.488084	uracil phosphoribosyltransferase; IPR005765 (Uracil phosphoribosyl transferase); GO:0004845 (uracil phosphoribosyltransferase activity), GO:0006223 (uracil salvage)
L_HH89PN	2	1	2	0	2	1	1	1	1	0	2	1	1	2	2.4	0.478879	dihydrolipoyllysine-residue acetyltransferase component 2 of pyruvate dehydrogenase complex, mitochondrial-like isoform X2 [Glycine max]; IPR006257 (Dihydrolipoyllysine-residue acetyltransferase component of pyruvate dehydrogenase complex), IPR023213 (Chloramphenicol acetyltransferase-like domain); GO:0004742 (dihydrolipoyllysine-residue acetyltransferase activity), GO:0006090 (pyruvate metabolic…
L_S303QZ	1	1	1	0	2	1	2	1	1	1	2	0	0	0	2.4	0.425886	probable carboxylesterase 8-like [Glycine max]; IPR013094 (Alpha/beta hydrolase fold-3); GO:0008152 (metabolic process), GO:0016787 (hydrolase activity)
L_G91VSS	2	1	0	2	2	1	1	1	1	0	2	1	1	2	2.4	0.479708	NADH dehydrogenase (Ubiquinone) 1 alpha subcomplex subunit n=1 Tax=Anoplophora glabripennis RepID=V5G8R9_ANOGL
L_W3DY7C	1	1	1	0	1	1	0	0	0	0	1	1	1	3	2.4	0.646885	probable transcription factor PosF21-like [Glycine max]; IPR004827 (Basic-leucine zipper domain); GO:0003700 (sequence-specific DNA binding transcription factor activity), GO:0043565 (sequence-specific DNA binding)
L_3JCW79	4	2	3	4	5	1	4	1	4	1	0	1	2	4	2.3913	0.247088	nodulin MtN21 /EamA-like transporter family protein; IPR000620 (Drug/metabolite transporter); GO:0016020 (membrane)
L_0NWJVY	8	8	5	5	10	4	5	3	3	6	4	2	2	7	2.38698	0.130654	cellulose synthase-like B4; IPR005150 (Cellulose synthase); GO:0016020 (membrane), GO:0016760 (cellulose synthase (UDP-forming) activity), GO:0030244 (cellulose biosynthetic process)
L_83Z0BB	3	2	1	1	3	2	1	1	2	1	1	2	2	4	2.38554	0.4002	Lipoyl(Octanoyl) transferase isoform 2 n=1 Tax=Galdieria sulphuraria RepID=M2W3J2_GALSU; IPR000544 (Octanoyltransferase); GO:0003824 (catalytic activity), GO:0005737 (cytoplasm), GO:0006464 (cellular protein modification process), GO:0009107 (lipoate biosynthetic process), GO:0016415 (octanoyltransferase activity)
L_9V66Q8	4	2	2	2	3	2	0	1	1	1	1	1	1	2	2.38554	0.369778	uncharacterized protein LOC100812174 isoform X7 [Glycine max]
L_K16DKM	2	0	2	0	2	4	0	0	0	1	0	3	2	5	2.37838	0.48519	WRKY DNA-binding protein 30; IPR001611 (Leucine-rich repeat), IPR002182 (NB-ARC), IPR003591 (Leucine-rich repeat, typical subtype), IPR003657 (DNA-binding WRKY), IPR027417 (P-loop containing nucleoside triphosphate hydrolase); GO:0003700 (sequence-specific DNA binding transcription factor activity), GO:0005515 (protein binding), GO:0043531 (ADP binding), GO:0043565 (sequence-specific DNA binding)
L_5V3FH7	4	2	2	2	4	2	2	2	2	1	3	1	1	2	2.37838	0.303178	mediator of RNA polymerase II transcription subunit 12-like isoform X2 [Glycine max]; IPR019035 (Mediator complex, subunit Med12); GO:0001104 (RNA polymerase II transcription cofactor activity), GO:0006357 (regulation of transcription from RNA polymerase II promoter), GO:0016592 (mediator complex)
L_0LVFNQ	8	15	3	1	11	10	7	0	3	3	11	0	0	5	2.37643	0.15642	RING finger protein 126-A-like [Glycine max]; IPR013083 (Zinc finger, RING/FYVE/PHD-type); GO:0005515 (protein binding), GO:0008270 (zinc ion binding)
L_FLBQF7	2	1	2	2	3	1	2	1	2	1	2	0	0	1	2.37126	0.339882	protein phosphatase inhibitor protein; IPR011107 (Protein phosphatase inhibitor)
L_7GXND7	4	3	4	2	4	1	1	1	0	3	1	2	3	5	2.36771	0.341232	protein kinase family protein; IPR011009 (Protein kinase-like domain); GO:0004672 (protein kinase activity), GO:0004674 (protein serine/threonine kinase activity), GO:0005524 (ATP binding), GO:0006468 (protein phosphorylation)
L_7Z4YNZ	6	3	4	0	4	2	3	1	0	1	1	0	0	5	2.36771	0.280198	FAD-binding Berberine family protein; IPR012951 (Berberine/berberine-like), IPR016166 (FAD-binding, type 2); GO:0003824 (catalytic activity), GO:0008762 (UDP-N-acetylmuramate dehydrogenase activity), GO:0016491 (oxidoreductase activity), GO:0050660 (flavin adenine dinucleotide binding), GO:0055114 (oxidation-reduction process)
L_2C4SBK	4	1	3	0	4	2	3	2	1	2	1	5	4	9	2.36771	0.383099	beta glucosidase 11; IPR001360 (Glycoside hydrolase, family 1), IPR017853 (Glycoside hydrolase, superfamily); GO:0005975 (carbohydrate metabolic process)
L_4L7ZSM	4	2	1	1	4	1	3	1	4	3	1	1	4	1	2.36771	0.315138	interferon-induced GTP-binding protein mx protein, putative; IPR000375 (Dynamin central domain), IPR001401 (Dynamin, GTPase domain), IPR020850 (GTPase effector domain, GED), IPR022812 (Dynamin superfamily), IPR027417 (P-loop containing nucleoside triphosphate hydrolase); GO:0003924 (GTPase activity), GO:0005525 (GTP binding)
L_15P0L4	6	1	1	2	6	3	7	3	3	2	2	4	4	9	2.36418	0.255923	cysteine proteinase inhibitor [Glycine max]; IPR000010 (Proteinase inhibitor I25, cystatin), IPR006525 (Cystatin-related, plant), IPR027214 (Cystatin); GO:0004869 (cysteine-type endopeptidase inhibitor activity)
L_R30VFZ	1	1	2	0	2	1	1	1	1	1	1	1	1	2	2.35714	0.471974	oxidoreductase family, NAD-binding rossmann fold protein; IPR004104 (Oxidoreductase, C-terminal), IPR016040 (NAD(P)-binding domain); GO:0008152 (metabolic process), GO:0016491 (oxidoreductase activity), GO:0055114 (oxidation-reduction process)
L_S590B8	1	1	2	1	2	1	1	1	1	0	1	1	1	2	2.35714	0.473838	membrane steroid binding protein 1; IPR001199 (Cytochrome b5-like heme/steroid binding domain); GO:0020037 (heme binding)
L_QDRLQJ	4	1	1	0	2	0	2	2	1	0	1	1	0	0	2.35714	0.438443	Unknown protein
L_8RNKFX	4	2	2	2	3	2	1	1	1	0	0	2	2	4	2.35714	0.398007	unknown protein; FUNCTIONS IN: molecular_function unknown; INVOLVED IN: response to karrikin; LOCATED IN: endomembrane system; EXPRESSED IN: 23 plant structures; EXPRESSED DURING: 14 growth stages
L_J0X9QK	3	2	0	0	2	2	1	1	1	0	1	1	1	2	2.35714	0.469125	Dehydrin family protein; IPR000167 (Dehydrin); GO:0006950 (response to stress), GO:0009415 (response to water)
L_L7JNSR	1	1	1	1	2	1	1	1	1	1	1	1	1	2	2.35714	0.479279	Pseudouridine synthase family protein; IPR006225 (Pseudouridine synthase, RluC/RluD); GO:0001522 (pseudouridine synthesis), GO:0003723 (RNA binding), GO:0009451 (RNA modification), GO:0009982 (pseudouridine synthase activity)
L_M5CNK6	1	1	1	1	2	1	1	1	1	1	1	1	1	2	2.35714	0.479279	Cytochrome P450 superfamily protein; IPR001128 (Cytochrome P450); GO:0005506 (iron ion binding), GO:0020037 (heme binding), GO:0055114 (oxidation-reduction process)
L_QY3SF2	2	1	1	0	2	1	1	1	1	2	1	0	0	0	2.35714	0.424146	oligosaccharyltransferase complex subunit OSTC-like protein; IPR021149 (Oligosaccharyl transferase complex, subunit OST3/OST6)
L_SQN194	2	1	0	0	1	1	0	0	0	0	2	2	2	4	2.35714	0.673894	uncharacterized protein At1g04910-like [Glycine max]; IPR019378 (GDP-fucose protein O-fucosyltransferase)
L_V73M4J	1	1	1	0	1	1	0	0	0	0	2	1	1	2	2.35714	0.649366	RNA-binding (RRM/RBD/RNP motifs) family protein; IPR012677 (Nucleotide-binding, alpha-beta plait); GO:0000166 (nucleotide binding), GO:0003676 (nucleic acid binding)
L_NJNS5B	1	1	1	1	2	1	1	1	1	1	1	1	0	2	2.35714	0.460895	serine/threonine-protein kinase HT1-like [Glycine max]; IPR001932 (Protein phosphatase 2C (PP2C)-like domain), IPR011009 (Protein kinase-like domain); GO:0003824 (catalytic activity), GO:0004672 (protein kinase activity), GO:0004674 (protein serine/threonine kinase activity), GO:0005524 (ATP binding), GO:0006468 (protein phosphorylation)
L_13PRYZ	6	3	4	3	8	4	5	4	7	2	4	2	2	4	2.35714	0.15983	Cyclin A3; 1; IPR014400 (Cyclin A/B/D/E); GO:0000079 (regulation of cyclin-dependent protein serine/threonine kinase activity), GO:0005634 (nucleus), GO:0010389 (regulation of G2/M transition of mitotic cell cycle), GO:0019901 (protein kinase binding), GO:0051726 (regulation of cell cycle)
L_CHGKRD	2	1	0	1	2	1	1	1	1	1	1	2	2	4	2.35714	0.518726	centromere protein S-like isoform X3 [Glycine max]; IPR009072 (Histone-fold); GO:0046982 (protein heterodimerization activity)
L_RK2YZX	2	2	0	1	2	1	1	0	1	2	1	0	0	0	2.35714	0.419614	CLAVATA3/ESR (CLE)-related protein TDIF [Glycine max]
L_SMJPZF	2	1	1	1	2	1	1	1	1	1	1	0	0	0	2.35714	0.431384	uncharacterized protein LOC102668422 [Glycine max]
L_B1X6CJ	4	3	0	2	3	2	1	1	1	1	3	0	0	0	2.35714	0.34697	ZF-HD homeobox protein At4g24660-like [Glycine max]; IPR006456 (ZF-HD homeobox protein, Cys/His-rich dimerisation domain), IPR009057 (Homeodomain-like); GO:0003677 (DNA binding)
L_0G1DHM	11	8	11	3	13	7	9	3	5	6	3	5	5	9	2.35391	0.102171	short-chain dehydrogenase reductase 2a-like [Glycine max]; IPR002347 (Glucose/ribitol dehydrogenase); GO:0008152 (metabolic process), GO:0016491 (oxidoreductase activity)
L_1J49PD	5	3	5	2	7	6	3	2	5	2	3	2	3	5	2.35115	0.189555	probable 2-oxoglutarate/Fe(II)-dependent dioxygenase [Glycine max]; IPR005123 (Oxoglutarate/iron-dependent dioxygenase), IPR026992 (Non-haem dioxygenase N-terminal domain), IPR027443 (Isopenicillin N synthase-like); GO:0016491 (oxidoreductase activity), GO:0055114 (oxidation-reduction process)
L_18VX3Y	4	4	4	2	7	6	3	2	3	4	6	2	2	3	2.35115	0.199232	blue copper protein-like [Glycine max]; IPR008972 (Cupredoxin); GO:0005507 (copper ion binding), GO:0009055 (electron carrier activity)
L_6T0RQC	3	1	1	2	3	0	2	2	1	2	1	3	2	5	2.3432	0.423876	zinc finger A20 and AN1 domain stress-associated protein; IPR000058 (Zinc finger, AN1-type), IPR002653 (Zinc finger, A20-type); GO:0003677 (DNA binding), GO:0008270 (zinc ion binding)
L_2PZZ1H	3	3	3	0	4	3	1	1	1	3	1	4	4	8	2.33628	0.376639	Cytochrome P450 superfamily protein; IPR001128 (Cytochrome P450); GO:0005506 (iron ion binding), GO:0020037 (heme binding), GO:0055114 (oxidation-reduction process)
L_F3LZ0R	2	1	2	0	2	1	1	1	1	0	2	1	2	3	2.33628	0.503376	Ribosomal protein L2 family; IPR002171 (Ribosomal protein L2); GO:0003723 (RNA binding), GO:0003735 (structural constituent of ribosome), GO:0005622 (intracellular), GO:0005840 (ribosome), GO:0006412 (translation), GO:0015934 (large ribosomal subunit), GO:0016740 (transferase activity)
L_MTHT8Q	3	2	0	0	2	2	1	0	1	1	2	0	1	1	2.33628	0.452462	protein n=2 Tax=Oryza sativa subsp. japonica RepID=Q0JJM9_ORYSJ
L_9PCQYV	2	1	3	2	3	1	1	1	1	1	5	1	1	2	2.32941	0.38828	syntaxin of plants 132; IPR010989 (t-SNARE); GO:0005515 (protein binding), GO:0016020 (membrane), GO:0016192 (vesicle-mediated transport)
L_DFTS2Z	3	2	1	0	3	0	6	1	2	0	2	0	0	0	2.32941	0.315245	transmembrane protein, putative
L_5S43TH	6	3	2	2	4	3	2	1	2	0	2	1	2	1	2.32599	0.313506	josephin-like protein-like [Glycine max]
L_1TW5K1	5	4	0	2	5	3	3	3	3	0	5	1	1	6	2.32394	0.278716	metallothionein 2A; IPR000347 (Metallothionein, family 15, plant); GO:0046872 (metal ion binding)
L_051F3R	20	14	13	0	15	8	5	2	3	2	5	16	17	50	2.3185	0.281748	UDP-Glycosyltransferase superfamily protein; IPR002048 (EF-hand domain), IPR002213 (UDP-glucuronosyl/UDP-glucosyltransferase), IPR018247 (EF-Hand 1, calcium-binding site); GO:0005509 (calcium ion binding), GO:0008152 (metabolic process)
L_VN5BQN	0	0	2	0	2	1	2	0	3	1	0	0	0	2	2.31579	0.40166	Ankyrin repeat family protein; IPR026961 (PGG domain)
L_0NHV4C	4	4	6	2	8	3	7	0	7	3	0	7	6	16	2.31579	0.252874	protein serine/threonine kinases; protein kinases; ATP binding; sugar binding; kinases; carbohydrate binding; IPR000742 (Epidermal growth factor-like domain), IPR011009 (Protein kinase-like domain), IPR013320 (Concanavalin A-like lectin/glucanase, subgroup), IPR025287 (Wall-associated receptor kinase galacturonan-binding domain); GO:0004672 (protein kinase activity), GO:0004674 (protein serine/th…
L_8YF57C	4	3	2	1	4	5	1	0	2	2	0	2	1	4	2.31579	0.302643	F-box family protein; IPR001810 (F-box domain); GO:0005515 (protein binding)
L_W4GXYK	1	1	1	1	1	1	0	0	0	0	0	1	1	1	2.31579	0.627497	Disease resistance protein (TIR-NBS-LRR class) family; IPR000767 (Disease resistance protein), IPR003591 (Leucine-rich repeat, typical subtype), IPR027417 (P-loop containing nucleoside triphosphate hydrolase); GO:0006952 (defense response), GO:0043531 (ADP binding)
L_WB9PDD	1	1	0	0	1	0	1	1	0	1	0	1	1	1	2.31579	0.627796	Unknown protein
L_3TSJ5L	4	2	2	2	4	2	2	1	1	3	3	2	2	4	2.31579	0.338348	uncharacterized protein LOC100811629 isoform X1 [Glycine max]; IPR006569 (CID domain), IPR007087 (Zinc finger, C2H2), IPR008942 (ENTH/VHS); GO:0046872 (metal ion binding)
L_FFBFNR	4	1	0	0	2	1	2	1	0	1	3	1	1	2	2.31579	0.488323	NAC domain protein,; IPR003441 (NAC domain); GO:0003677 (DNA binding)
L_LNK34Q	2	1	1	1	2	1	1	1	1	1	0	1	1	2	2.31579	0.473414	xyloglucan endotransglucosylase/hydrolase 10; IPR008985 (Concanavalin A-like lectin/glucanases superfamily), IPR016455 (Xyloglucan endotransglucosylase/hydrolase); GO:0005618 (cell wall), GO:0005975 (carbohydrate metabolic process), GO:0006073 (cellular glucan metabolic process), GO:0016762 (xyloglucan:xyloglucosyl transferase activity), GO:0048046 (apoplast)
L_XWPCK5	1	1	1	1	1	1	0	0	0	0	0	0	0	1	2.31579	0.58907	U-box domain-containing protein 4-like [Glycine max]; IPR016024 (Armadillo-type fold); GO:0005488 (binding), GO:0005515 (protein binding)
L_M53H1J	4	2	1	2	2	2	0	0	0	0	0	1	1	2	2.31579	0.458763	uncharacterized protein LOC100777551 [Glycine max]; IPR008586 (Protein of unknown function DUF868, plant)
L_VQ6SV7	1	1	0	0	1	1	1	0	1	0	0	0	0	1	2.31579	0.58936	lipid transfer protein 6; IPR000528 (Plant lipid transfer protein/Par allergen), IPR016140 (Bifunctional inhibitor/plant lipid transfer protein/seed storage helical domain); GO:0006869 (lipid transport), GO:0008289 (lipid binding)
L_4MXDGN	1	3	2	3	5	4	6	2	3	0	1	1	2	0	2.30769	0.253635	EF hand calcium-binding family protein; IPR011992 (EF-hand domain pair); GO:0005509 (calcium ion binding)
L_9VV21V	3	2	2	2	3	2	1	1	1	1	1	1	1	2	2.30233	0.372198	auxin response factor 1; IPR003311 (AUX/IAA protein), IPR010525 (Auxin response factor), IPR015300 (DNA-binding pseudobarrel domain); GO:0003677 (DNA binding), GO:0005634 (nucleus), GO:0009725 (response to hormone), GO:0046983 (protein dimerization activity)
L_DWZPWQ	2	2	2	2	3	1	4	0	1	1	1	0	0	0	2.30233	0.326476	G-type lectin S-receptor-like Serine/Threonine-kinase; IPR001480 (Bulb-type lectin domain), IPR003609 (Apple-like), IPR024179 (S-locus glycoprotein, mannose-binding-type)
L_HX1QQM	1	1	1	1	2	1	1	1	1	1	1	1	1	3	2.29565	0.489404	Pantoate--beta-alanine ligase n=1 Tax=Lotus japonicus RepID=PANC_LOTJA; IPR003721 (Pantoate-beta-alanine ligase); GO:0004592 (pantoate-beta-alanine ligase activity), GO:0015940 (pantothenate biosynthetic process)
L_8ZFYMM	0	1	0	0	5	21	0	0	0	2	0	0	0	0	2.29167	0.127409	disease resistance protein (CC-NBS-LRR class) family protein
L_8NHC07	2	2	2	2	3	1	1	1	1	2	2	2	1	3	2.28902	0.400517	CAAX amino terminal protease family protein; IPR003675 (CAAX amino terminal protease); GO:0016020 (membrane)
L_BBX86S	4	2	3	0	3	2	1	1	1	1	3	1	1	2	2.27586	0.384181	calcium-dependent protein kinase 4; IPR011009 (Protein kinase-like domain), IPR011992 (EF-hand domain pair); GO:0004672 (protein kinase activity), GO:0004674 (protein serine/threonine kinase activity), GO:0005509 (calcium ion binding), GO:0005524 (ATP binding), GO:0006468 (protein phosphorylation)
L_TT4J12	0	0	2	1	1	1	0	0	0	0	1	1	1	2	2.27586	0.630127	expansin B4; IPR009009 (RlpA-like double-psi beta-barrel domain)
L_V878Z3	2	1	1	0	1	1	0	0	0	0	1	1	1	2	2.27586	0.650616	uncharacterized vacuolar membrane protein YML018C-like isoform X2 [Glycine max]; IPR000620 (Drug/metabolite transporter); GO:0016020 (membrane)
L_Y7RFY3	1	1	1	0	1	0	1	0	0	1	1	0	0	0	2.27586	0.591474	hypothetical protein
L_GVG3DL	4	4	2	2	3	2	1	0	1	0	0	1	1	2	2.27586	0.357609	uncharacterized protein LOC102665856 isoform X4 [Glycine max]
L_MVZ64Y	1	1	1	1	2	1	1	1	1	1	2	1	1	2	2.27586	0.493626	NADH dehydrogenase (ubiquinone) complex I, assembly factor 6-like isoform X5 [Glycine max]; IPR002060 (Squalene/phytoene synthase); GO:0009058 (biosynthetic process), GO:0016740 (transferase activity)
L_WNL141	1	1	1	1	1	1	0	0	0	0	1	1	1	0	2.27586	0.629591	Tetratricopeptide repeat (TPR)-like superfamily protein; IPR011990 (Tetratricopeptide-like helical); GO:0005515 (protein binding)
L_WVVHQX	1	1	1	1	1	1	0	0	0	0	1	1	0	0	2.27586	0.610395	probable carboxylesterase 13-like [Glycine max]; IPR013094 (Alpha/beta hydrolase fold-3); GO:0008152 (metabolic process), GO:0016787 (hydrolase activity)
L_7695VN	5	2	2	2	3	3	0	0	0	0	6	2	2	4	2.27586	0.436231	Late embryogenesis abundant (LEA) protein-related; IPR009646 (Root cap)
L_GWSN9V	1	1	1	1	2	1	1	1	1	1	2	1	1	2	2.27586	0.493626	Protein of unknown function (DUF761); IPR008480 (Protein of unknown function DUF761, plant), IPR025520 (Domain of unknown function DUF4408)
L_HMDXN3	1	1	1	1	2	1	1	1	1	1	2	1	1	2	2.27586	0.493626	cofactor-independent phosphoglycerate mutase; IPR004456 (Bisphosphoglycerate-independent phosphoglycerate mutase); GO:0003824 (catalytic activity), GO:0008152 (metabolic process), GO:0046872 (metal ion binding)
L_KVP182	1	1	1	1	2	1	1	1	1	1	2	1	1	2	2.27586	0.493626	unknown protein
L_RKQ03K	3	1	1	1	2	1	1	0	2	0	2	1	1	2	2.27586	0.490747	sister chromatid cohesion protein PDS5 homolog B-B-like isoform X2 [Glycine max]; IPR016024 (Armadillo-type fold); GO:0005488 (binding)
L_TVMXH3	2	1	1	1	1	0	0	0	0	0	1	1	1	2	2.27586	0.650259	NAC domain protein,; IPR003441 (NAC domain); GO:0003677 (DNA binding)
L_V95J4J	2	0	1	1	1	1	0	0	0	0	1	1	1	2	2.27586	0.650192	RING/FYVE/PHD zinc finger superfamily protein; IPR011016 (Zinc finger, RING-CH-type), IPR013083 (Zinc finger, RING/FYVE/PHD-type), IPR022143 (Protein of unknown function DUF3675); GO:0008270 (zinc ion binding)
L_W1B587	1	1	0	0	1	1	1	1	0	0	1	0	0	0	2.27586	0.591395	unknown protein; Has 30201 Blast hits to 17322 proteins in 780 species: Archae - 12; Bacteria - 1396; Metazoa - 17338; Fungi - 3422; Plants - 5037; Viruses - 0; Other Eukaryotes - 2996 (source: NCBI BLink).
L_WR193J	1	0	0	0	1	0	1	1	0	2	1	0	0	0	2.27586	0.581579	uncharacterized protein LOC100786436 [Glycine max]
L_WTNQF1	1	2	0	0	1	0	1	0	0	1	1	0	0	0	2.27586	0.581616	hypothetical protein; IPR000008 (C2 domain); GO:0005515 (protein binding)
L_WTTNJD	1	1	0	0	1	1	1	0	0	1	1	0	0	0	2.27586	0.591449	unknown protein; Has 4 Blast hits to 4 proteins in 2 species: Archae - 0; Bacteria - 0; Metazoa - 0; Fungi - 0; Plants - 4; Viruses - 0; Other Eukaryotes - 0 (source: NCBI BLink).
L_X7MY01	1	1	1	1	1	1	0	0	0	0	1	0	0	0	2.27586	0.591165	blue copper protein-like [Glycine max]; IPR008972 (Cupredoxin); GO:0005507 (copper ion binding), GO:0009055 (electron carrier activity)
L_XQ0MGH	1	1	1	1	1	1	0	0	0	0	1	0	0	0	2.27586	0.591165	Pentatricopeptide repeat (PPR) superfamily protein; IPR002885 (Pentatricopeptide repeat), IPR011990 (Tetratricopeptide-like helical); GO:0005515 (protein binding)
L_XW8WS9	1	1	1	1	1	1	0	0	0	0	1	0	0	0	2.27586	0.591165	uncharacterized protein LOC102659489 [Glycine max]
L_XWMPQC	1	1	1	1	1	1	0	0	0	0	1	0	0	0	2.27586	0.591165	RING/U-box superfamily protein; IPR013083 (Zinc finger, RING/FYVE/PHD-type); GO:0005515 (protein binding), GO:0008270 (zinc ion binding)
L_VYWKXF	2	1	1	0	1	1	0	0	0	0	1	0	0	2	2.27586	0.612189	uncharacterized protein LOC100789033 [Glycine max]
L_2QRP06	6	1	2	2	3	3	0	0	0	0	0	5	6	14	2.27586	0.469534	disease resistance protein; IPR000767 (Disease resistance protein), IPR027417 (P-loop containing nucleoside triphosphate hydrolase); GO:0006952 (defense response), GO:0043531 (ADP binding)
L_9JY816	3	2	0	1	3	0	2	0	2	5	0	1	2	4	2.27586	0.36904	receptor kinase 2; IPR002902 (Gnk2-homologous domain), IPR011009 (Protein kinase-like domain), IPR013320 (Concanavalin A-like lectin/glucanase, subgroup), IPR021820 (S-locus receptor kinase, C-terminal); GO:0004672 (protein kinase activity), GO:0004674 (protein serine/threonine kinase activity), GO:0005524 (ATP binding), GO:0006468 (protein phosphorylation)
L_RQ0Z0Z	4	2	0	0	2	1	1	1	1	1	2	0	0	0	2.27586	0.437071	hypothetical protein
L_8ZPN18	2	3	1	2	3	1	1	0	1	3	3	2	1	2	2.27586	0.396689	terpene synthase 03; IPR008930 (Terpenoid cyclases/protein prenyltransferase alpha-alpha toroid), IPR008949 (Terpenoid synthase); GO:0000287 (magnesium ion binding), GO:0008152 (metabolic process), GO:0010333 (terpene synthase activity), GO:0016829 (lyase activity)
L_FQD00P	3	3	0	0	3	3	2	2	1	2	0	0	1	0	2.27586	0.332609	transmembrane protein, putative
L_TP207M	2	2	0	0	1	1	0	0	0	0	1	1	1	2	2.27586	0.640757	C2H2-like zinc finger protein; IPR015880 (Zinc finger, C2H2-like); GO:0046872 (metal ion binding)
L_VX953Z	1	1	0	0	1	1	1	0	0	1	1	0	0	0	2.27586	0.591449	unknown protein; Has 9 Blast hits to 9 proteins in 4 species: Archae - 0; Bacteria - 0; Metazoa - 0; Fungi - 0; Plants - 9; Viruses - 0; Other Eukaryotes - 0 (source: NCBI BLink).
L_WTPVBC	1	1	0	0	1	1	1	0	0	1	1	0	0	0	2.27586	0.591449	hypothetical protein
L_X7NFXR	1	1	1	1	1	1	0	0	0	0	1	0	0	0	2.27586	0.591165	uncharacterized protein LOC102666377 [Glycine max]
L_XBBKX3	1	1	0	1	1	1	0	0	0	1	1	0	0	0	2.27586	0.591209	Late embryogenesis abundant (LEA) hydroxyproline-rich glycoprotein family
L_XBCQ3Z	1	1	0	1	1	0	1	0	1	0	1	0	0	0	2.27586	0.591098	Unknown protein
L_0MYR41	9	5	10	0	10	5	9	4	7	1	4	3	3	7	2.26415	0.152679	Protein kinase superfamily protein; IPR000858 (S-locus glycoprotein), IPR001480 (Bulb-type lectin domain), IPR003609 (Apple-like), IPR011009 (Protein kinase-like domain), IPR013320 (Concanavalin A-like lectin/glucanase, subgroup), IPR024171 (S-receptor-like serine/threonine-protein kinase); GO:0004672 (protein kinase activity), GO:0004674 (protein serine/threonine kinase activity), GO:0005524 (AT…
L_CR5SCY	3	6	2	1	3	3	0	0	0	0	1	1	2	3	2.26286	0.364174	kunitz trypsin inhibitor 1; IPR002160 (Proteinase inhibitor I3, Kunitz legume); GO:0004866 (endopeptidase inhibitor activity)
L_CRTSF1	4	2	2	2	3	2	0	1	1	1	4	0	1	1	2.26286	0.38294	GAGA-binding protein isoform X3 [Glycine max]; IPR010409 (GAGA-binding transcriptional activator)
L_B9LJR0	7	3	3	1	4	2	3	2	2	0	0	0	0	0	2.25641	0.280217	hypothetical protein
L_J8WWZX	2	1	1	1	2	1	1	1	2	0	0	1	2	3	2.25641	0.492544	HSP20-like chaperones superfamily protein; IPR008978 (HSP20-like chaperone)
L_TWGWMD	3	1	2	2	2	1	0	0	2	0	0	0	0	1	2.25641	0.420374	polyphenol oxidase, chloroplastic-like [Glycine max]; IPR008922 (Uncharacterised domain, di-copper centre), IPR013788 (Hemocyanin/hexamerin), IPR022740 (Polyphenol oxidase, C-terminal); GO:0004097 (catechol oxidase activity), GO:0008152 (metabolic process), GO:0016491 (oxidoreductase activity), GO:0055114 (oxidation-reduction process)
L_PHG9M3	1	1	0	0	2	6	1	0	0	1	0	1	1	1	2.25641	0.407006	uncharacterized protein LOC100797416 isoform X2 [Glycine max]
L_06VPND	5	4	5	5	14	5	11	4	12	12	4	12	13	26	2.25366	0.197534	serine carboxypeptidase-like 2; IPR001563 (Peptidase S10, serine carboxypeptidase); GO:0004185 (serine-type carboxypeptidase activity), GO:0006508 (proteolysis)
L_NVHRWH	2	1	2	0	2	1	1	1	1	1	1	1	1	2	2.23729	0.484306	glyoxalase/bleomycin resistance protein/dioxygenase; IPR025870 (Glyoxalase-like domain)
L_K85RQ7	2	2	1	0	2	2	1	1	0	1	1	1	1	2	2.23729	0.479909	Thioredoxin superfamily protein; IPR012336 (Thioredoxin-like fold)
L_QW6L8T	1	1	1	2	2	1	1	1	1	1	1	0	1	0	2.23729	0.451205	Pentatricopeptide repeat (PPR) superfamily protein; IPR002885 (Pentatricopeptide repeat), IPR011990 (Tetratricopeptide-like helical); GO:0005515 (protein binding)
L_DFXFF6	1	1	1	1	2	1	1	1	1	1	1	2	2	4	2.23729	0.526639	RNA-dependent RNA polymerase family protein; IPR007855 (RNA-dependent RNA polymerase, eukaryotic-type); GO:0003968 (RNA-directed RNA polymerase activity)
L_HLDYC9	2	1	1	1	2	1	1	1	1	1	1	1	1	2	2.23729	0.49161	methyltransferase-like protein 13-like [Glycine max]; IPR013216 (Methyltransferase type 11); GO:0008152 (metabolic process), GO:0008168 (methyltransferase activity)
L_HN8T8S	2	1	1	1	2	1	1	1	1	1	1	1	1	2	2.23729	0.49161	FAD/NAD(P)-binding oxidoreductase; IPR001221 (Phenol hydroxylase reductase); GO:0016491 (oxidoreductase activity), GO:0055114 (oxidation-reduction process)
L_HSXLD2	2	1	1	1	2	1	1	1	1	1	1	1	1	2	2.23729	0.49161	glutamyl-tRNA(Gln) amidotransferase subunit A-like protein; IPR000120 (Amidase), IPR023631 (Amidase signature domain)
L_HWN1H1	2	1	1	1	2	1	1	1	1	1	1	1	1	2	2.23729	0.49161	Inner membrane transport protein yjjL, putative n=1 Tax=Ricinus communis RepID=B9T601_RICCO; IPR011701 (Major facilitator superfamily), IPR016196 (Major facilitator superfamily domain, general substrate transporter); GO:0016021 (integral component of membrane), GO:0055085 (transmembrane transport)
L_J4FSP2	2	1	1	1	2	1	1	1	1	1	1	1	1	2	2.23729	0.49161	Ribosomal protein L7Ae/L30e/S12e/Gadd45 family protein; IPR004038 (Ribosomal protein L7Ae/L30e/S12e/Gadd45)
L_J5TL93	2	1	1	1	2	1	1	1	1	1	1	1	1	2	2.23729	0.49161	Protein kinase superfamily protein; IPR011009 (Protein kinase-like domain), IPR016477 (Fructosamine/Ketosamine-3-kinase)
L_JM6HLH	2	1	1	1	2	1	1	1	1	1	1	1	1	2	2.23729	0.49161	tRNA-dihydrouridine synthase-like protein; IPR001269 (tRNA-dihydrouridine synthase), IPR013785 (Aldolase-type TIM barrel); GO:0003824 (catalytic activity), GO:0008033 (tRNA processing), GO:0017150 (tRNA dihydrouridine synthase activity), GO:0050660 (flavin adenine dinucleotide binding), GO:0055114 (oxidation-reduction process)
L_JR9L2K	2	1	1	1	2	1	1	1	1	1	1	1	1	2	2.23729	0.49161	CRS1 / YhbY (CRM) domain-containing protein; IPR001890 (RNA-binding, CRM domain); GO:0003723 (RNA binding)
L_JSR6MF	2	1	1	1	2	1	1	1	1	1	1	1	1	2	2.23729	0.49161	monodehydroascorbate reductase 6; IPR013027 (FAD-dependent pyridine nucleotide-disulphide oxidoreductase), IPR023753 (Pyridine nucleotide-disulphide oxidoreductase, FAD/NAD(P)-binding domain); GO:0016491 (oxidoreductase activity), GO:0050660 (flavin adenine dinucleotide binding), GO:0055114 (oxidation-reduction process)
L_KN24SR	2	1	1	1	2	1	1	1	1	1	1	1	1	2	2.23729	0.49161	signal peptidase I, putative
L_LZZ6Q6	2	1	1	1	2	1	1	1	1	1	1	1	1	2	2.23729	0.49161	Protein kinase superfamily protein; IPR011009 (Protein kinase-like domain), IPR013320 (Concanavalin A-like lectin/glucanase, subgroup); GO:0004672 (protein kinase activity), GO:0004674 (protein serine/threonine kinase activity), GO:0005524 (ATP binding), GO:0006468 (protein phosphorylation)
L_PFVBYB	4	2	2	1	2	1	0	1	0	0	1	1	1	2	2.23729	0.483549	Unknown protein
L_TP5PWZ	3	2	2	0	2	1	1	0	1	1	1	0	0	0	2.23729	0.428633	RING-H2 finger protein 2B; IPR013083 (Zinc finger, RING/FYVE/PHD-type); GO:0005515 (protein binding), GO:0008270 (zinc ion binding)
L_M3N3TK	2	1	1	1	2	1	1	1	1	1	1	1	0	2	2.23729	0.473226	translocator assembly and maintenance-like protein; IPR015222 (Mitochondrial matrix Mmp37)
L_V93BJY	2	2	0	0	1	1	0	0	0	0	2	0	0	1	2.23729	0.601017	DNA binding protein n=1 Tax=Arabidopsis lyrata subsp. lyrata RepID=D7L565_ARALL; IPR005508 (B3 domain-containing protein), IPR015300 (DNA-binding pseudobarrel domain); GO:0003677 (DNA binding)
L_F6J2LM	4	1	0	1	2	1	1	1	1	1	1	1	1	2	2.23729	0.49019	CRS1 / YhbY (CRM) domain-containing protein; IPR001890 (RNA-binding, CRM domain); GO:0003723 (RNA binding)
L_KWKPT6	2	2	1	1	2	1	1	1	0	1	1	1	1	2	2.23729	0.48725	FAD-binding Berberine family protein; IPR012951 (Berberine/berberine-like), IPR016166 (FAD-binding, type 2); GO:0003824 (catalytic activity), GO:0008762 (UDP-N-acetylmuramate dehydrogenase activity), GO:0016491 (oxidoreductase activity), GO:0050660 (flavin adenine dinucleotide binding), GO:0055114 (oxidation-reduction process)
L_1R85KX	14	2	1	0	5	4	4	1	0	3	5	2	2	4	2.22973	0.292544	polyphenol oxidase A1, chloroplastic-like [Glycine max]; IPR008922 (Uncharacterised domain, di-copper centre), IPR016213 (Polyphenol oxidase); GO:0004097 (catechol oxidase activity), GO:0008152 (metabolic process), GO:0016491 (oxidoreductase activity), GO:0046148 (pigment biosynthetic process), GO:0055114 (oxidation-reduction process)
L_3DDLVB	11	2	3	7	4	0	0	0	0	0	3	2	3	5	2.22785	0.355421	metalloendoproteinase 1-like [Glycine max]; IPR021190 (Peptidase M10A), IPR024079 (Metallopeptidase, catalytic domain); GO:0004222 (metalloendopeptidase activity), GO:0006508 (proteolysis), GO:0008237 (metallopeptidase activity), GO:0008270 (zinc ion binding), GO:0031012 (extracellular matrix)
L_93RT1X	1	1	2	0	3	1	4	1	3	1	1	2	2	4	2.22472	0.395971	RNA-dependent RNA polymerase 1; IPR007855 (RNA-dependent RNA polymerase, eukaryotic-type), IPR012677 (Nucleotide-binding, alpha-beta plait); GO:0000166 (nucleotide binding), GO:0003676 (nucleic acid binding), GO:0003968 (RNA-directed RNA polymerase activity)
L_00KYTL	128	27	38	7	77	66	77	26	8	31	21	0	1	119	2.22456	0.0453546	SAUR-like auxin-responsive protein family; IPR003676 (Auxin-induced protein, ARG7)
L_67TP5Q	7	3	3	3	4	1	2	1	1	1	1	2	2	4	2.21849	0.340836	uncharacterized protein LOC100802998 [Glycine max]
L_CPLT6K	3	1	1	1	2	1	0	1	1	1	2	2	2	3	2.21849	0.53827	chromo domain-containing protein LHP1-like [Glycine max]; IPR016197 (Chromo domain-like), IPR023779 (Chromo domain, conserved site); GO:0005634 (nucleus)
L_KD2W08	2	1	1	1	2	1	1	1	1	1	2	1	0	1	2.21849	0.476189	Zim17-type zinc finger protein; IPR007853 (Zinc finger, DNL-type), IPR024158 (Mitochondrial import protein TIM15); GO:0008270 (zinc ion binding)
L_0JMWQL	14	4	6	3	9	5	7	1	5	3	2	5	5	12	2.21642	0.19303	GDSL-like Lipase/Acylhydrolase superfamily protein; IPR001087 (Lipase, GDSL); GO:0006629 (lipid metabolic process), GO:0016298 (lipase activity), GO:0016787 (hydrolase activity)
L_B1QTD2	2	3	1	3	3	0	2	2	1	1	2	1	1	1	2.21229	0.378792	ribosomal RNA processing protein 36 homolog isoform X1 [Glycine max]; IPR009292 (Protein of unknown function DUF947)
L_030D6S	22	22	18	3	27	5	21	16	19	10	11	10	9	23	2.20955	0.0699208	beta glucosidase 15; IPR001360 (Glycoside hydrolase, family 1), IPR017853 (Glycoside hydrolase, superfamily); GO:0005975 (carbohydrate metabolic process)
L_HSXNKJ	3	1	4	2	3	2	2	1	1	0	0	1	1	2	2.2	0.36217	CASP-like protein 12-like [Glycine max]; IPR006702 (Uncharacterised protein family UPF0497, trans-membrane plant)
L_WS4YH6	0	1	1	0	1	1	0	1	1	0	0	1	1	0	2.2	0.61222	uncharacterized protein LOC102662584 [Glycine max]
L_GT0W0S	3	1	2	1	2	1	1	1	0	0	3	2	1	2	2.2	0.516716	Expressed protein n=1 Tax=Oryza sativa subsp. japonica RepID=Q10M11_ORYSJ; IPR000772 (Ricin B lectin domain)
L_VRCQFB	1	0	1	0	1	1	0	0	1	1	0	1	1	2	2.2	0.639325	uncharacterized protein LOC100784762 isoform X1 [Glycine max]
L_WDJBT9	1	1	1	0	1	1	0	0	0	1	0	1	1	2	2.2	0.639318	pentatricopeptide (PPR) repeat-containing protein; IPR002885 (Pentatricopeptide repeat), IPR011990 (Tetratricopeptide-like helical); GO:0005515 (protein binding)
L_X4S31T	2	1	2	0	1	1	0	0	0	0	0	0	0	0	2.2	0.573575	SAUR-like auxin-responsive protein family; IPR003676 (Auxin-induced protein, ARG7)
L_X5VKS2	2	1	2	0	1	0	0	0	0	0	3	0	0	0	2.2	0.588992	extensin-like [Glycine max]
L_XG4DBQ	2	2	1	0	1	1	0	0	0	0	0	0	0	0	2.2	0.573839	Disease resistance protein (TIR-NBS-LRR class); IPR000767 (Disease resistance protein), IPR027417 (P-loop containing nucleoside triphosphate hydrolase); GO:0006952 (defense response), GO:0043531 (ADP binding)
L_XKQYVF	4	1	1	1	1	0	0	0	0	0	0	0	0	0	2.2	0.575993	uncharacterized protein LOC100526876 isoform X1 [Glycine max]
L_XZTBK7	2	1	2	1	1	0	0	0	0	0	0	0	0	0	2.2	0.573219	formin-like protein 3-like isoform X4 [Glycine max]; IPR008889 (VQ)
L_Y3M69Z	2	0	1	0	1	0	1	0	1	1	0	0	0	0	2.2	0.583632	Unknown protein
L_Y76TY0	2	1	1	0	1	1	0	0	0	1	0	0	0	0	2.2	0.583741	DNAJ-like 20; IPR001623 (DnaJ domain), IPR015399 (Domain of unknown function DUF1977, DnaJ-like)
L_YF5J80	0	1	1	0	1	0	1	1	1	0	0	0	0	0	2.2	0.573678	protein serine/threonine phosphatases; protein kinases; catalytics; cAMP-dependent protein kinase regulators; ATP binding; protein serine/threonine phosphatases; IPR011009 (Protein kinase-like domain); GO:0004672 (protein kinase activity), GO:0004674 (protein serine/threonine kinase activity), GO:0005524 (ATP binding), GO:0006468 (protein phosphorylation)
L_VGBJFS	2	7	2	0	2	0	0	0	0	0	0	0	0	0	2.2	0.347571	Unknown protein
L_7Y92L7	4	2	4	0	3	2	1	1	1	0	3	1	1	4	2.2	0.394212	plasma membrane H+-ATPase; IPR001757 (Cation-transporting P-type ATPase), IPR023214 (HAD-like domain), IPR023298 (P-type ATPase, transmembrane domain); GO:0000166 (nucleotide binding), GO:0006200 (ATP catabolic process), GO:0006754 (ATP biosynthetic process), GO:0006812 (cation transport), GO:0016021 (integral component of membrane), GO:0016887 (ATPase activity), GO:0019829 (cation-transporting A…
L_VKLP12	0	1	0	0	1	0	0	1	1	2	0	5	1	0	2.2	0.620721	Orf186 n=1 Tax=Phoenix dactylifera RepID=G9HNS7_PHODC
L_V1XB7N	1	1	1	0	1	1	0	0	0	1	0	3	2	2	2.2	0.663897	formin-like protein 20-like [Glycine max]
L_VDWW34	2	1	1	0	1	1	0	0	1	0	0	0	3	0	2.2	0.618162	proteoglycan 4-like isoform X2 [Glycine max]; IPR001878 (Zinc finger, CCHC-type); GO:0003676 (nucleic acid binding), GO:0008270 (zinc ion binding)
L_M7JRHQ	2	2	2	1	3	3	2	0	3	1	0	1	0	0	2.2	0.34186	UPF0481 protein At3g47200-like [Glycine max]; IPR004158 (Protein of unknown function DUF247, plant)
L_X53Y7Y	2	0	1	0	1	0	1	0	1	1	0	0	1	0	2.2	0.602829	Unknown protein
L_6K5N99	4	2	2	2	3	1	1	1	1	1	3	2	2	4	2.2	0.438405	Myosin heavy chain-related protein; IPR019448 (EEIG1/EHBP1 N-terminal domain)
L_92BZ5Y	5	2	2	2	3	1	2	0	2	0	3	1	1	2	2.2	0.396888	LRR receptor-like kinase family protein; IPR001611 (Leucine-rich repeat), IPR003591 (Leucine-rich repeat, typical subtype), IPR011009 (Protein kinase-like domain), IPR013210 (Leucine-rich repeat-containing N-terminal, type 2), IPR013320 (Concanavalin A-like lectin/glucanase, subgroup); GO:0004672 (protein kinase activity), GO:0004713 (protein tyrosine kinase activity), GO:0005515 (protein binding…
L_DW9ZQC	3	2	2	1	3	2	2	1	2	1	0	1	1	2	2.2	0.370135	ATP binding/protein serine/threonine kinase [Glycine max]; IPR001611 (Leucine-rich repeat), IPR003591 (Leucine-rich repeat, typical subtype), IPR011009 (Protein kinase-like domain), IPR013210 (Leucine-rich repeat-containing N-terminal, type 2), IPR025875 (Leucine rich repeat 4); GO:0004672 (protein kinase activity), GO:0004674 (protein serine/threonine kinase activity), GO:0005515 (protein bindin…
L_FLBW0P	4	2	2	0	3	2	1	2	2	2	0	0	0	0	2.2	0.337189	hypothetical protein
L_QT55FH	0	0	0	0	3	1	10	0	4	0	0	0	0	0	2.2	0.244124	PLATZ transcription factor family protein; IPR000315 (Zinc finger, B-box), IPR006734 (Protein of unknown function DUF597); GO:0005622 (intracellular), GO:0008270 (zinc ion binding)
L_QZV48D	1	1	1	1	2	0	3	1	1	1	0	1	1	2	2.2	0.467711	nodulin MtN21 /EamA-like transporter family protein; IPR000620 (Drug/metabolite transporter); GO:0016020 (membrane)
L_TT0F3S	1	1	1	1	1	1	0	0	0	0	0	1	1	2	2.2	0.638893	adenylate cyclase; IPR023577 (CYTH-like domain)
L_TXLYL2	1	1	1	1	1	0	0	0	1	0	0	1	1	2	2.2	0.638967	Pentatricopeptide repeat (PPR) superfamily protein; IPR002885 (Pentatricopeptide repeat), IPR011990 (Tetratricopeptide-like helical); GO:0005515 (protein binding)
L_VC0RB2	1	1	0	1	1	0	1	1	0	0	0	1	1	2	2.2	0.638766	inactive poly [ADP-ribose] polymerase RCD1; IPR012317 (Poly(ADP-ribose) polymerase, catalytic domain), IPR022003 (RST domain of plant C-terminal); GO:0003950 (NAD+ ADP-ribosyltransferase activity)
L_VDRV3J	1	1	1	1	1	1	0	0	0	0	0	1	1	2	2.2	0.638893	Cytochrome P450 superfamily protein; IPR001128 (Cytochrome P450); GO:0005506 (iron ion binding), GO:0020037 (heme binding), GO:0055114 (oxidation-reduction process)
L_VKMQ4T	1	1	1	1	1	1	0	0	0	0	0	1	1	2	2.2	0.638893	U-box domain-containing protein 44-like [Glycine max]; IPR013083 (Zinc finger, RING/FYVE/PHD-type), IPR016024 (Armadillo-type fold); GO:0000151 (ubiquitin ligase complex), GO:0004842 (ubiquitin-protein ligase activity), GO:0005488 (binding), GO:0005515 (protein binding), GO:0016567 (protein ubiquitination)
L_VNQN9Y	1	1	1	1	1	1	0	0	0	0	0	1	1	2	2.2	0.638893	pectinesterase/pectinesterase inhibitor 18-like [Glycine max]; IPR006501 (Pectinesterase inhibitor domain), IPR011050 (Pectin lyase fold/virulence factor); GO:0004857 (enzyme inhibitor activity), GO:0005618 (cell wall), GO:0030599 (pectinesterase activity), GO:0042545 (cell wall modification)
L_WF9KL1	1	1	1	1	1	1	0	0	0	0	0	1	1	2	2.2	0.638893	disease resistance protein (TIR-NBS-LRR class), putative; IPR000157 (Toll/interleukin-1 receptor homology (TIR) domain), IPR000767 (Disease resistance protein), IPR027417 (P-loop containing nucleoside triphosphate hydrolase); GO:0005515 (protein binding), GO:0006952 (defense response), GO:0007165 (signal transduction), GO:0043531 (ADP binding)
L_WH53Y0	2	1	1	1	1	1	0	0	0	0	0	0	0	0	2.2	0.583316	MLO-like protein 3-like [Glycine max]; IPR004326 (Mlo-related protein); GO:0006952 (defense response), GO:0016021 (integral component of membrane)
L_WHL29J	2	1	1	1	1	1	0	0	0	0	0	0	0	0	2.2	0.583316	uncharacterized protein LOC102667078 [Glycine max]; IPR012442 (Protein of unknown function DUF1645, plant)
L_WQZHNH	2	1	1	1	1	1	0	0	0	0	0	0	0	0	2.2	0.583316	zinc finger protein 8; IPR007087 (Zinc finger, C2H2); GO:0046872 (metal ion binding)
L_WS5MRZ	2	1	1	1	1	1	0	0	0	0	0	0	0	0	2.2	0.583316	response regulator 24; IPR011006 (CheY-like superfamily); GO:0000156 (phosphorelay response regulator activity), GO:0000160 (phosphorelay signal transduction system)
L_WVSWFP	2	1	1	1	1	1	0	0	0	0	0	0	0	0	2.2	0.583316	Protein of unknown function (DUF1278); IPR008502 (Prolamin-like domain)
L_X43WYB	4	0	0	0	1	1	1	0	0	1	0	0	0	0	2.2	0.57621	1-aminocyclopropane-1-carboxylate oxidase homolog 1-like [Glycine max]; IPR026992 (Non-haem dioxygenase N-terminal domain), IPR027417 (P-loop containing nucleoside triphosphate hydrolase), IPR027443 (Isopenicillin N synthase-like); GO:0005524 (ATP binding)
L_X7R07Q	2	1	1	1	1	1	0	0	0	0	0	0	0	0	2.2	0.583316	U-box domain-containing protein 28-like [Glycine max]; IPR013083 (Zinc finger, RING/FYVE/PHD-type), IPR016024 (Armadillo-type fold); GO:0000151 (ubiquitin ligase complex), GO:0004842 (ubiquitin-protein ligase activity), GO:0005488 (binding), GO:0016567 (protein ubiquitination)
L_XG6R3S	2	1	1	1	1	1	0	0	0	0	0	0	0	0	2.2	0.583316	transcription factor UNE10-like [Glycine max]; IPR011598 (Myc-type, basic helix-loop-helix (bHLH) domain); GO:0046983 (protein dimerization activity)
L_XJMVG1	2	1	1	0	1	1	1	0	0	0	0	0	0	0	2.2	0.583557	zinc finger protein 2-like [Glycine max]; IPR007087 (Zinc finger, C2H2); GO:0046872 (metal ion binding)
L_XJMXKB	2	1	1	1	1	1	0	0	0	0	0	0	0	0	2.2	0.583316	uncharacterized protein LOC102662938 [Glycine max]; IPR016972 (Uncharacterised conserved protein UCP031279)
L_XJWX2C	2	1	1	1	1	1	0	0	0	0	0	0	0	0	2.2	0.583316	protein PHYTOCHROME KINASE SUBSTRATE 4-like [Glycine max]
L_XK3BXD	2	1	1	1	1	1	0	0	0	0	0	0	0	0	2.2	0.583316	armadillo repeat kinesin 3; IPR016024 (Armadillo-type fold), IPR027640 (Kinesin-like protein); GO:0003777 (microtubule motor activity), GO:0005488 (binding), GO:0005515 (protein binding), GO:0005871 (kinesin complex), GO:0007018 (microtubule-based movement)
L_XK468T	2	1	1	1	1	1	0	0	0	0	0	0	0	0	2.2	0.583316	seed biotin-containing protein SBP65 [Glycine max]
L_XK62XK	2	1	1	1	1	1	0	0	0	0	0	0	0	0	2.2	0.583316	maturation-associated protein [Glycine max]; IPR000167 (Dehydrin); GO:0006950 (response to stress), GO:0009415 (response to water)
L_XK6BS9	2	1	1	1	1	1	0	0	0	0	0	0	0	0	2.2	0.583316	zinc finger protein 6-like [Glycine max]; IPR013087 (Zinc finger C2H2-type/integrase DNA-binding domain); GO:0003676 (nucleic acid binding), GO:0046872 (metal ion binding)
L_XMTYFS	2	1	1	1	1	1	0	0	0	0	0	0	0	0	2.2	0.583316	vitellogenin-2-like [Glycine max]; IPR012442 (Protein of unknown function DUF1645, plant)
L_XMVFYD	2	1	1	1	1	1	0	0	0	0	0	0	0	0	2.2	0.583316	uncharacterized protein DDB_G0271670-like [Glycine max]
L_XNHZWJ	2	1	0	0	1	1	1	1	0	0	0	0	0	0	2.2	0.583546	protein CHLOROPLAST IMPORT APPARATUS 2-like [Glycine max]
L_XNNMC2	2	1	1	1	1	1	0	0	0	0	0	0	0	0	2.2	0.583316	MYB transcription factor MYB149 [Glycine max]; IPR009057 (Homeodomain-like); GO:0003677 (DNA binding), GO:0003682 (chromatin binding)
L_XQ47H4	2	1	1	1	1	0	1	0	0	0	0	0	0	0	2.2	0.5832	nodulin MtN21 /EamA-like transporter family protein; IPR000620 (Drug/metabolite transporter); GO:0016020 (membrane)
L_XQ77GT	2	1	1	1	1	1	0	0	0	0	0	0	0	0	2.2	0.583316	receptor-like protein kinase 1; IPR001480 (Bulb-type lectin domain), IPR011009 (Protein kinase-like domain), IPR013320 (Concanavalin A-like lectin/glucanase, subgroup); GO:0004672 (protein kinase activity), GO:0004674 (protein serine/threonine kinase activity), GO:0005524 (ATP binding), GO:0006468 (protein phosphorylation)
L_XQDVV5	2	1	0	0	1	0	1	1	1	0	0	0	0	0	2.2	0.58362	transmembrane protein, putative
L_XQKN6N	2	1	1	1	1	1	0	0	0	0	0	0	0	0	2.2	0.583316	transcription factor bHLH111-like isoform X1 [Glycine max]; IPR011598 (Myc-type, basic helix-loop-helix (bHLH) domain); GO:0046983 (protein dimerization activity)
L_XQR2D2	0	0	0	0	1	1	1	1	0	2	0	0	0	0	2.2	0.563762	hypothetical protein
L_XQTJ6Q	2	1	1	1	1	1	0	0	0	0	0	0	0	0	2.2	0.583316	WRKY family transcription factor; IPR003657 (DNA-binding WRKY); GO:0003700 (sequence-specific DNA binding transcription factor activity), GO:0043565 (sequence-specific DNA binding)
L_XQWG8K	2	1	1	1	1	1	0	0	0	0	0	0	0	0	2.2	0.583316	DNA-binding protein n=1 Tax=Daucus carota RepID=Q43427_DAUCA; IPR009057 (Homeodomain-like); GO:0003677 (DNA binding), GO:0003700 (sequence-specific DNA binding transcription factor activity), GO:0005634 (nucleus), GO:0043565 (sequence-specific DNA binding)
L_XQWQFS	2	1	1	2	1	0	0	0	0	0	0	0	0	0	2.2	0.57214	Plant calmodulin-binding protein-related; IPR012417 (Calmodulin-binding domain, plant); GO:0005516 (calmodulin binding)
L_XR8CMV	2	1	1	1	1	1	0	0	0	0	0	0	0	0	2.2	0.583316	uncharacterized protein LOC100798568 isoform X3 [Glycine max]
L_XR8MJN	2	1	1	1	1	1	0	0	0	0	0	0	0	0	2.2	0.583316	17.8 kDa class I heat shock protein-like [Glycine max]; IPR008978 (HSP20-like chaperone)
L_XRBNFK	2	1	1	1	1	1	0	0	0	0	0	0	0	0	2.2	0.583316	transmembrane protein, putative
L_XRBZWX	2	1	1	1	1	1	0	0	0	0	0	0	0	0	2.2	0.583316	uncharacterized protein LOC100800852 isoform X1 [Glycine max]; IPR008217 (Domain of unknown function DUF125, transmembrane)
L_XRHQ89	2	1	1	1	1	1	0	0	0	0	0	0	0	0	2.2	0.583316	FK506-binding protein 5-like isoform X1 [Glycine max]
L_XRHVTP	2	1	1	1	1	1	0	0	0	0	0	0	0	0	2.2	0.583316	uncharacterized protein LOC100813767 [Glycine max]
L_XRK60L	2	1	1	1	1	1	0	0	0	0	0	0	0	0	2.2	0.583316	uncharacterized protein LOC100777580 isoform X7 [Glycine max]
L_XRR3H4	2	1	1	1	1	1	0	0	0	0	0	0	0	0	2.2	0.583316	protein FANTASTIC FOUR 3-like [Glycine max]; IPR021410 (The fantastic four family)
L_XRS4N0	2	1	1	1	1	1	0	0	0	0	0	0	0	0	2.2	0.583316	protein DEHYDRATION-INDUCED 19 homolog 6-like isoform X1 [Glycine max]; IPR027935 (Protein dehydration-induced 19, C-terminal)
L_XRTT7K	2	0	1	0	1	1	1	0	1	0	0	0	0	0	2.2	0.583563	transmembrane protein, putative
L_XS2B60	2	1	1	1	1	1	0	0	0	0	0	0	0	0	2.2	0.583316	probable membrane-associated kinase regulator 3-like [Glycine max]
L_XS2RJ3	2	1	1	1	1	1	0	0	0	0	0	0	0	0	2.2	0.583316	17.8 kDa class I heat shock protein-like [Glycine max]; IPR008978 (HSP20-like chaperone)
L_XS2SM1	2	1	1	1	1	1	0	0	0	0	0	0	0	0	2.2	0.583316	zinc finger protein CONSTANS-LIKE 13-like [Glycine max]; IPR000315 (Zinc finger, B-box), IPR010402 (CCT domain); GO:0005515 (protein binding), GO:0005622 (intracellular), GO:0008270 (zinc ion binding)
L_XS9RBR	2	1	1	1	1	1	0	0	0	0	0	0	0	0	2.2	0.583316	serine/arginine repetitive matrix protein 2-like isoform X3 [Glycine max]
L_XSGRWV	2	1	1	1	1	1	0	0	0	0	0	0	0	0	2.2	0.583316	uncharacterized protein LOC100776560 isoform X2 [Glycine max]; IPR022212 (Protein of unknown function DUF3741), IPR025486 (Domain of unknown function DUF4378)
L_XSLFX4	2	1	1	1	1	1	0	0	0	0	0	0	0	0	2.2	0.583316	jasmonate-zim-domain protein 1; IPR010399 (Tify), IPR018467 (CO/COL/TOC1, conserved site)
L_XSLY15	2	1	1	1	1	1	0	0	0	0	0	0	0	0	2.2	0.583316	WUSCHEL related homeobox 2; IPR009057 (Homeodomain-like); GO:0003677 (DNA binding), GO:0003700 (sequence-specific DNA binding transcription factor activity), GO:0043565 (sequence-specific DNA binding)
L_XSPDJC	2	1	1	1	1	1	0	0	0	0	0	0	0	0	2.2	0.583316	transmembrane protein, putative
L_XSRWNT	2	1	1	1	1	1	0	0	0	0	0	0	0	0	2.2	0.583316	uncharacterized protein LOC102667535 isoform X1 [Glycine max]
L_XSS7ZF	2	1	1	1	1	1	0	0	0	0	0	0	0	0	2.2	0.583316	uncharacterized protein LOC100778620 isoform X1 [Glycine max]
L_XSZK2Q	2	1	1	1	1	1	0	0	0	0	0	0	0	0	2.2	0.583316	DNA ligase 1-like [Glycine max]
L_XT30QV	2	1	1	1	1	1	0	0	0	0	0	0	0	0	2.2	0.583316	methyl-CPG-binding domain 8; IPR016177 (DNA-binding domain), IPR017956 (AT hook, DNA-binding motif); GO:0003677 (DNA binding)
L_XT40RP	2	1	1	1	1	1	0	0	0	0	0	0	0	0	2.2	0.583316	uncharacterized protein LOC100794762 [Glycine max]
L_XT7C6H	2	1	1	1	1	1	0	0	0	0	0	0	0	0	2.2	0.583316	SWI3, ADA2, N-CoR and tfiiib DNA-binding domain protein; IPR009057 (Homeodomain-like); GO:0003677 (DNA binding), GO:0003682 (chromatin binding)
L_XT9GJ0	2	1	1	1	1	1	0	0	0	0	0	0	0	0	2.2	0.583316	vacuolar iron transporter homolog 2.1-like [Glycine max]; IPR008217 (Domain of unknown function DUF125, transmembrane)
L_XT9WJM	2	1	1	1	1	1	0	0	0	0	0	0	0	0	2.2	0.583316	uncharacterized protein LOC102665371 [Glycine max]
L_XTG2J6	2	1	1	1	1	1	0	0	0	0	0	0	0	0	2.2	0.583316	chromo domain-containing protein LHP1-like [Glycine max]; IPR016197 (Chromo domain-like), IPR023779 (Chromo domain, conserved site); GO:0005634 (nucleus)
L_XTK4VP	2	1	1	1	1	1	0	0	0	0	0	0	0	0	2.2	0.583316	hypothetical protein
L_XTLKND	2	1	1	1	1	1	0	0	0	0	0	0	0	0	2.2	0.583316	uncharacterized protein LOC100797471 isoform X3 [Glycine max]; IPR014855 (Plant transcription factor NOZZLE)
L_XTQ65P	2	1	1	1	1	1	0	0	0	0	0	0	0	0	2.2	0.583316	uncharacterized protein LOC100781575 [Glycine max]
L_XTRMM4	2	1	1	1	1	1	0	0	0	0	0	0	0	0	2.2	0.583316	VQ motif-containing protein; IPR008889 (VQ)
L_XTRN5G	2	1	1	1	1	1	0	0	0	0	0	0	0	0	2.2	0.583316	hypothetical protein
L_XTSWW8	2	1	1	1	1	1	0	0	0	0	0	0	0	0	2.2	0.583316	WRKY family transcription factor; IPR003657 (DNA-binding WRKY); GO:0003700 (sequence-specific DNA binding transcription factor activity), GO:0043565 (sequence-specific DNA binding)
L_XTVWQG	2	1	1	1	1	1	0	0	0	0	0	0	0	0	2.2	0.583316	RING/FYVE/PHD zinc finger superfamily protein; IPR011016 (Zinc finger, RING-CH-type), IPR013083 (Zinc finger, RING/FYVE/PHD-type), IPR022143 (Protein of unknown function DUF3675); GO:0008270 (zinc ion binding)
L_XTWYZG	2	1	1	1	1	1	0	0	0	0	0	0	0	0	2.2	0.583316	uncharacterized protein LOC102667448 isoform X3 [Glycine max]; IPR000313 (PWWP domain), IPR012677 (Nucleotide-binding, alpha-beta plait); GO:0000166 (nucleotide binding)
L_XV1DPX	2	1	1	1	1	1	0	0	0	0	0	0	0	0	2.2	0.583316	UPF0503 protein At3g09070, chloroplastic-like [Glycine max]; IPR008004 (Uncharacterised protein family UPF0503)
L_XV3PPZ	2	1	1	1	1	1	0	0	0	0	0	0	0	0	2.2	0.583316	myb family transcription factor APL-like isoform X1 [Glycine max]; IPR009057 (Homeodomain-like); GO:0003677 (DNA binding), GO:0003682 (chromatin binding)
L_XV4S9L	2	1	1	1	1	1	0	0	0	0	0	0	0	0	2.2	0.583316	uncharacterized protein LOC102659798 isoform X4 [Glycine max]
L_XV6G3Y	2	1	1	1	1	1	0	0	0	0	0	0	0	0	2.2	0.583316	uncharacterized protein LOC100818446 [Glycine max]
L_XV8DYM	2	1	1	1	1	1	0	0	0	0	0	0	0	0	2.2	0.583316	protein PLASTID MOVEMENT IMPAIRED 2-like isoform X2 [Glycine max]; IPR008545 (WEB family)
L_XVBL57	2	1	1	1	1	1	0	0	0	0	0	0	0	0	2.2	0.583316	uncharacterized protein LOC102665055 isoform X1 [Glycine max]
L_XVC47C	2	1	1	1	1	1	0	0	0	0	0	0	0	0	2.2	0.583316	uncharacterized protein LOC100798703 isoform X2 [Glycine max]
L_XVC6YL	2	1	1	1	1	1	0	0	0	0	0	0	0	0	2.2	0.583316	hypothetical protein
L_XVDDPM	2	1	1	1	1	1	0	0	0	0	0	0	0	0	2.2	0.583316	uncharacterized protein LOC100792764 [Glycine max]
L_XVJS47	2	1	1	1	1	1	0	0	0	0	0	0	0	0	2.2	0.583316	ATP binding; GTP binding; nucleotide binding; nucleoside-triphosphatases; IPR000767 (Disease resistance protein), IPR025875 (Leucine rich repeat 4), IPR027417 (P-loop containing nucleoside triphosphate hydrolase); GO:0000166 (nucleotide binding), GO:0006952 (defense response), GO:0017111 (nucleoside-triphosphatase activity), GO:0043531 (ADP binding)
L_XVPC1H	2	1	1	1	1	1	0	0	0	0	0	0	0	0	2.2	0.583316	transcription factor TCP2-like isoform X5 [Glycine max]; IPR005333 (Transcription factor, TCP)
L_XVQTYJ	2	1	1	1	1	1	0	0	0	0	0	0	0	0	2.2	0.583316	flocculation protein FLO11-like [Glycine max]
L_XVS0MF	2	1	1	1	1	1	0	0	0	0	0	0	0	0	2.2	0.583316	uncharacterized protein LOC100813071 isoform X5 [Glycine max]
L_XVS64K	2	1	1	1	1	1	0	0	0	0	0	0	0	0	2.2	0.583316	uncharacterized protein LOC100777798 isoform X3 [Glycine max]
L_XVZ2GP	2	1	0	0	1	0	1	1	1	0	0	0	0	0	2.2	0.58362	Defensin n=1 Tax=Medicago truncatula RepID=G7J7Q0_MEDTR; IPR008176 (Gamma thionin); GO:0006952 (defense response)
L_XW012F	2	1	1	1	1	0	0	1	0	0	0	0	0	0	2.2	0.58333	hypothetical protein; IPR014855 (Plant transcription factor NOZZLE)
L_XW3JMS	2	1	1	0	1	0	1	0	0	1	0	0	0	0	2.2	0.583625	CLE09 protein n=1 Tax=Glycine max RepID=E9L555_SOYBN
L_Y34MWM	0	1	0	0	1	0	2	1	0	1	0	0	0	0	2.2	0.56499	hypothetical protein
L_Y9BWX5	0	1	1	1	1	1	0	0	0	1	0	0	0	0	2.2	0.573417	Unknown protein
L_FBD9RC	2	2	1	0	2	1	1	0	1	2	0	1	2	4	2.2	0.493189	ZIP zinc/iron transport family protein; IPR003689 (Zinc/iron permease); GO:0005385 (zinc ion transmembrane transporter activity), GO:0016020 (membrane), GO:0016021 (integral component of membrane), GO:0030001 (metal ion transport), GO:0046873 (metal ion transmembrane transporter activity), GO:0055085 (transmembrane transport), GO:0071577 (zinc ion transmembrane transport)
L_VY58FM	1	1	0	0	1	0	2	0	1	0	0	0	1	2	2.2	0.611294	transmembrane protein, putative
L_WMKP0W	1	1	1	1	1	1	0	0	0	0	0	1	0	2	2.2	0.619696	RING/FYVE/PHD zinc finger superfamily protein; IPR013083 (Zinc finger, RING/FYVE/PHD-type), IPR016181 (Acyl-CoA N-acyltransferase); GO:0005515 (protein binding), GO:0008080 (N-acetyltransferase activity), GO:0008270 (zinc ion binding)
L_7M0V1B	8	1	2	3	3	3	0	0	1	0	0	1	1	4	2.2	0.375626	tryptophan aminotransferase related 1; IPR015424 (Pyridoxal phosphate-dependent transferase); GO:0003824 (catalytic activity), GO:0016846 (carbon-sulfur lyase activity), GO:0030170 (pyridoxal phosphate binding)
L_QVCW6Q	4	2	1	2	2	2	1	0	0	0	0	0	0	0	2.2	0.415621	cysteine-rich receptor-like protein kinase 7-like [Glycine max]; IPR002902 (Gnk2-homologous domain)
L_W8WWBC	2	1	0	1	1	0	1	0	0	1	0	1	0	0	2.2	0.602474	hypothetical protein
L_WMNJTZ	2	1	0	0	1	1	1	0	1	0	0	0	1	0	2.2	0.602802	zinc finger protein 6-like [Glycine max]; IPR013087 (Zinc finger C2H2-type/integrase DNA-binding domain); GO:0003676 (nucleic acid binding), GO:0046872 (metal ion binding)
L_TG8KWY	1	1	0	0	1	0	2	1	0	0	0	1	1	2	2.2	0.630465	DNA repair metallo-beta-lactamase family protein; IPR001279 (Beta-lactamase-like), IPR011084 (DNA repair metallo-beta-lactamase); GO:0016787 (hydrolase activity)
L_VBG61L	4	1	0	1	1	1	0	0	0	0	0	0	0	0	2.2	0.575968	putative cyclin-D7-1-like [Glycine max]; IPR015451 (Cyclin D); GO:0005634 (nucleus), GO:0007049 (cell cycle)
L_VXFX5T	2	1	0	0	1	0	1	0	1	1	0	0	0	0	2.2	0.583674	unknown protein; FUNCTIONS IN: molecular_function unknown; INVOLVED IN: biological_process unknown; LOCATED IN: mitochondrion, plasma membrane; EXPRESSED IN: 23 plant structures; EXPRESSED DURING: 13 growth stages; Has 30201 Blast hits to 17322 proteins in 780 species: Archae - 12; Bacteria - 1396; Metazoa - 17338; Fungi - 3422; Plants - 5037; Viruses - 0; Other Eukaryotes - 2996 (source: NCBI BL…
L_WDV73Z	2	1	0	0	1	1	0	0	0	1	3	0	0	0	2.2	0.599133	uncharacterized protein LOC100778465 [Glycine max]
L_WNR74F	2	1	0	0	1	0	1	1	1	0	0	0	0	0	2.2	0.58362	ubiquitin family protein; IPR000626 (Ubiquitin domain); GO:0005515 (protein binding)
L_X2XVKL	2	1	0	0	1	0	1	0	1	1	0	0	0	0	2.2	0.583674	Unknown protein
L_X44505	2	1	1	1	1	1	0	0	0	0	0	0	0	0	2.2	0.583316	uncharacterized protein LOC102660937 [Glycine max]
L_X54NVB	2	1	0	1	1	0	1	1	0	0	0	0	0	0	2.2	0.58319	hypothetical protein
L_X903DS	2	1	0	1	1	1	1	0	0	0	0	0	0	0	2.2	0.583175	VQ motif-containing protein; IPR008889 (VQ)
L_XN11N1	0	0	0	0	1	0	3	0	2	0	0	0	0	0	2.2	0.542243	transmembrane protein, putative
L_VPGFBF	1	0	0	0	1	1	0	1	1	1	0	1	0	2	2.2	0.620118	uncharacterized protein LOC102667717 isoform X2 [Glycine max]
L_0720QV	13	11	9	8	13	11	1	1	1	9	8	11	10	20	2.19437	0.23621	homogentisate phytyltransferase 1; IPR000537 (UbiA prenyltransferase family); GO:0004659 (prenyltransferase activity), GO:0016021 (integral component of membrane)
L_2TN7QL	8	1	0	0	4	0	6	1	0	7	1	3	4	3	2.19087	0.343102	disease resistance protein (TIR-NBS-LRR class), putative; IPR000157 (Toll/interleukin-1 receptor homology (TIR) domain); GO:0005515 (protein binding), GO:0007165 (signal transduction)
L_6G83V5	4	2	2	1	3	2	1	1	1	1	4	2	2	3	2.18785	0.436865	plastidal glycolate/glycerate translocator 1, chloroplastic-like [Glycine max]; IPR007300 (CidB/LrgB family)
L_5DM2TL	4	6	3	0	4	2	1	2	1	1	2	3	2	6	2.18182	0.351714	aldo/keto reductase family oxidoreductase; IPR001395 (Aldo/keto reductase), IPR023210 (NADP-dependent oxidoreductase domain); GO:0016491 (oxidoreductase activity), GO:0055114 (oxidation-reduction process)
L_FBVB71	2	1	1	1	2	1	1	1	1	1	1	3	1	3	2.18182	0.525847	Pentatricopeptide repeat (PPR) superfamily protein; IPR002885 (Pentatricopeptide repeat), IPR011990 (Tetratricopeptide-like helical); GO:0005515 (protein binding)
L_GN7F8R	2	1	1	1	2	1	1	1	1	1	1	1	1	3	2.18182	0.501735	pentatricopeptide (PPR) repeat-containing protein; IPR002885 (Pentatricopeptide repeat), IPR011990 (Tetratricopeptide-like helical), IPR012677 (Nucleotide-binding, alpha-beta plait); GO:0000166 (nucleotide binding), GO:0003676 (nucleic acid binding), GO:0005515 (protein binding)
L_M8XYL2	2	1	1	1	2	1	1	1	1	1	1	1	0	3	2.18182	0.483351	gamete-expressed 3; IPR011047 (Quinonprotein alcohol dehydrogenase-like superfamily)
L_DT97NP	2	2	0	2	2	1	1	1	1	0	1	1	1	3	2.18182	0.489882	unknown protein
L_D5Y63V	4	2	0	0	2	2	1	0	1	1	1	1	1	3	2.18182	0.487049	root meristem growth factor 9-like [Glycine max]
L_8JBM6C	4	2	2	2	3	1	1	2	1	1	2	1	1	2	2.17582	0.396732	uncharacterized protein LOC100818532 isoform X1 [Glycine max]
L_7VTGL4	3	2	1	1	3	1	3	1	2	1	2	1	2	4	2.17582	0.410484	Cox19-like CHCH family protein; IPR009069 (Cysteine alpha-hairpin motif superfamily), IPR010625 (CHCH)
L_1X211T	10	5	5	0	7	7	3	2	5	2	0	1	1	6	2.16901	0.207468	isoflavone reductase-like protein-like [Glycine max]; IPR008030 (NmrA-like), IPR016040 (NAD(P)-binding domain)
L_KBQQ6L	2	1	2	1	2	1	1	1	1	0	2	1	1	2	2.16393	0.500517	glycerophosphoryl diester phosphodiesterase family protein; IPR004129 (Glycerophosphoryl diester phosphodiesterase); GO:0006071 (glycerol metabolic process), GO:0006629 (lipid metabolic process), GO:0008081 (phosphoric diester hydrolase activity), GO:0008889 (glycerophosphodiester phosphodiesterase activity)
L_QFBXSL	2	1	2	0	2	1	1	1	1	1	2	0	0	2	2.16393	0.461192	Pentatricopeptide repeat (PPR) superfamily protein; IPR002885 (Pentatricopeptide repeat), IPR011990 (Tetratricopeptide-like helical); GO:0005515 (protein binding)
L_SWS8W6	2	2	1	1	2	1	1	1	1	0	2	0	1	2	2.16393	0.481502	succinate dehydrogenase 3-1; IPR000701 (Succinate dehydrogenase/Fumarate reductase, transmembrane subunit), IPR015928 (Aconitase/3-isopropylmalate dehydratase, swivel); GO:0008152 (metabolic process)
L_FYBPT1	2	1	1	1	2	1	1	1	1	1	2	1	1	2	2.16393	0.505958	3-phosphoinositide-dependent protein kinase-1, putative
L_FYMSYD	2	1	1	1	2	1	1	1	1	1	2	1	1	2	2.16393	0.505958	ubiquitin-conjugating enzyme 23; IPR016135 (Ubiquitin-conjugating enzyme/RWD-like); GO:0016881 (acid-amino acid ligase activity)
L_GDWGLS	2	2	1	1	2	1	1	1	1	0	2	1	1	2	2.16393	0.50058	4-hydroxy-tetrahydrodipicolinate reductase 2, chloroplastic-like [Glycine max]; IPR011770 (Dihydrodipicolinate reductase, bacterial/plant); GO:0008839 (4-hydroxy-tetrahydrodipicolinate reductase), GO:0009089 (lysine biosynthetic process via diaminopimelate), GO:0009507 (chloroplast), GO:0055114 (oxidation-reduction process), GO:0070402 (NADPH binding)
L_JQZGR7	2	1	1	1	2	1	1	1	1	1	2	1	1	2	2.16393	0.505958	dentin sialophosphoprotein-like isoform X4 [Glycine max]; IPR009057 (Homeodomain-like); GO:0003677 (DNA binding)
L_KPC1LM	2	1	1	1	2	1	1	1	1	1	2	1	1	2	2.16393	0.505958	uncharacterized protein LOC100779481 isoform X2 [Glycine max]; IPR013083 (Zinc finger, RING/FYVE/PHD-type); GO:0005515 (protein binding), GO:0008270 (zinc ion binding)
L_V7GYGW	1	1	1	1	1	1	0	0	0	0	1	1	0	1	2.16393	0.62748	sieve element occlusion protein; IPR027942 (Sieve element occlusion, N-terminal), IPR027944 (Sieve element occlusion, C-terminal)
L_VM7XS1	1	1	1	0	1	0	1	0	1	0	1	0	1	1	2.16393	0.627762	unknown protein; Has 19 Blast hits to 19 proteins in 10 species: Archae - 0; Bacteria - 2; Metazoa - 0; Fungi - 0; Plants - 15; Viruses - 0; Other Eukaryotes - 2 (source: NCBI BLink).
L_WNKWRY	1	0	1	0	1	0	1	0	1	1	1	0	1	1	2.16393	0.627763	hypothetical protein
L_VQCYLZ	1	1	1	1	1	0	0	0	0	1	1	0	0	1	2.16393	0.608319	Eukaryotic aspartyl protease family protein; IPR001461 (Aspartic peptidase), IPR021109 (Aspartic peptidase domain); GO:0004190 (aspartic-type endopeptidase activity), GO:0006508 (proteolysis)
L_W4K8HC	1	1	1	0	1	1	0	0	0	1	1	0	0	1	2.16393	0.608676	unknown protein; FUNCTIONS IN: molecular_function unknown; INVOLVED IN: biological_process unknown; LOCATED IN: cellular_component unknown
L_CVMTJW	2	1	0	1	2	1	1	1	2	1	2	1	1	2	2.16393	0.50012	transcription initiation factor TFIID subunit 10; IPR003923 (Transcription initiation factor TFIID, 23-30kDa subunit); GO:0005634 (nucleus)
L_TCMTXQ	1	1	0	1	1	0	1	0	1	0	1	0	1	1	2.16393	0.62738	unknown protein; Has 23 Blast hits to 23 proteins in 10 species: Archae - 0; Bacteria - 0; Metazoa - 0; Fungi - 0; Plants - 23; Viruses - 0; Other Eukaryotes - 0 (source: NCBI BLink).
L_TYNWQX	2	1	0	1	1	0	0	0	1	0	1	1	1	3	2.16393	0.657909	Unknown protein
L_TY15W5	1	1	0	1	1	2	0	0	0	0	1	1	0	1	2.16393	0.618519	transcription factor HBP-1b(c1)-like isoform X3 [Glycine max]; IPR025422 (Transcription factor TGA like domain); GO:0043565 (sequence-specific DNA binding)
L_1NF9V1	9	0	2	1	6	4	6	2	4	5	0	2	4	8	2.16393	0.264526	kunitz trypsin inhibitor 1; IPR002160 (Proteinase inhibitor I3, Kunitz legume); GO:0004866 (endopeptidase inhibitor activity)
L_38T78D	3	3	0	1	6	0	18	1	2	4	0	0	0	0	2.16393	0.166426	receptor-like protein kinase 2; IPR001611 (Leucine-rich repeat), IPR025875 (Leucine rich repeat 4); GO:0005515 (protein binding)
L_4J6Y9L	4	3	1	1	3	1	1	2	1	1	3	2	4	5	2.16393	0.463762	uncharacterized protein LOC100811474 [Glycine max]
L_02LLS3	21	33	13	8	29	9	25	8	20	15	2	11	15	24	2.15298	0.0856679	receptor-like protein kinase 4; IPR011009 (Protein kinase-like domain), IPR013320 (Concanavalin A-like lectin/glucanase, subgroup), IPR025287 (Wall-associated receptor kinase galacturonan-binding domain); GO:0004672 (protein kinase activity), GO:0004674 (protein serine/threonine kinase activity), GO:0005524 (ATP binding), GO:0006468 (protein phosphorylation), GO:0030247 (polysaccharide binding)
L_8Y55V9	2	2	3	1	3	2	2	1	1	1	1	2	2	4	2.15217	0.416361	phloem protein 2-B2; IPR001810 (F-box domain), IPR025886 (Phloem protein 2-like); GO:0005515 (protein binding)
L_9XYFMQ	5	3	3	0	3	3	1	1	0	1	1	1	1	2	2.15217	0.376867	MLO-like protein 6-like [Glycine max]; IPR004326 (Mlo-related protein); GO:0006952 (defense response), GO:0016021 (integral component of membrane)
L_1MNLXX	6	5	5	5	6	3	1	2	2	3	2	2	3	4	2.15217	0.263662	glutamate decarboxylase; IPR002129 (Pyridoxal phosphate-dependent decarboxylase), IPR015424 (Pyridoxal phosphate-dependent transferase); GO:0003824 (catalytic activity), GO:0004351 (glutamate decarboxylase activity), GO:0006536 (glutamate metabolic process), GO:0016831 (carboxy-lyase activity), GO:0019752 (carboxylic acid metabolic process), GO:0030170 (pyridoxal phosphate binding)
L_6GYXRW	4	4	4	1	4	2	2	2	1	1	3	1	1	2	2.14634	0.32232	manganese-dependent ADP-ribose/CDP-alcohol diphosphatase; IPR004843 (Phosphoesterase domain); GO:0016787 (hydrolase activity)
L_0T15Q2	7	3	4	3	6	4	2	1	3	2	6	7	7	13	2.14634	0.375537	Glutathione S-transferase family protein; IPR010987 (Glutathione S-transferase, C-terminal-like), IPR012336 (Thioredoxin-like fold); GO:0005515 (protein binding)
L_GVKJPS	3	2	1	1	2	3	1	0	0	0	0	2	2	3	2.14634	0.502816	WRKY family transcription factor; IPR003657 (DNA-binding WRKY); GO:0003700 (sequence-specific DNA binding transcription factor activity), GO:0043565 (sequence-specific DNA binding)
L_RS8HWG	4	1	1	1	2	2	1	0	1	1	0	0	0	1	2.14634	0.437366	transmembrane protein, putative
L_2B6CQR	6	3	4	0	5	2	3	3	2	3	5	2	2	4	2.14286	0.306063	zinc finger CCCH domain-containing protein 31-like [Glycine max]; IPR000571 (Zinc finger, CCCH-type), IPR004087 (K Homology domain), IPR013563 (Oligopeptide/dipeptide ABC transporter, C-terminal); GO:0000166 (nucleotide binding), GO:0003723 (RNA binding), GO:0005524 (ATP binding), GO:0015833 (peptide transport), GO:0046872 (metal ion binding)
L_0F56DF	52	9	3	0	9	5	1	0	0	0	0	2	3	9	2.14054	0.161968	receptor-like protein kinase 2; IPR001611 (Leucine-rich repeat), IPR003591 (Leucine-rich repeat, typical subtype), IPR013210 (Leucine-rich repeat-containing N-terminal, type 2), IPR025875 (Leucine rich repeat 4); GO:0005515 (protein binding)
L_1Z376X	5	3	4	2	5	3	2	2	2	3	4	2	2	4	2.12903	0.302523	ribosomal protein L5 B; IPR005484 (Ribosomal protein L18/L5), IPR025607 (Ribosomal protein L5 eukaryotic/L18 archaeal, C-terminal); GO:0003735 (structural constituent of ribosome), GO:0005622 (intracellular), GO:0005840 (ribosome), GO:0006412 (translation), GO:0008097 (5S rRNA binding)
L_11HNHK	8	4	4	4	7	3	5	2	5	3	2	3	2	6	2.12903	0.219924	GDSL-like Lipase/Acylhydrolase superfamily protein; IPR001087 (Lipase, GDSL); GO:0006629 (lipid metabolic process), GO:0016298 (lipase activity), GO:0016787 (hydrolase activity)
L_MJMPGW	2	1	2	1	2	1	1	1	1	1	1	1	1	0	2.12903	0.483179	transcription factor bHLH3-like [Glycine max]; IPR011598 (Myc-type, basic helix-loop-helix (bHLH) domain), IPR025610 (Transcription factor MYC/MYB N-terminal); GO:0046983 (protein dimerization activity)
L_GDQ3HR	5	2	2	1	2	2	0	0	0	0	1	1	1	2	2.12903	0.483907	phosphate transporter PHO1 homolog 3-like isoform 1 [Glycine max]; IPR004331 (SPX, N-terminal), IPR004342 (EXS, C-terminal); GO:0016021 (integral component of membrane)
L_K5J4L0	1	1	1	1	2	1	2	1	1	1	1	1	1	2	2.12903	0.493402	mediator of RNA polymerase II transcription subunit 6; IPR007018 (Mediator complex, subunit Med6); GO:0001104 (RNA polymerase II transcription cofactor activity), GO:0006357 (regulation of transcription from RNA polymerase II promoter), GO:0016592 (mediator complex)
L_NNZCWN	2	1	1	1	2	1	1	1	1	2	1	1	1	0	2.12903	0.483245	unknown protein; FUNCTIONS IN: molecular_function unknown; INVOLVED IN: biological_process unknown; LOCATED IN: plasma membrane; EXPRESSED IN: cultured cell; IPR011057 (Mss4-like); GO:0033743 (peptide-methionine (R)-S-oxide reductase activity), GO:0055114 (oxidation-reduction process)
L_VL3GZ6	1	1	0	0	1	1	0	1	1	0	2	1	1	0	2.12903	0.640094	Plant protein of unknown function (DUF868); IPR008586 (Protein of unknown function DUF868, plant)
L_JR7530	1	0	3	2	2	1	1	1	0	1	1	1	2	2	2.12903	0.492215	Pentatricopeptide repeat (PPR) superfamily protein; IPR002885 (Pentatricopeptide repeat), IPR011990 (Tetratricopeptide-like helical); GO:0005515 (protein binding)
L_TKG31W	2	1	2	1	2	1	1	1	1	1	1	0	1	0	2.12903	0.464101	ethylene-responsive element binding factor 13; IPR016177 (DNA-binding domain); GO:0003677 (DNA binding), GO:0003700 (sequence-specific DNA binding transcription factor activity)
L_BYHDC3	2	1	1	1	2	1	1	1	1	1	1	2	2	4	2.12903	0.53897	photosystem II D1 precursor processing protein PSB27-H2, chloroplastic-like isoform X5 [Glycine max]; IPR025585 (Photosystem II Pbs27); GO:0010207 (photosystem II assembly)
L_F9685Z	1	1	1	1	2	1	1	1	1	1	4	1	1	2	2.12903	0.51029	NAD(P)-binding Rossmann-fold superfamily protein; IPR002347 (Glucose/ribitol dehydrogenase)
L_M6WSMM	1	2	1	1	2	1	1	2	1	0	1	1	1	2	2.12903	0.488219	Mitochondrial transcription termination factor family protein; IPR003690 (Mitochodrial transcription termination factor-related)
L_VYY9W3	1	1	1	1	1	0	0	0	0	1	2	0	0	0	2.12903	0.601316	receptor-like protein kinase 2; IPR001611 (Leucine-rich repeat), IPR003591 (Leucine-rich repeat, typical subtype), IPR025875 (Leucine rich repeat 4); GO:0005515 (protein binding)
L_X6TZ6M	1	1	1	1	1	1	0	0	0	0	2	0	0	0	2.12903	0.601247	UPF0481 protein At3g47200-like [Glycine max]; IPR004158 (Protein of unknown function DUF247, plant)
L_X8N3Q0	1	1	1	1	1	1	0	0	0	0	2	0	0	0	2.12903	0.601247	uncharacterized protein LOC100787752 isoform X6 [Glycine max]
L_LDB3D4	1	1	1	1	2	1	1	1	1	2	1	1	0	2	2.12903	0.475294	Nse1 non-SMC component of SMC5-6 complex family protein; IPR011513 (Non-structural maintenance of chromosomes element 1), IPR014857 (Zinc finger, RING-like); GO:0006281 (DNA repair), GO:0030915 (Smc5-Smc6 complex)
L_F9NJ9H	2	1	1	1	2	1	1	1	1	1	1	2	0	4	2.12903	0.506215	Para-aminonezoic acid synthase n=2 Tax=Streptomyces RepID=M3E6S7_9ACTO; IPR005802 (Para-aminobenzoate synthase, component I), IPR017926 (Glutamine amidotransferase); GO:0009058 (biosynthetic process), GO:0009396 (folic acid-containing compound biosynthetic process), GO:0016833 (oxo-acid-lyase activity)
L_PKTCVG	2	1	1	2	2	1	1	1	1	1	1	1	1	0	2.12903	0.482614	unknown protein
L_BQ4YVJ	2	1	0	1	2	2	1	1	1	1	1	2	2	4	2.12903	0.533023	RNA-binding protein 24-A-like [Glycine max]; IPR012677 (Nucleotide-binding, alpha-beta plait); GO:0000166 (nucleotide binding), GO:0003676 (nucleic acid binding)
L_BTSMBP	2	2	0	1	2	1	1	1	1	1	1	2	2	4	2.12903	0.533123	30S ribosomal protein S31, chloroplastic-like [Glycine max]
L_43Q95R	2	4	1	2	3	1	1	1	1	1	1	2	4	9	2.11765	0.451125	Cytochrome P450 superfamily protein; IPR001128 (Cytochrome P450); GO:0005506 (iron ion binding), GO:0020037 (heme binding), GO:0055114 (oxidation-reduction process)
L_22VTH9	4	5	4	0	5	3	3	2	2	3	3	2	2	4	2.11538	0.29122	beta-galactosidase 8; IPR000922 (D-galactoside/L-rhamnose binding SUEL lectin domain), IPR001944 (Glycoside hydrolase, family 35), IPR017853 (Glycoside hydrolase, superfamily); GO:0005975 (carbohydrate metabolic process), GO:0030246 (carbohydrate binding)
L_CDK9FF	2	1	1	1	2	1	2	1	1	0	2	2	2	3	2.112	0.539226	unknown protein
L_D41V9W	2	1	1	1	2	1	1	1	1	1	2	2	1	3	2.112	0.530504	SUMO-activating enzyme 1A; IPR016040 (NAD(P)-binding domain); GO:0003824 (catalytic activity)
L_G54ZSR	4	2	1	2	2	1	0	0	0	1	2	0	2	3	2.112	0.502203	UPF0496 protein At1g20180-like [Glycine max]; IPR007749 (Protein of unknown function DUF677)
L_38RZ64	6	3	0	4	4	4	2	1	2	1	1	1	1	2	2.112	0.314661	acyl carrier protein 4; IPR003231 (Acyl carrier protein (ACP)), IPR009081 (Acyl carrier protein-like); GO:0006633 (fatty acid biosynthetic process), GO:0031177 (phosphopantetheine binding)
L_8NXTZ2	5	3	0	2	3	1	2	2	2	0	2	1	0	2	2.10638	0.383926	Preprotein translocase Sec, Sec61-beta subunit protein; IPR016482 (Protein transport protein SecG/Sec61-beta/Sbh1)
L_7P5J1G	3	3	1	2	3	3	1	1	1	1	2	1	1	2	2.10638	0.394521	ELF4-like 1; IPR009741 (Protein of unknown function DUF1313)
L_9BNB2Y	5	2	0	3	3	2	4	0	0	1	2	1	0	2	2.10638	0.373896	hypothetical protein
L_05D23G	19	16	19	0	20	7	20	9	13	4	10	8	8	15	2.10359	0.123384	seed linoleate 9S-lipoxygenase; IPR000907 (Lipoxygenase), IPR008976 (Lipase/lipooxygenase, PLAT/LH2), IPR027433 (Lipoxygenase, domain 3); GO:0005506 (iron ion binding), GO:0005515 (protein binding), GO:0016165 (linoleate 13S-lipoxygenase activity), GO:0046872 (metal ion binding), GO:0055114 (oxidation-reduction process)
L_1W0WX5	5	5	4	0	5	3	3	2	3	1	2	4	4	8	2.10191	0.340961	Plasma membrane mannitol transporter n=1 Tax=Arachis hypogaea RepID=B2Z3Y4_ARAHY; IPR005828 (General substrate transporter), IPR016196 (Major facilitator superfamily domain, general substrate transporter); GO:0005215 (transporter activity), GO:0006810 (transport), GO:0016020 (membrane), GO:0016021 (integral component of membrane), GO:0022857 (transmembrane transporter activity), GO:0022891 (subst…
L_MRF6T1	2	2	2	0	2	2	0	1	1	1	0	1	1	2	2.09524	0.477718	nodulin MtN21 /EamA-like transporter family protein; IPR000620 (Drug/metabolite transporter); GO:0016020 (membrane)
L_VWWGHX	2	0	1	1	1	1	1	0	0	0	0	1	0	1	2.09524	0.619449	Late embryogenesis abundant (LEA) hydroxyproline-rich glycoprotein family; IPR004864 (Late embryogenesis abundant protein, LEA-14), IPR013783 (Immunoglobulin-like fold)
L_X3Q09L	2	1	2	0	1	0	1	0	0	0	0	0	1	1	2.09524	0.609742	Unknown protein
L_5R9BTY	3	3	3	2	4	2	2	1	3	2	0	3	3	6	2.09524	0.373493	receptor-like serine/threonine kinase 2; IPR000858 (S-locus glycoprotein), IPR001480 (Bulb-type lectin domain), IPR003609 (Apple-like), IPR011009 (Protein kinase-like domain), IPR013320 (Concanavalin A-like lectin/glucanase, subgroup), IPR025287 (Wall-associated receptor kinase galacturonan-binding domain); GO:0004672 (protein kinase activity), GO:0004674 (protein serine/threonine kinase activity…
L_V5LLT3	2	1	1	1	1	1	0	0	0	0	0	1	1	1	2.09524	0.638828	Dynein light chain type 1 family protein; IPR001372 (Dynein light chain, type 1/2); GO:0005875 (microtubule associated complex), GO:0007017 (microtubule-based process)
L_BPS1GW	1	1	1	1	2	1	1	1	1	1	3	2	2	4	2.09524	0.551043	protein FLX-like 3-like isoform X2 [Glycine max]
L_F2R9G9	2	1	1	1	2	1	1	2	1	0	3	1	1	2	2.09524	0.510558	uncharacterized protein LOC100787145 isoform X9 [Glycine max]; IPR002934 (Nucleotidyl transferase domain); GO:0016779 (nucleotidyltransferase activity)
L_FFL2TM	2	1	1	1	2	1	1	1	1	1	3	1	1	2	2.09524	0.516014	F-box family protein; IPR001810 (F-box domain); GO:0005515 (protein binding)
L_FTVYLV	2	1	1	1	2	1	1	1	1	1	3	1	1	2	2.09524	0.516014	Protein kinase superfamily protein; IPR011009 (Protein kinase-like domain); GO:0004672 (protein kinase activity), GO:0004674 (protein serine/threonine kinase activity), GO:0005524 (ATP binding), GO:0006468 (protein phosphorylation)
L_WC48LT	2	1	1	1	1	1	0	0	0	0	0	1	0	1	2.09524	0.619632	basic helix-loop-helix (bHLH) DNA-binding superfamily protein; IPR011598 (Myc-type, basic helix-loop-helix (bHLH) domain), IPR025610 (Transcription factor MYC/MYB N-terminal); GO:0046983 (protein dimerization activity)
L_X4MTVH	0	0	0	0	1	0	1	0	3	1	0	0	1	1	2.09524	0.586511	O-acyltransferase (WSD1-like) family protein; IPR009721 (O-acyltransferase, WSD1, C-terminal); GO:0004144 (diacylglycerol O-acyltransferase activity)
L_GR9YC1	2	1	1	1	2	2	1	1	1	0	3	0	1	2	2.09524	0.491458	Integral membrane Yip1 family protein; IPR006977 (Yip1 domain); GO:0016020 (membrane)
L_X3J6NV	2	1	1	1	1	1	0	0	0	0	0	0	0	1	2.09524	0.600402	uncharacterized protein LOC100783481 [Glycine max]
L_16Z28P	4	4	3	3	6	4	4	3	3	2	6	2	2	6	2.09524	0.269764	nitrate transporter 1.7; IPR000109 (Proton-dependent oligopeptide transporter family), IPR016196 (Major facilitator superfamily domain, general substrate transporter); GO:0005215 (transporter activity), GO:0006810 (transport), GO:0016020 (membrane)
L_GTSPGG	0	1	1	0	1	0	0	0	0	0	0	5	1	13	2.09524	0.624011	Disease resistance protein (TIR-NBS-LRR class) family; IPR000157 (Toll/interleukin-1 receptor homology (TIR) domain), IPR000270 (Phox/Bem1p), IPR000767 (Disease resistance protein), IPR027417 (P-loop containing nucleoside triphosphate hydrolase); GO:0005515 (protein binding), GO:0006952 (defense response), GO:0007165 (signal transduction), GO:0043531 (ADP binding)
L_38WN56	5	2	1	1	4	2	4	3	3	1	3	1	1	2	2.09524	0.32734	40S ribosomal protein S28-1; IPR000289 (Ribosomal protein S28e), IPR028626 (Ribosomal protein S28e conserved site); GO:0003735 (structural constituent of ribosome), GO:0005622 (intracellular), GO:0005840 (ribosome), GO:0006412 (translation)
L_4N2CCX	5	3	2	2	4	3	3	2	3	0	0	1	1	2	2.09524	0.315876	Protein kinase superfamily protein; IPR011009 (Protein kinase-like domain), IPR014729 (Rossmann-like alpha/beta/alpha sandwich fold); GO:0004672 (protein kinase activity), GO:0004713 (protein tyrosine kinase activity), GO:0005524 (ATP binding), GO:0006468 (protein phosphorylation)
L_HX08Y8	2	1	1	0	2	2	1	1	1	1	3	1	1	2	2.09524	0.508672	dentin sialophosphoprotein-like isoform X1 [Glycine max]; IPR008507 (Protein of unknown function DUF789)
L_NZV9SV	4	2	0	1	2	2	1	0	1	1	0	1	1	2	2.09524	0.480365	Clavata3/ESR (CLE) gene family member
L_VKNHF8	2	1	0	0	1	0	1	0	1	1	0	1	0	1	2.09524	0.61999	transmembrane protein, putative
L_WGB1LW	2	1	0	1	1	1	1	0	0	0	0	0	1	1	2.09524	0.619457	wound-responsive family protein; IPR022251 (Protein of unknown function wound-induced)
L_KD82NR	4	2	0	1	2	2	1	0	1	1	0	1	0	2	2.09524	0.461982	uncharacterized protein LOC100791035 [Glycine max]
L_VDRBDZ	1	1	0	1	1	1	0	0	0	1	0	1	0	3	2.09524	0.627341	phloem specific protein
L_0P66L2	4	3	3	2	8	2	13	8	5	1	4	4	2	7	2.09109	0.209531	Pectate lyase family protein; IPR011050 (Pectin lyase fold/virulence factor), IPR018082 (AmbAllergen)
L_0YYWDP	21	6	6	0	7	3	3	2	2	2	2	2	3	7	2.08578	0.234409	cysteine-rich receptor-like protein kinase 3-like [Glycine max]; IPR002902 (Gnk2-homologous domain), IPR011009 (Protein kinase-like domain), IPR013320 (Concanavalin A-like lectin/glucanase, subgroup); GO:0004672 (protein kinase activity), GO:0004674 (protein serine/threonine kinase activity), GO:0005524 (ATP binding), GO:0006468 (protein phosphorylation)
L_9YZT8K	3	3	4	0	3	2	1	1	1	1	1	1	1	4	2.08421	0.386841	Copper amine oxidase family protein; IPR000269 (Copper amine oxidase); GO:0005507 (copper ion binding), GO:0008131 (primary amine oxidase activity), GO:0009308 (amine metabolic process), GO:0048038 (quinone binding), GO:0055114 (oxidation-reduction process)
L_9TPHPG	2	1	1	0	3	4	1	1	3	3	1	1	1	2	2.08421	0.372395	Pentatricopeptide repeat (PPR) superfamily protein; IPR002885 (Pentatricopeptide repeat), IPR011990 (Tetratricopeptide-like helical); GO:0005515 (protein binding)
L_C54615	3	1	1	1	3	3	2	1	2	3	1	0	0	0	2.08421	0.351112	ATP-binding/protein serine/threonine kinase [Glycine max]; IPR001611 (Leucine-rich repeat), IPR003591 (Leucine-rich repeat, typical subtype), IPR011009 (Protein kinase-like domain), IPR013320 (Concanavalin A-like lectin/glucanase, subgroup), IPR021720 (Malectin); GO:0004672 (protein kinase activity), GO:0004674 (protein serine/threonine kinase activity), GO:0005515 (protein binding), GO:0005524 (…
L_41VQSS	5	3	0	3	3	1	2	2	0	0	4	2	2	4	2.08421	0.446814	Ribosomal protein L39 family protein; IPR000077 (Ribosomal protein L39e), IPR023626 (Ribosomal protein L39e domain); GO:0003735 (structural constituent of ribosome), GO:0005622 (intracellular), GO:0005840 (ribosome), GO:0006412 (translation)
L_MSWC52	2	1	1	1	2	1	1	2	1	1	1	1	1	1	2.07874	0.494543	scarecrow-like protein 32-like [Glycine max]; IPR005202 (Transcription factor GRAS)
L_B2SHW2	2	1	1	0	2	2	1	0	1	2	1	3	2	5	2.07874	0.542154	prefoldin chaperone subunit family protein; IPR009053 (Prefoldin), IPR011599 (Prefoldin alpha subunit); GO:0006457 (protein folding), GO:0016272 (prefoldin complex), GO:0051082 (unfolded protein binding)
L_NLVLHF	2	1	1	2	2	1	1	1	1	1	1	0	0	1	2.07874	0.456532	protein ROOT PRIMORDIUM DEFECTIVE 1-like isoform X2 [Glycine max]; IPR021099 (Plant organelle RNA recognition domain)
L_29057T	5	3	0	0	3	2	2	1	2	0	2	1	6	11	2.0733	0.460049	unknown protein; FUNCTIONS IN: molecular_function unknown; INVOLVED IN: biological_process unknown; LOCATED IN: cellular_component unknown; Has 30201 Blast hits to 17322 proteins in 780 species: Archae - 12; Bacteria - 1396; Metazoa - 17338; Fungi - 3422; Plants - 5037; Viruses - 0; Other Eukaryotes - 2996 (source: NCBI BLink).
L_LHTLJ0	1	1	2	0	2	1	2	1	1	1	2	1	1	2	2.0625	0.500446	gamma interferon inducible lysosomal thiol reductase; IPR004911 (Gamma interferon inducible lysosomal thiol reductase GILT), IPR012336 (Thioredoxin-like fold)
L_Y36SSL	0	0	1	0	1	0	1	1	1	1	1	0	0	0	2.0625	0.59286	chilling-induced protein isoform X1 [Glycine max]
L_Y7B6BW	0	0	2	1	1	1	1	0	0	0	1	0	0	0	2.0625	0.582249	Protein of unknown function (DUF789); IPR008507 (Protein of unknown function DUF789)
L_4CD3Q2	5	3	6	0	5	6	4	1	2	1	2	1	1	2	2.0625	0.264923	HAD superfamily, subfamily IIIB acid phosphatase; IPR005519 (Acid phosphatase (Class B)), IPR023214 (HAD-like domain); GO:0003993 (acid phosphatase activity)
L_T9RLGS	4	2	2	0	2	2	1	0	0	1	2	0	0	0	2.0625	0.446867	uncharacterized protein LOC100794197 [Glycine max]
L_GZFZXY	3	1	2	2	2	2	0	0	0	1	2	0	1	2	2.0625	0.483593	DNA-directed RNA polymerase-like protein; IPR002092 (DNA-directed RNA polymerase, phage-type), IPR024075 (DNA-directed RNA polymerase, helix hairpin domain); GO:0003677 (DNA binding), GO:0003899 (DNA-directed RNA polymerase activity)
L_BS7V9L	2	1	1	1	2	1	1	1	1	1	2	2	2	4	2.0625	0.553318	inositol-tetrakisphosphate 1-kinase 4-like isoform X1 [Glycine max]; IPR008656 (Inositol-tetrakisphosphate 1-kinase); GO:0000287 (magnesium ion binding), GO:0005524 (ATP binding), GO:0005622 (intracellular), GO:0032957 (inositol trisphosphate metabolic process), GO:0047325 (inositol tetrakisphosphate 1-kinase activity)
L_SW7C6Z	1	1	1	1	1	0	0	0	0	1	1	1	1	2	2.0625	0.658142	Class I glutamine amidotransferase-like superfamily protein; IPR017926 (Glutamine amidotransferase)
L_SXNSYG	1	1	1	1	1	1	0	0	0	0	1	1	1	2	2.0625	0.658073	ACT domain repeat 3; IPR002912 (ACT domain); GO:0008152 (metabolic process), GO:0016597 (amino acid binding)
L_TCG1VX	1	1	1	1	1	1	0	0	0	0	1	1	1	2	2.0625	0.658073	BAG family molecular chaperone regulator 4-like [Glycine max]; IPR000626 (Ubiquitin domain), IPR003103 (BAG domain); GO:0005515 (protein binding), GO:0051087 (chaperone binding)
L_TJVG52	1	1	1	1	1	1	0	0	0	0	1	1	1	2	2.0625	0.658073	Protein kinase superfamily protein; IPR011009 (Protein kinase-like domain); GO:0004672 (protein kinase activity), GO:0004674 (protein serine/threonine kinase activity), GO:0005524 (ATP binding), GO:0006468 (protein phosphorylation)
L_TPL5R4	1	1	1	1	1	1	0	0	0	0	1	1	1	2	2.0625	0.658073	DNA binding protein, putative n=1 Tax=Ricinus communis RepID=B9S8P9_RICCO; IPR015300 (DNA-binding pseudobarrel domain); GO:0003677 (DNA binding)
L_V7STH8	2	1	1	1	1	1	0	0	0	0	1	0	0	0	2.0625	0.602496	ATP-binding microtubule motor family protein; IPR001752 (Kinesin, motor domain), IPR027417 (P-loop containing nucleoside triphosphate hydrolase), IPR027640 (Kinesin-like protein); GO:0003777 (microtubule motor activity), GO:0005524 (ATP binding), GO:0005871 (kinesin complex), GO:0007018 (microtubule-based movement), GO:0008017 (microtubule binding)
L_VJC638	1	1	1	0	1	1	0	0	0	1	1	1	1	2	2.0625	0.658499	uncharacterized protein LOC102665271 [Glycine max]; IPR008889 (VQ)
L_VQZTFR	2	1	1	1	1	1	0	0	0	0	1	0	0	0	2.0625	0.602496	methyl-CPG-binding domain protein 13; IPR016177 (DNA-binding domain); GO:0003677 (DNA binding), GO:0005634 (nucleus)
L_VYDGRL	2	1	1	0	1	0	1	0	0	1	1	0	0	0	2.0625	0.602806	uncharacterized protein LOC100788962 [Glycine max]
L_VZ9CYH	1	1	1	1	1	1	0	0	0	0	1	1	1	2	2.0625	0.658073	Adenine nucleotide alpha hydrolases-like superfamily protein; IPR006015 (Universal stress protein A); GO:0006950 (response to stress)
L_WG25MY	0	1	1	1	1	1	0	0	0	1	1	0	0	0	2.0625	0.592598	DMT(Drug/metabolite transporter) superfamily permease n=1 Tax=Xenococcus sp. PCC 7305 RepID=L8MBK8_9CYAN; IPR000620 (Drug/metabolite transporter); GO:0016020 (membrane)
L_WQH0H7	0	1	0	0	1	0	1	1	1	1	1	0	0	0	2.0625	0.592902	Unknown protein
L_WSP45J	2	1	1	0	1	1	0	0	1	0	1	0	0	0	2.0625	0.602927	Unknown protein
L_WVHBLJ	2	1	1	0	1	1	0	0	0	1	1	0	0	0	2.0625	0.602922	myb-like protein X-like isoform X2 [Glycine max]
L_X0XW5G	2	1	1	0	1	0	1	1	0	0	1	0	0	0	2.0625	0.602752	Rubber elongation factor protein (REF); IPR008802 (Rubber elongation factor)
L_X7CJFG	2	1	1	1	1	1	0	0	0	0	1	0	0	0	2.0625	0.602496	hypothetical protein
L_X89VDK	2	1	1	1	1	1	0	0	0	0	1	0	0	0	2.0625	0.602496	uncharacterized protein LOC102664508 [Glycine max]
L_X90TQ4	2	1	1	1	1	1	0	0	0	0	1	0	0	0	2.0625	0.602496	ethylene-responsive transcription factor 12-like [Glycine max]; IPR016177 (DNA-binding domain); GO:0003677 (DNA binding), GO:0003700 (sequence-specific DNA binding transcription factor activity)
L_X9MZCL	2	1	1	0	1	0	1	0	1	0	1	0	0	0	2.0625	0.602811	transmembrane protein, putative
L_TXNZ27	1	1	1	0	1	0	1	0	1	0	1	1	0	2	2.0625	0.639191	uncharacterized protein LOC100306573 isoform X4 [Glycine max]; IPR025124 (Domain of unknown function DUF4050)
L_WBX4H6	1	1	1	1	1	1	0	0	0	0	1	0	1	2	2.0625	0.638843	RING/FYVE/PHD zinc finger superfamily protein; IPR013083 (Zinc finger, RING/FYVE/PHD-type), IPR016181 (Acyl-CoA N-acyltransferase); GO:0005515 (protein binding), GO:0008080 (N-acetyltransferase activity), GO:0008270 (zinc ion binding)
L_FKBLX1	2	1	1	0	2	1	2	1	1	2	2	1	1	0	2.0625	0.490079	Ribosomal protein S21 family protein; IPR001911 (Ribosomal protein S21); GO:0003735 (structural constituent of ribosome), GO:0005622 (intracellular), GO:0005840 (ribosome), GO:0006412 (translation)
L_JTVLWG	2	1	0	0	2	1	2	2	2	1	2	1	0	0	2.0625	0.465777	protein FAM32A-like isoform X2 [Glycine max]; IPR013865 (Protein of unknown function DUF1754, eukaryotic)
L_K0KN9V	4	1	0	0	2	1	3	1	2	0	2	0	1	0	2.0625	0.460193	uncharacterized protein LOC100804851 [Glycine max]
L_P6MYGG	2	1	0	2	2	1	2	0	1	2	2	0	0	0	2.0625	0.447457	hypothetical protein
L_GFTQ5M	3	2	1	1	2	2	1	0	1	0	2	0	0	2	2.0625	0.467571	serine-rich protein-related
L_GXPP3G	1	2	0	2	2	1	1	1	1	1	2	1	2	2	2.0625	0.515919	SWIB/MDM2 domain superfamily protein; IPR003121 (SWIB/MDM2 domain); GO:0005515 (protein binding)
L_VBGSCF	2	1	0	0	1	1	1	0	0	1	1	1	0	0	2.0625	0.622011	Unknown protein
L_V6K27X	2	1	0	1	1	0	1	1	0	0	1	0	0	0	2.0625	0.60237	uncharacterized protein LOC100792781 [Glycine max]
L_VQGFQ0	2	1	0	1	1	0	2	0	0	0	1	0	0	0	2.0625	0.593697	hypothetical protein
L_W91KKP	2	1	0	0	1	1	1	0	1	0	1	0	0	0	2.0625	0.602786	hypothetical protein
L_WDM6HB	2	1	0	0	1	1	1	0	1	0	1	0	0	0	2.0625	0.602786	hypothetical protein
L_WPV3FW	0	0	0	0	1	1	1	1	1	1	1	0	0	0	2.0625	0.592835	unknown protein; FUNCTIONS IN: molecular_function unknown; INVOLVED IN: biological_process unknown; LOCATED IN: chloroplast; IPR025927 (Potential DNA-binding domain)
L_WRQJ4G	2	1	0	0	1	1	1	0	1	0	1	0	0	0	2.0625	0.602786	transmembrane protein, putative
L_6D2Y1J	3	3	0	2	3	1	3	1	2	1	3	1	1	2	2.0625	0.403592	heat shock factor binding protein; IPR009643 (Heat shock factor binding 1)
L_W3K954	2	1	0	0	1	1	1	0	1	0	1	0	0	0	2.0625	0.602786	DUF761 domain protein; IPR008480 (Protein of unknown function DUF761, plant)
L_2N07PW	3	4	3	0	4	2	2	1	2	3	5	2	3	5	2.05447	0.38554	ABC transporter family protein (ATP-binding component); IPR011527 (ABC transporter type 1, transmembrane domain), IPR027417 (P-loop containing nucleoside triphosphate hydrolase); GO:0000166 (nucleotide binding), GO:0005524 (ATP binding), GO:0006810 (transport), GO:0016021 (integral component of membrane), GO:0016887 (ATPase activity), GO:0017111 (nucleoside-triphosphatase activity), GO:0055085 (t…
L_0GM6V5	7	5	7	1	10	5	11	3	5	7	8	6	5	14	2.04969	0.208016	epoxide hydrolase; IPR000639 (Epoxide hydrolase-like); GO:0003824 (catalytic activity)
L_4G15PS	2	2	0	2	4	3	4	2	4	2	3	1	0	2	2.04651	0.322086	NHL domain-containing protein; IPR011042 (Six-bladed beta-propeller, TolB-like)
L_K755DK	5	4	2	3	3	1	0	1	1	1	2	0	0	0	2.04124	0.369393	uncharacterized protein LOC102662816 isoform X2 [Glycine max]
L_LKVDXV	2	1	2	0	2	1	1	1	1	2	1	1	1	2	2.03077	0.498705	photosystem II stability/assembly factor HCF136, chloroplastic-like [Glycine max]; IPR016705 (Photosynthesis system II assembly factor Ycf48/Hcf136), IPR028203 (Photosynthesis system II assembly factor Ycf48/Hcf136-like domain)
L_CCNR2B	3	2	2	0	2	0	1	1	1	1	1	2	2	4	2.03077	0.538668	pfkB-like carbohydrate kinase family protein; IPR002139 (Ribokinase); GO:0004747 (ribokinase activity), GO:0006014 (D-ribose metabolic process)
L_MX82LX	2	2	1	0	2	1	1	1	1	2	1	1	1	2	2.03077	0.498768	Mechanosensitive ion channel family protein; IPR006685 (Mechanosensitive ion channel MscS); GO:0016020 (membrane), GO:0055085 (transmembrane transport)
L_45YWG7	3	3	3	2	4	3	2	2	2	2	2	2	2	2	2.03077	0.355698	AP-1 complex subunit sigma-like protein; IPR000804 (Clathrin adaptor complex, small chain), IPR016635 (Adaptor protein complex, sigma subunit); GO:0006810 (transport), GO:0006886 (intracellular protein transport), GO:0008565 (protein transporter activity), GO:0015031 (protein transport), GO:0016192 (vesicle-mediated transport), GO:0030117 (membrane coat)
L_30TJ39	4	3	2	1	4	3	2	2	3	2	2	2	2	4	2.03077	0.359471	charged multivesicular body protein; IPR005024 (Snf7); GO:0015031 (protein transport)
L_CB3M1V	1	1	2	1	2	1	1	1	0	2	1	2	2	4	2.03077	0.536615	nudix hydrolase homolog 3; IPR015797 (NUDIX hydrolase domain-like); GO:0016787 (hydrolase activity)
L_F25SZR	1	1	2	2	2	1	1	2	0	0	1	2	2	4	2.03077	0.530528	30S ribosomal protein S13; IPR001892 (Ribosomal protein S13), IPR010979 (Ribosomal protein S13-like, H2TH), IPR027437 (30s ribosomal protein S13, C-terminal); GO:0003676 (nucleic acid binding), GO:0003723 (RNA binding), GO:0003735 (structural constituent of ribosome), GO:0005622 (intracellular), GO:0005840 (ribosome), GO:0006412 (translation)
L_FMZKQ3	2	2	1	1	2	1	1	1	1	1	1	1	1	2	2.03077	0.506007	ganglioside-induced differentiation-associated-like protein; IPR001251 (CRAL-TRIO domain)
L_FZDP48	2	1	1	1	2	1	1	1	1	2	1	1	1	2	2.03077	0.506009	Isoform 2 of Erlin-2 n=2 Tax=Homo sapiens RepID=O94905-2; IPR001107 (Band 7 protein)
L_G7FYB0	2	1	1	1	2	1	2	1	1	1	1	1	1	2	2.03077	0.505733	transcription factor-related; IPR004598 (Transcription factor TFIIH subunit p52/Tfb2); GO:0000439 (core TFIIH complex), GO:0004003 (ATP-dependent DNA helicase activity), GO:0005634 (nucleus), GO:0006289 (nucleotide-excision repair)
L_G8JJH8	2	1	1	1	2	1	1	1	2	1	1	1	1	2	2.03077	0.506017	nucleolar complex protein 2 homolog [Glycine max]; IPR005343 (Nucleolar complex protein 2)
L_GG240Z	2	1	1	1	2	1	1	1	2	1	1	1	1	2	2.03077	0.506017	DNA-directed RNA polymerase family protein; IPR007644 (RNA polymerase, beta subunit, protrusion), IPR015712 (DNA-directed RNA polymerase, subunit 2); GO:0003677 (DNA binding), GO:0003899 (DNA-directed RNA polymerase activity), GO:0032549 (ribonucleoside binding)
L_GH3C9X	2	2	1	1	2	1	1	1	1	1	1	1	1	2	2.03077	0.506007	DNA binding; nucleotide binding; nucleic acid binding; DNA-directed DNA polymerases; DNA-directed DNA polymerases; IPR006172 (DNA-directed DNA polymerase, family B), IPR023211 (DNA polymerase, palm domain), IPR025687 (C4-type zinc-finger of DNA polymerase delta); GO:0000166 (nucleotide binding), GO:0003676 (nucleic acid binding), GO:0003677 (DNA binding), GO:0003887 (DNA-directed DNA polymerase a…
L_GYN0MT	4	2	2	1	2	2	0	0	0	1	1	1	1	2	2.03077	0.497298	probable polygalacturonase-like [Glycine max]; IPR000743 (Glycoside hydrolase, family 28), IPR011050 (Pectin lyase fold/virulence factor); GO:0004650 (polygalacturonase activity), GO:0005975 (carbohydrate metabolic process)
L_SHWNCZ	3	2	0	0	2	2	1	0	1	3	1	0	0	0	2.03077	0.432071	leucine-rich repeat extensin-like protein 3-like [Glycine max]
L_HJXQ2B	2	1	1	1	2	1	1	2	1	1	1	1	0	2	2.03077	0.487544	uncharacterized protein LOC100788957 isoform X1 [Glycine max]; IPR012349 (FMN-binding split barrel); GO:0010181 (FMN binding), GO:0016491 (oxidoreductase activity), GO:0055114 (oxidation-reduction process)
L_JJJ781	2	2	1	1	2	1	1	1	1	1	1	1	0	2	2.03077	0.487623	Ribosomal protein L4/L1 family; IPR002136 (Ribosomal protein L4/L1e), IPR023574 (Ribosomal protein L4 domain); GO:0003735 (structural constituent of ribosome), GO:0005840 (ribosome), GO:0006412 (translation)
L_JQMLSC	2	1	1	1	2	1	1	1	1	2	1	0	1	2	2.03077	0.486931	neuroblastoma-amplified sequence-like [Glycine max]; IPR013244 (Secretory pathway Sec39)
L_MCJ7MB	2	1	0	2	2	1	3	1	1	0	1	1	0	2	2.03077	0.471478	Protein binding protein n=2 Tax=Zea mays RepID=B6U5U6_MAIZE; IPR013083 (Zinc finger, RING/FYVE/PHD-type); GO:0005515 (protein binding), GO:0008270 (zinc ion binding), GO:0046872 (metal ion binding)
L_PG22QY	4	2	2	1	2	2	0	0	0	1	1	1	0	2	2.03077	0.478914	probable membrane-associated kinase regulator 2-like [Glycine max]
L_GR04TP	4	1	1	1	2	1	1	1	1	1	1	1	1	2	2.03077	0.510434	WRKY family transcription factor; IPR003657 (DNA-binding WRKY); GO:0003700 (sequence-specific DNA binding transcription factor activity), GO:0043565 (sequence-specific DNA binding)
L_B8438Z	3	1	0	0	2	2	1	1	1	2	1	2	1	4	2.03077	0.52189	WRKY family transcription factor; IPR003657 (DNA-binding WRKY); GO:0003700 (sequence-specific DNA binding transcription factor activity), GO:0043565 (sequence-specific DNA binding)
L_DMV7ZZ	3	2	0	1	2	1	1	0	0	3	1	1	2	4	2.03077	0.51382	F-box family protein; IPR001810 (F-box domain); GO:0005515 (protein binding)
L_MBMNMW	2	1	1	1	2	1	2	1	1	1	1	0	0	2	2.03077	0.468272	putative fasciclin-like arabinogalactan protein 20; IPR000782 (FAS1 domain)
L_BH9P26	2	1	1	0	2	1	1	2	1	2	1	2	2	2	2.03077	0.527483	Pentatricopeptide repeat (PPR) superfamily protein; IPR002885 (Pentatricopeptide repeat), IPR011990 (Tetratricopeptide-like helical); GO:0005515 (protein binding)
L_G8FF1L	2	2	0	2	2	1	1	1	2	0	1	1	1	2	2.03077	0.494164	myosin XI A; IPR000048 (IQ motif, EF-hand binding site), IPR001609 (Myosin head, motor domain), IPR002710 (Dilute), IPR004009 (Myosin, N-terminal, SH3-like), IPR027417 (P-loop containing nucleoside triphosphate hydrolase); GO:0003774 (motor activity), GO:0005515 (protein binding), GO:0005524 (ATP binding), GO:0016459 (myosin complex)
L_1LB14H	3	9	3	5	6	0	8	0	4	2	0	0	0	0	2.03077	0.245566	wall-associated receptor kinase galacturonan-binding protein; IPR025287 (Wall-associated receptor kinase galacturonan-binding domain); GO:0030247 (polysaccharide binding)
L_1NC4V8	0	2	1	0	7	2	15	2	8	8	0	0	0	0	2.02632	0.208178	F-box/RNI-like superfamily protein; IPR001810 (F-box domain), IPR006566 (FBD domain), IPR013101 (Leucine-rich repeat 2); GO:0005515 (protein binding)
L_2FMHLX	4	2	2	1	5	3	2	9	3	2	2	1	1	2	2.02454	0.25554	expansin B2; IPR007118 (Expansin/Lol pI); GO:0005576 (extracellular region), GO:0019953 (sexual reproduction)
L_0K58RP	19	6	0	3	9	9	9	0	9	2	0	2	5	6	2.02041	0.230063	transmembrane protein, putative
L_78KML9	4	2	2	0	3	2	2	2	1	2	1	2	2	4	2.02041	0.434355	Auxin efflux carrier family protein; IPR004776 (Auxin efflux carrier); GO:0016021 (integral component of membrane), GO:0055085 (transmembrane transport)
L_6N5FYK	4	2	3	2	3	1	2	0	2	1	1	2	2	4	2.02041	0.435351	PLATZ transcription factor family protein; IPR000315 (Zinc finger, B-box), IPR006734 (Protein of unknown function DUF597); GO:0005622 (intracellular), GO:0008270 (zinc ion binding)
L_2YCSYS	8	3	4	0	4	1	3	1	1	2	4	2	2	6	2.01527	0.384361	glucan endo-1,3-beta-glucosidase-like [Glycine max]; IPR000490 (Glycoside hydrolase, family 17), IPR017853 (Glycoside hydrolase, superfamily); GO:0005975 (carbohydrate metabolic process)
L_68DYH7	2	2	4	2	4	2	3	2	2	3	1	1	1	2	2.01527	0.324986	camphor resistance CrcB family protein; IPR003691 (Putative fluoride ion transporter CrcB); GO:0016021 (integral component of membrane)
L_GWYNRJ	4	2	0	2	2	2	1	0	0	1	2	0	1	1	2.01527	0.477458	CLAVATA3/ESR-RELATED 45
L_31SC4L	7	4	4	4	5	5	2	1	2	1	1	1	1	2	2.0122	0.287033	putative transporter arsB-like isoform X4 [Glycine max]; IPR004680 (Citrate transporter-like domain); GO:0016021 (integral component of membrane), GO:0055085 (transmembrane transport)
L_1T8M68	6	3	4	3	5	3	3	3	2	1	4	2	2	4	2.0122	0.321322	Metal tolerance protein cation efflux protein zinc transporter n=2 Tax=Echinococcus RepID=U6HQV5_ECHMU; IPR002524 (Cation efflux protein), IPR027469 (Cation efflux protein transmembrane domain), IPR027470 (Cation efflux protein cytoplasmic domain); GO:0006812 (cation transport), GO:0008324 (cation transmembrane transporter activity), GO:0016021 (integral component of membrane), GO:0055085 (transm…
L_0LF8V5	6	5	5	1	8	6	8	4	4	2	6	5	5	15	2.01143	0.263799	NADP-dependent alkenal double bond reductase; IPR002085 (Alcohol dehydrogenase superfamily, zinc-type), IPR016040 (NAD(P)-binding domain), IPR020843 (Polyketide synthase, enoylreductase); GO:0008270 (zinc ion binding), GO:0016491 (oxidoreductase activity), GO:0055114 (oxidation-reduction process)
L_65M17F	3	2	2	1	3	2	2	1	1	2	2	2	3	5	2.01015	0.462216	UNC93-like protein 1-like [Glycine max]; IPR010291 (Ion channel regulatory protein, UNC-93), IPR016196 (Major facilitator superfamily domain, general substrate transporter)
L_6Q8HX0	3	3	0	0	3	3	2	2	2	1	2	2	1	5	2.01015	0.424915	RPM1-interacting protein 4 (RIN4) family protein; IPR008700 (Pathogenic type III effector avirulence factor Avr cleavage site)
L_2WYN2F	5	2	2	3	4	2	2	1	2	3	5	1	2	3	2.0076	0.371309	cationic amino acid transporter 2; IPR002293 (Amino acid/polyamine transporter I); GO:0003333 (amino acid transmembrane transport), GO:0015171 (amino acid transmembrane transporter activity), GO:0016020 (membrane)
L_0H8X1W	12	6	7	5	9	5	4	4	4	4	8	4	4	7	2.00337	0.227562	plasma membrane intrinsic protein 2; IPR000425 (Major intrinsic protein), IPR023271 (Aquaporin-like); GO:0005215 (transporter activity), GO:0006810 (transport), GO:0016020 (membrane)
L_FKGQVQ	1	1	2	0	2	1	2	1	1	1	3	1	2	2	2	0.524874	Pentatricopeptide repeat (PPR-like) superfamily protein; IPR002885 (Pentatricopeptide repeat), IPR011990 (Tetratricopeptide-like helical); GO:0005515 (protein binding)
L_TJHN2G	2	1	1	0	1	0	1	0	1	0	0	1	1	2	2	0.650539	protein YLS9 [Glycine max]; IPR004864 (Late embryogenesis abundant protein, LEA-14)
L_TTM65P	2	1	1	0	1	1	0	0	1	0	0	1	1	2	2	0.650655	uncharacterized protein LOC100806179 [Glycine max]; IPR006747 (Protein of unknown function DUF599)
L_W211TQ	2	1	2	0	1	1	0	0	0	0	0	1	1	2	2	0.640484	protein LURP-one-related 14-like [Glycine max]; IPR025659 (Tubby C-terminal-like domain)
L_WS0D28	1	1	2	1	1	1	0	0	0	0	0	0	0	0	2	0.581033	receptor kinase 3; IPR001611 (Leucine-rich repeat), IPR003591 (Leucine-rich repeat, typical subtype), IPR011009 (Protein kinase-like domain), IPR013210 (Leucine-rich repeat-containing N-terminal, type 2), IPR013320 (Concanavalin A-like lectin/glucanase, subgroup); GO:0004672 (protein kinase activity), GO:0004674 (protein serine/threonine kinase activity), GO:0005515 (protein binding), GO:0005524 …
L_X9Z20X	1	1	2	1	1	1	0	0	0	0	0	0	0	0	2	0.581033	probable galactinol--sucrose galactosyltransferase 2-like isoform X1 [Glycine max]; IPR008811 (Glycosyl hydrolases 36), IPR013785 (Aldolase-type TIM barrel); GO:0003824 (catalytic activity)
L_Y8LHWR	1	1	2	1	1	1	0	0	0	0	0	0	0	0	2	0.581033	uncharacterized protein LOC100802932 isoform X2 [Glycine max]
L_Y9DRCD	1	1	2	1	1	1	0	0	0	0	0	0	0	0	2	0.581033	unknown protein; FUNCTIONS IN: molecular_function unknown; INVOLVED IN: biological_process unknown; LOCATED IN: endomembrane system; EXPRESSED IN: root; Has 30201 Blast hits to 17322 proteins in 780 species: Archae - 12; Bacteria - 1396; Metazoa - 17338; Fungi - 3422; Plants - 5037; Viruses - 0; Other Eukaryotes - 2996 (source: NCBI BLink).
L_TP1M9C	2	2	2	0	2	2	1	1	1	1	0	0	0	0	2	0.434577	dual specificity protein kinase shkD-like [Glycine max]
L_TRG6SW	2	2	1	0	2	2	1	1	1	2	0	0	0	0	2	0.434643	SCP1-like small phosphatase 4; IPR004274 (NLI interacting factor), IPR023214 (HAD-like domain); GO:0005515 (protein binding), GO:0016791 (phosphatase activity)
L_TRG9LJ	4	1	2	1	2	2	1	1	1	0	0	0	0	0	2	0.440868	probable 2-oxoglutarate/Fe(II)-dependent dioxygenase-like [Glycine max]; IPR005123 (Oxoglutarate/iron-dependent dioxygenase), IPR026992 (Non-haem dioxygenase N-terminal domain), IPR027443 (Isopenicillin N synthase-like); GO:0016491 (oxidoreductase activity), GO:0055114 (oxidation-reduction process)
L_TVF7BP	1	1	1	1	1	0	1	1	0	0	0	1	1	0	2	0.629455	Mitochondrial import inner membrane translocase subunit tim-10 isoform 1 n=2 Tax=Theobroma cacao RepID=UPI00042B82C0
L_SQF7XD	2	1	0	0	1	0	1	1	1	0	0	2	1	2	2	0.66022	seed maturation protein [Glycine max]; IPR005513 (Late embryogenesis abundant protein, LEA-25/LEA-D113); GO:0009790 (embryo development)
L_VMCV82	1	1	1	1	1	1	0	0	0	1	0	0	1	0	2	0.610396	RING/U-box superfamily protein; IPR013083 (Zinc finger, RING/FYVE/PHD-type); GO:0005515 (protein binding), GO:0008270 (zinc ion binding)
L_WFG8MK	1	1	1	1	1	2	0	0	0	0	0	0	1	0	2	0.60139	LOB domain-containing protein 11; IPR004883 (Lateral organ boundaries, LOB)
L_3WTHL0	4	2	2	2	4	2	2	2	2	4	3	2	2	4	2	0.373685	uncharacterized protein LOC100818696 isoform X2 [Glycine max]; IPR025124 (Domain of unknown function DUF4050)
L_5SJ4G9	3	1	2	2	3	2	3	1	1	1	3	2	2	4	2	0.452157	actin-related protein 4; IPR004000 (Actin-related protein)
L_F3ZV2B	1	1	1	1	2	1	1	1	1	2	3	1	1	2	2	0.518081	cupin family protein; IPR009327 (Protein of unknown function DUF985)
L_FGJ12T	1	1	0	0	2	3	2	1	1	1	3	1	1	2	2	0.500385	inositol polyphosphate kinase 2 alpha; IPR005522 (Inositol polyphosphate kinase)
L_GLT7Q9	3	1	1	1	2	1	1	1	1	2	0	1	1	2	2	0.498291	LHCP translocation defect protein, putative; IPR020683 (Ankyrin repeat-containing domain)
L_KDZCB0	2	1	1	1	2	1	1	1	1	2	3	0	0	0	2	0.470187	clathrin coat assembly protein AP180-like [Glycine max]; IPR008942 (ENTH/VHS), IPR011417 (AP180 N-terminal homology (ANTH) domain); GO:0005543 (phospholipid binding), GO:0005545 (1-phosphatidylinositol binding), GO:0030118 (clathrin coat), GO:0030276 (clathrin binding), GO:0048268 (clathrin coat assembly)
L_SVX0BM	2	1	1	0	1	1	0	0	0	1	0	1	1	2	2	0.65065	GDSL-like Lipase/Acylhydrolase superfamily protein; IPR001087 (Lipase, GDSL); GO:0006629 (lipid metabolic process), GO:0016787 (hydrolase activity)
L_TNDXD3	2	1	1	0	1	0	1	0	0	1	0	1	1	2	2	0.650534	plant peptide containing sulfated tyrosine 1
L_TWKZSL	1	1	1	1	1	0	0	0	1	0	0	2	2	4	2	0.671333	uncharacterized protein LOC102660528 isoform X1 [Glycine max]
L_TY4NZ6	2	1	1	1	1	1	0	0	0	0	0	1	1	2	2	0.650224	strictosidine synthase-like 3; IPR011042 (Six-bladed beta-propeller, TolB-like); GO:0009058 (biosynthetic process), GO:0016844 (strictosidine synthase activity)
L_V5N5CW	2	1	1	1	1	1	0	0	0	0	0	1	1	2	2	0.650224	DNAJ-like 20; IPR001623 (DnaJ domain)
L_VBFVKV	2	1	1	1	1	1	0	0	0	0	0	1	1	2	2	0.650224	EPIDERMAL PATTERNING FACTOR-like protein 4-like [Glycine max]
L_VNBFXV	2	1	1	1	1	1	0	0	0	0	0	1	1	2	2	0.650224	uncharacterized protein LOC100799892 isoform X3 [Glycine max]; IPR006461 (Uncharacterised protein family Cys-rich), IPR021369 (Protein of unknown function DUF2985)
L_VR28C9	1	1	0	0	1	0	2	0	1	1	0	0	0	0	2	0.582831	ferric reduction oxidase 4; IPR000778 (Cytochrome b245, heavy chain), IPR013130 (Ferric reductase transmembrane component-like domain), IPR017927 (Ferredoxin reductase-type FAD-binding domain); GO:0016020 (membrane), GO:0016491 (oxidoreductase activity), GO:0055114 (oxidation-reduction process)
L_VTWMB6	2	1	1	0	1	1	1	0	0	0	0	1	1	2	2	0.650465	uncharacterized protein LOC100775548 [Glycine max]
L_VXW8SF	2	1	1	1	1	1	0	0	0	0	0	1	1	2	2	0.650224	uncharacterized protein LOC100795500 isoform X1 [Glycine max]
L_W43V3M	2	1	1	1	1	1	0	0	0	0	0	1	1	2	2	0.650224	acyl-CoA-binding domain 3; IPR014352 (FERM/acyl-CoA-binding protein, 3-helical bundle); GO:0000062 (fatty-acyl-CoA binding)
L_W43VSB	2	1	1	1	1	1	0	0	0	0	0	1	1	2	2	0.650224	uncharacterized protein LOC100803816 isoform X1 [Glycine max]; IPR003101 (Coactivator CBP, KIX domain); GO:0003712 (transcription cofactor activity)
L_WBG9TL	1	1	0	0	1	1	1	0	1	1	0	0	0	0	2	0.591489	SAUR-like auxin-responsive protein family; IPR003676 (Auxin-induced protein, ARG7)
L_WRD24Q	1	1	1	0	1	0	1	0	0	2	0	0	0	0	2	0.581622	uncharacterized protein LOC102665843 [Glycine max]
L_WSG9MW	1	1	1	1	1	1	1	0	0	0	0	0	0	0	2	0.591014	subtilisin-like serine protease 2; IPR015500 (Peptidase S8, subtilisin-related), IPR023828 (Peptidase S8, subtilisin, Ser-active site); GO:0004252 (serine-type endopeptidase activity), GO:0006508 (proteolysis), GO:0042802 (identical protein binding), GO:0043086 (negative regulation of catalytic activity)
L_WTS9T4	1	1	0	0	1	1	1	0	1	1	0	0	0	0	2	0.591489	late embryogenesis abundant hydroxyproline-rich glycoprotein; IPR004864 (Late embryogenesis abundant protein, LEA-14)
L_X2YY2M	3	2	1	1	1	0	0	0	0	0	0	0	0	0	2	0.580704	WRKY family transcription factor family protein; IPR003657 (DNA-binding WRKY); GO:0003700 (sequence-specific DNA binding transcription factor activity), GO:0043565 (sequence-specific DNA binding)
L_X5YWV5	1	1	0	0	1	1	1	1	1	0	0	0	0	0	2	0.591435	Polyketide cyclase/dehydrase and lipid transport superfamily protein; IPR019587 (Polyketide cyclase/dehydrase), IPR023393 (START-like domain)
L_XL0TVR	1	2	2	1	1	0	0	0	0	0	0	0	0	0	2	0.5712	Unknown protein
L_XPGRF7	1	1	1	1	1	0	1	1	0	0	0	0	0	0	2	0.591029	transmembrane protein, putative
L_XTHLG0	1	1	1	1	1	1	0	0	0	1	0	0	0	0	2	0.591199	uncharacterized protein LOC102661885 isoform X1 [Glycine max]; IPR009057 (Homeodomain-like), IPR013083 (Zinc finger, RING/FYVE/PHD-type); GO:0003677 (DNA binding), GO:0003682 (chromatin binding), GO:0005515 (protein binding), GO:0008270 (zinc ion binding)
L_XV7P99	1	1	1	1	1	1	0	0	0	1	0	0	0	0	2	0.591199	two-component response regulator-like APRR2-like isoform X2 [Glycine max]; IPR009057 (Homeodomain-like); GO:0003677 (DNA binding), GO:0003682 (chromatin binding)
L_XVDKJ7	1	2	1	1	1	1	0	0	0	0	0	0	0	0	2	0.581297	uncharacterized protein LOC102661962 isoform X1 [Glycine max]
L_XVWF26	1	1	2	1	1	1	0	0	0	0	0	0	0	0	2	0.581033	Vacuolar iron transporter (VIT) family protein; IPR008217 (Domain of unknown function DUF125, transmembrane)
L_XW9XF5	1	1	1	1	1	1	0	1	0	0	0	0	0	0	2	0.591145	Heavy metal transport/detoxification superfamily protein; IPR006121 (Heavy metal-associated domain, HMA); GO:0030001 (metal ion transport), GO:0046872 (metal ion binding)
L_XWFFWY	1	1	1	1	1	1	0	0	0	1	0	0	0	0	2	0.591199	uncharacterized protein LOC102660659 [Glycine max]
L_J2CDZY	5	2	2	2	2	2	0	0	0	0	0	0	1	2	2	0.460401	basic helix-loop-helix (bHLH) DNA-binding superfamily protein; IPR011598 (Myc-type, basic helix-loop-helix (bHLH) domain); GO:0046983 (protein dimerization activity)
L_WBDLHY	2	1	1	1	1	1	0	0	0	0	0	1	0	2	2	0.631028	uncharacterized protein At5g39570-like isoform X2 [Glycine max]
L_GT0TY4	3	1	1	1	2	1	1	1	1	1	3	0	0	2	2	0.48903	TCP family transcription factor; IPR005333 (Transcription factor, TCP)
L_THGY40	1	1	1	1	1	1	0	0	0	0	0	1	1	4	2	0.651564	Stigma-specific Stig1 family protein; IPR006969 (Stigma-specific protein Stig1)
L_VXN075	2	1	1	0	1	1	0	0	1	0	0	0	0	2	2	0.612229	zinc finger protein 6 [Glycine max]; IPR013087 (Zinc finger C2H2-type/integrase DNA-binding domain); GO:0003676 (nucleic acid binding), GO:0046872 (metal ion binding)
L_8HX2YZ	4	2	1	0	2	1	1	0	1	1	0	2	2	8	2	0.531066	Bet1-like SNARE protein 1-1; IPR000727 (Target SNARE coiled-coil domain); GO:0005515 (protein binding)
L_T3BKN7	2	4	0	0	2	0	5	0	1	0	0	0	0	0	2	0.379055	transmembrane protein, putative
L_27T6PZ	7	4	1	1	4	2	4	1	2	2	0	2	3	6	2	0.369611	Plant protein 1589 of unknown function; IPR006476 (Conserved hypothetical protein CHP01589, plant)
L_S39DWT	2	1	0	0	1	0	1	0	1	1	0	1	1	2	2	0.650583	thylakoid lumenal P17.1 protein
L_SHBWYG	2	7	0	2	2	1	0	0	0	0	0	0	0	0	2	0.366272	Unknown protein
L_VQB7J4	2	1	1	1	1	1	0	0	0	0	0	1	1	2	2	0.650224	uncharacterized protein LOC102660882 [Glycine max]
L_VXT63F	1	1	0	0	1	1	1	0	2	0	0	0	0	0	2	0.582116	CLAVATA3/ESR-RELATED 9
L_W0HJFJ	1	1	0	1	1	1	1	1	0	0	0	0	0	0	2	0.591004	protein ROOT INITIATION DEFECTIVE 3-like [Glycine max]; IPR015943 (WD40/YVTN repeat-like-containing domain), IPR020472 (G-protein beta WD-40 repeat); GO:0005515 (protein binding)
L_WQRLX1	1	0	0	1	1	0	2	0	1	1	0	0	0	0	2	0.582407	hypothetical protein
L_X2HCGZ	1	1	1	1	1	1	0	0	0	1	0	0	0	0	2	0.591199	uncharacterized protein LOC100813081 isoform X2 [Glycine max]
L_X416R6	1	0	0	0	1	0	2	1	2	0	0	0	0	0	2	0.573405	Unknown protein
L_X5DVL3	1	1	0	0	1	1	1	1	1	0	0	0	0	0	2	0.591435	uncharacterized protein LOC102663011 [Glycine max]; IPR021410 (The fantastic four family)
L_X7VYTJ	1	1	0	1	1	0	1	1	1	0	0	0	0	0	2	0.591078	hypothetical protein
L_X9ZRLY	1	1	0	1	1	1	0	1	1	0	0	0	0	0	2	0.591194	protein NIM1-INTERACTING 1-like isoform X2 [Glycine max]
L_XB8HC0	1	1	0	1	1	1	1	1	0	0	0	0	0	0	2	0.591004	Protein of unknown function (DUF506); IPR006502 (Protein of unknown function DUF506, plant)
L_TVPNHH	2	1	0	0	1	1	2	0	0	0	0	1	0	2	2	0.622586	hypothetical protein
L_KDQCTH	3	2	0	1	2	2	1	1	1	1	0	0	0	2	2	0.454879	classical arabinogalactan protein 26-like [Glycine max]
L_W37VSZ	2	1	0	0	1	1	1	0	1	0	0	0	0	2	2	0.612088	CLAVATA3/ESR-RELATED 9
L_K3G2XN	3	2	0	1	2	2	2	0	1	1	0	0	2	2	2	0.481436	hypothetical protein
L_WCXF7B	3	1	0	0	1	1	1	0	1	0	0	0	0	0	2	0.590827	hypothetical protein
L_04ZWHG	18	6	7	6	13	13	16	1	2	1	1	18	22	41	1.99767	0.353481	UPF0481 protein [Glycine max]; IPR004158 (Protein of unknown function DUF247, plant)
L_6N4NWB	4	2	2	0	3	2	2	1	2	2	1	2	3	5	1.98995	0.453059	glucan endo-1,3-beta-glucosidase 14-like [Glycine max]; IPR000490 (Glycoside hydrolase, family 17), IPR017853 (Glycoside hydrolase, superfamily); GO:0005975 (carbohydrate metabolic process)
L_2160KX	2	2	2	1	3	0	3	1	2	1	1	8	5	13	1.98995	0.50815	methyl esterase 3
L_5YL0M9	3	2	2	2	3	2	1	1	1	2	4	2	2	3	1.98995	0.458456	peroxisomal membrane PEX14-like protein, putative; IPR006785 (Peroxisome membrane anchor protein Pex14p, N-terminal), IPR025655 (Peroxisomal membrane protein 14); GO:0005515 (protein binding), GO:0005778 (peroxisomal membrane)
L_V1H5N0	1	1	5	0	2	0	3	0	1	0	1	1	1	1	1.98496	0.44448	transmembrane protein, putative
L_S2ZSD7	3	2	3	1	2	1	1	1	0	0	1	0	0	1	1.98496	0.452461	hypothetical protein
L_QZZ7B4	3	1	2	2	2	2	1	0	1	0	1	1	1	1	1.98496	0.493005	WRKY family transcription factor family protein; IPR003657 (DNA-binding WRKY); GO:0003700 (sequence-specific DNA binding transcription factor activity), GO:0043565 (sequence-specific DNA binding)
L_CSLRMT	2	1	1	1	2	1	1	2	1	1	1	2	1	3	1.98496	0.530475	DNA-directed RNA polymerase family protein; IPR009025 (DNA-directed RNA polymerase, RBP11-like dimerisation domain); GO:0003677 (DNA binding), GO:0003899 (DNA-directed RNA polymerase activity), GO:0046983 (protein dimerization activity)
L_F1YBVM	2	1	2	1	2	1	1	1	1	1	1	0	2	3	1.98496	0.511362	Pentatricopeptide repeat (PPR) superfamily protein; IPR002885 (Pentatricopeptide repeat), IPR011990 (Tetratricopeptide-like helical); GO:0005515 (protein binding)
L_F4C90L	2	1	1	1	2	1	2	1	1	1	1	1	1	3	1.98496	0.515859	U3 small nucleolar RNA-associated-like protein; IPR010678 (Digestive organ expansion factor, predicted), IPR011989 (Armadillo-like helical); GO:0005634 (nucleus)
L_FYNFF6	2	1	1	0	2	2	2	0	1	2	1	1	1	3	1.98496	0.502595	dolichol phosphate-mannose biosynthesis regulatory protein-related; IPR009914 (Dolichol phosphate-mannose biosynthesis regulatory); GO:0009059 (macromolecule biosynthetic process), GO:0030176 (integral component of endoplasmic reticulum membrane)
L_KRDLMX	2	1	1	1	2	1	1	1	1	2	1	0	0	3	1.98496	0.478672	L-aminoadipate-semialdehyde dehydrogenase-phosphopantetheinyl transferase-like isoform X1 [Glycine max]; IPR008278 (4'-phosphopantetheinyl transferase superfamily); GO:0000287 (magnesium ion binding), GO:0008897 (holo-[acyl-carrier-protein] synthase activity), GO:0009059 (macromolecule biosynthetic process)
L_FWGD6K	1	1	0	1	2	3	1	0	1	3	1	1	1	1	1.98496	0.475508	molybdopterin synthase sulfur carrier subunit; IPR003749 (ThiamineS/Molybdopterin converting factor subunit 1), IPR012675 (Beta-grasp domain); GO:0005829 (cytosol), GO:0006777 (Mo-molybdopterin cofactor biosynthetic process)
L_9N4DKM	4	2	0	2	2	2	0	1	0	1	1	2	2	3	1.98496	0.535729	uncharacterized protein LOC102662195 [Glycine max]
L_K4WPCM	3	2	0	2	2	2	0	1	1	1	1	0	0	1	1.98496	0.458374	SAUR-like auxin-responsive protein family; IPR003676 (Auxin-induced protein, ARG7)
L_7QCJ87	4	3	3	0	3	2	1	1	1	2	2	2	2	4	1.98	0.443994	protein SEC13 homolog [Glycine max]; IPR015943 (WD40/YVTN repeat-like-containing domain), IPR020472 (G-protein beta WD-40 repeat); GO:0005515 (protein binding)
L_7V1ZFS	4	3	3	1	3	2	1	1	0	2	2	2	2	4	1.98	0.448954	gibberellin 20 oxidase 1-like [Glycine max]; IPR005123 (Oxoglutarate/iron-dependent dioxygenase), IPR026992 (Non-haem dioxygenase N-terminal domain), IPR027443 (Isopenicillin N synthase-like); GO:0016491 (oxidoreductase activity), GO:0055114 (oxidation-reduction process)
L_1401W0	14	4	3	2	6	3	3	1	2	7	1	4	2	4	1.98	0.28536	receptor-like protein kinase 4; IPR011009 (Protein kinase-like domain), IPR013320 (Concanavalin A-like lectin/glucanase, subgroup); GO:0004672 (protein kinase activity), GO:0004674 (protein serine/threonine kinase activity), GO:0005524 (ATP binding), GO:0006468 (protein phosphorylation)
L_8KCXRP	4	2	2	2	3	2	1	1	1	3	2	1	1	0	1.98	0.408434	OBERON-like protein-like isoform X6 [Glycine max]; IPR004082 (Protein OBERON); GO:0005515 (protein binding), GO:0008270 (zinc ion binding)
L_7TG094	3	2	2	3	3	2	1	1	1	2	2	1	1	2	1.98	0.411838	Heavy metal transport/detoxification superfamily protein; IPR006121 (Heavy metal-associated domain, HMA); GO:0030001 (metal ion transport), GO:0046872 (metal ion binding)
L_11SHHD	7	7	6	1	7	6	3	3	3	3	8	2	3	3	1.97859	0.267158	Methionine S-adenosyl transferase n=1 Tax=Detonula confervacea RepID=B9ZZX3_DETCO; IPR002133 (S-adenosylmethionine synthetase); GO:0004478 (methionine adenosyltransferase activity), GO:0005524 (ATP binding), GO:0006556 (S-adenosylmethionine biosynthetic process)
L_0QW5SF	10	6	5	4	7	5	3	2	4	2	2	4	4	9	1.97859	0.277	methyl esterase 1
L_K6FKHS	3	2	4	3	3	6	0	0	0	0	0	1	1	1	1.97015	0.360027	2-oxoglutarate (2OG) and Fe(II)-dependent oxygenase superfamily protein; IPR005123 (Oxoglutarate/iron-dependent dioxygenase), IPR026992 (Non-haem dioxygenase N-terminal domain), IPR027443 (Isopenicillin N synthase-like); GO:0016491 (oxidoreductase activity), GO:0055114 (oxidation-reduction process)
L_6N29D7	3	2	3	1	3	2	1	1	2	1	3	2	3	5	1.97015	0.47261	ubiquitin carboxyl-terminal hydrolase isozyme L3 [Glycine max]; IPR001578 (Peptidase C12, ubiquitin carboxyl-terminal hydrolase); GO:0004843 (ubiquitin-specific protease activity), GO:0005622 (intracellular), GO:0006511 (ubiquitin-dependent protein catabolic process)
L_DKJXM4	2	2	1	0	2	1	2	1	1	1	2	2	3	2	1.97015	0.551621	DUF679 domain membrane protein 2; IPR007770 (Protein of unknown function DUF679)
L_FMH35N	4	1	1	0	2	1	2	1	1	1	2	1	1	2	1.97015	0.517268	Late embryogenesis abundant (LEA) protein-related; IPR009646 (Root cap)
L_FN7QCW	4	1	1	0	2	2	1	1	1	1	2	1	1	2	1.97015	0.517441	zinc finger CCCH domain protein; IPR000571 (Zinc finger, CCCH-type); GO:0046872 (metal ion binding)
L_JXBD5P	2	2	1	0	2	1	1	1	1	2	2	1	1	2	1.97015	0.513116	3-ketoacyl-CoA synthase 19; IPR012392 (Very-long-chain 3-ketoacyl-CoA synthase), IPR016039 (Thiolase-like); GO:0003824 (catalytic activity), GO:0006633 (fatty acid biosynthetic process), GO:0008152 (metabolic process), GO:0008610 (lipid biosynthetic process), GO:0016020 (membrane)
L_0YZSPF	7	10	9	0	8	4	7	2	8	0	2	1	1	2	1.97015	0.223665	chlorophyll A/B binding protein 1; IPR022796 (Chlorophyll A-B binding protein), IPR023329 (Chlorophyll a/b binding protein domain); GO:0016020 (membrane)
L_2RQYH1	4	2	4	3	4	2	2	2	2	1	4	2	2	4	1.97015	0.384434	Protein of Unknown Function (DUF239); IPR004314 (Domain of unknown function DUF239), IPR025521 (Domain of unknown function DUF4409)
L_TR6PPX	2	1	1	1	1	1	0	0	0	0	1	1	1	1	1.97015	0.658009	aspartate aminotransferase 1; IPR000796 (Aspartate/other aminotransferase), IPR015424 (Pyridoxal phosphate-dependent transferase); GO:0003824 (catalytic activity), GO:0006520 (cellular amino acid metabolic process), GO:0008483 (transaminase activity), GO:0009058 (biosynthetic process), GO:0030170 (pyridoxal phosphate binding)
L_9H1LGG	4	1	1	2	2	2	1	0	0	0	2	3	3	6	1.97015	0.573047	uncharacterized protein LOC100802714 [Glycine max]
L_CWJ6W8	4	2	1	0	2	1	1	1	1	1	2	1	1	2	1.97015	0.517541	unknown protein
L_DQJLVG	2	1	1	1	2	1	2	1	1	1	2	1	1	2	1.97015	0.520081	Transcription elongation factor Spt6; IPR010994 (RuvA domain 2-like), IPR012337 (Ribonuclease H-like domain), IPR012340 (Nucleic acid-binding, OB-fold), IPR017072 (Transcription elongation factor Spt6), IPR023097 (Tex RuvX-like domain), IPR023323 (Tex-like domain), IPR028083 (Spt6 acidic, N-terminal domain); GO:0003676 (nucleic acid binding), GO:0003723 (RNA binding), GO:0005515 (protein binding)…
L_DSLZFX	2	1	1	1	2	1	2	1	1	1	2	1	1	2	1.97015	0.520081	Phox-associated domain; Phox-like; Sorting nexin, C-terminal; IPR001683 (Phox homologous domain), IPR003114 (Phox-associated domain), IPR013937 (Sorting nexin, C-terminal); GO:0035091 (phosphatidylinositol binding)
L_FGH1W8	2	1	2	2	2	0	1	1	1	1	2	1	1	2	1.97015	0.516186	uncharacterized protein LOC100795500 isoform X1 [Glycine max]
L_V6CK02	2	1	0	1	1	1	0	0	0	1	1	0	0	1	1.97015	0.619626	Pentatricopeptide repeat (PPR) superfamily protein; IPR002885 (Pentatricopeptide repeat), IPR011990 (Tetratricopeptide-like helical); GO:0005515 (protein binding)
L_V8LCFP	2	1	1	1	1	1	0	0	0	0	1	0	0	1	1.97015	0.619582	Pentatricopeptide repeat (PPR) superfamily protein; IPR002885 (Pentatricopeptide repeat), IPR011990 (Tetratricopeptide-like helical); GO:0005515 (protein binding)
L_2KBTMP	4	3	2	2	4	3	2	1	2	3	4	2	2	4	1.97015	0.383615	serine/threonine protein kinase 2; IPR011009 (Protein kinase-like domain); GO:0004672 (protein kinase activity), GO:0004674 (protein serine/threonine kinase activity), GO:0005524 (ATP binding), GO:0006468 (protein phosphorylation)
L_F9JJND	2	2	1	0	2	2	1	1	0	2	2	1	1	2	1.97015	0.508656	transmembrane protein, putative
L_GQ0S25	2	2	1	1	2	1	1	1	1	1	2	1	1	2	1.97015	0.520354	TGACG-sequence-specific DNA-binding protein TGA-1B n=1 Tax=Morus notabilis RepID=W9SF09_9ROSA; IPR004827 (Basic-leucine zipper domain); GO:0003700 (sequence-specific DNA binding transcription factor activity), GO:0043565 (sequence-specific DNA binding)
L_K76J3T	3	2	1	0	2	2	1	0	1	2	2	0	0	0	1.97015	0.457343	uncharacterized protein LOC102659943 [Glycine max]
L_TCG626	2	1	0	0	1	1	1	0	1	0	1	1	1	1	1.97015	0.658298	acetyltransferase NSI-like isoform X3 [Glycine max]; IPR016181 (Acyl-CoA N-acyltransferase); GO:0008080 (N-acetyltransferase activity)
L_Q64H21	1	1	0	1	1	0	1	0	0	1	1	1	2	3	1.97015	0.675607	unknown protein; Has 25 Blast hits to 25 proteins in 9 species: Archae - 0; Bacteria - 0; Metazoa - 0; Fungi - 0; Plants - 25; Viruses - 0; Other Eukaryotes - 0 (source: NCBI BLink).
L_1BJ9ZG	4	3	4	3	6	4	6	2	4	4	1	2	2	5	1.96526	0.262275	2-oxoglutarate (2OG) and Fe(II)-dependent oxygenase superfamily protein; IPR005123 (Oxoglutarate/iron-dependent dioxygenase), IPR026992 (Non-haem dioxygenase N-terminal domain), IPR027443 (Isopenicillin N synthase-like); GO:0016491 (oxidoreductase activity), GO:0055114 (oxidation-reduction process)
L_CXLVQV	2	6	9	0	5	1	7	3	1	0	0	0	0	0	1.96429	0.249992	Disease resistance protein (TIR-NBS-LRR class) family; IPR000767 (Disease resistance protein), IPR027417 (P-loop containing nucleoside triphosphate hydrolase); GO:0006952 (defense response), GO:0043531 (ADP binding)
L_5R3BLH	4	3	4	0	4	3	3	3	2	1	2	1	1	3	1.96283	0.337366	DUF679 domain membrane protein 2; IPR007770 (Protein of unknown function DUF679)
L_FGF0J1	3	2	1	0	3	4	2	2	2	2	1	0	0	0	1.9604	0.359945	probable carboxylesterase 13-like [Glycine max]; IPR013094 (Alpha/beta hydrolase fold-3); GO:0008152 (metabolic process), GO:0016787 (hydrolase activity)
L_RRS07M	4	1	6	0	2	1	1	0	0	0	0	0	1	1	1.95556	0.414635	metalloendoproteinase 1-like [Glycine max]; IPR021190 (Peptidase M10A), IPR024079 (Metallopeptidase, catalytic domain); GO:0004222 (metalloendopeptidase activity), GO:0006508 (proteolysis), GO:0008237 (metallopeptidase activity), GO:0008270 (zinc ion binding), GO:0031012 (extracellular matrix)
L_S1VXZS	2	2	0	0	2	2	2	0	2	2	0	0	0	1	1.95556	0.433986	Clavata3/ESR (CLE) gene family member MtCLE17
L_6QGQV6	3	3	1	2	4	3	3	1	7	1	0	0	0	0	1.95556	0.290054	receptor lectin kinase; IPR008985 (Concanavalin A-like lectin/glucanases superfamily), IPR011009 (Protein kinase-like domain), IPR013320 (Concanavalin A-like lectin/glucanase, subgroup); GO:0004672 (protein kinase activity), GO:0004674 (protein serine/threonine kinase activity), GO:0005524 (ATP binding), GO:0006468 (protein phosphorylation), GO:0030246 (carbohydrate binding)
L_0MY64G	61	0	0	0	7	4	1	0	1	3	0	0	0	0	1.94937	0.117101	uncharacterized protein LOC100798302 isoform X3 [Glycine max]; IPR024752 (Myb/SANT-like domain)
L_5YKMWV	6	3	4	1	4	2	2	2	2	2	4	0	0	1	1.94834	0.339696	uncharacterized protein LOC102665591 [Glycine max]
L_X0PBK1	2	1	1	0	1	2	0	0	0	0	2	0	0	0	1.94118	0.603999	dof zinc finger protein DOF2.4-like [Glycine max]; IPR003851 (Zinc finger, Dof-type); GO:0003677 (DNA binding)
L_6XKW8D	4	2	2	0	3	2	2	2	2	1	3	3	1	4	1.94118	0.457387	Ankyrin repeat family protein; IPR020683 (Ankyrin repeat-containing domain), IPR021832 (Ankyrin repeat domain-containing protein 13); GO:0005515 (protein binding)
L_GZ0XHR	1	1	2	1	2	1	0	2	2	1	1	1	1	2	1.94118	0.505252	deoxyhypusine synthase; IPR002773 (Deoxyhypusine synthase); GO:0008612 (peptidyl-lysine modification to hypusine)
L_NHDK1Q	1	1	2	1	2	1	1	1	1	2	1	1	1	2	1.94118	0.508011	Pentatricopeptide repeat (PPR) superfamily protein; IPR002885 (Pentatricopeptide repeat), IPR011990 (Tetratricopeptide-like helical); GO:0005515 (protein binding)
L_HGQ2C9	2	2	1	1	2	2	1	1	1	1	1	1	1	0	1.94118	0.497539	uncharacterized protein LOC100788834 [Glycine max]
L_TV1KMY	2	1	1	1	1	1	0	0	0	0	2	1	1	0	1.94118	0.651005	zinc finger protein 7; IPR007087 (Zinc finger, C2H2); GO:0046872 (metal ion binding)
L_F0KWLB	3	1	1	1	2	1	1	1	1	2	1	1	2	2	1.94118	0.530859	Pentatricopeptide repeat (PPR) superfamily protein; IPR002885 (Pentatricopeptide repeat), IPR011990 (Tetratricopeptide-like helical); GO:0005515 (protein binding)
L_8174YX	5	2	0	0	3	2	2	1	5	2	0	1	1	2	1.94118	0.380105	CASP-like protein 12-like [Glycine max]; IPR006702 (Uncharacterised protein family UPF0497, trans-membrane plant)
L_96MPVM	2	1	1	1	2	1	1	1	1	1	4	2	2	4	1.94118	0.569982	CW-type Zinc Finger; IPR011124 (Zinc finger, CW-type); GO:0008270 (zinc ion binding)
L_BGK464	2	1	2	1	2	1	1	1	1	1	1	2	2	4	1.94118	0.553304	1-(5-phosphoribosyl)-5-[(5- phosphoribosylamino)methylideneamino] imidazole-4-carboxamide isomerase, chloroplastic-like isoform X1 [Glycine max]; IPR006062 (Histidine biosynthesis), IPR011858 (Phosphoribosylformimino-5-aminoimidazole carboxamide ribotide isomerase, eukaryotic), IPR013785 (Aldolase-type TIM barrel); GO:0000105 (histidine biosynthetic process), GO:0003824 (catalytic activity), GO:0…
L_BN09S2	2	1	2	1	2	1	1	1	1	1	1	2	2	4	1.94118	0.553304	ATPase, F0/V0 complex, subunit C protein; IPR000245 (V-ATPase proteolipid subunit), IPR002379 (V-ATPase proteolipid subunit C-like domain); GO:0015078 (hydrogen ion transmembrane transporter activity), GO:0015991 (ATP hydrolysis coupled proton transport)
L_DY83CB	3	1	2	2	2	1	1	1	1	0	1	1	1	2	1.94118	0.510415	heat shock transcription factor A3; IPR011991 (Winged helix-turn-helix DNA-binding domain), IPR027725 (Heat shock transcription factor family); GO:0003700 (sequence-specific DNA binding transcription factor activity), GO:0005634 (nucleus), GO:0009408 (response to heat), GO:0043565 (sequence-specific DNA binding)
L_WQNPF8	2	1	1	1	1	0	0	0	0	1	2	0	0	0	1.94118	0.612648	uncharacterized protein LOC102659432 [Glycine max]
L_CJHTR8	2	1	1	1	2	1	1	1	1	2	1	2	1	4	1.94118	0.538998	MATE efflux family protein; IPR002528 (Multi antimicrobial extrusion protein); GO:0006855 (drug transmembrane transport), GO:0015238 (drug transmembrane transporter activity), GO:0015297 (antiporter activity), GO:0016020 (membrane), GO:0055085 (transmembrane transport)
L_CV8DLW	2	1	1	1	2	1	1	1	2	1	1	1	1	4	1.94118	0.524584	pyruvate orthophosphate dikinase; IPR010121 (Pyruvate, phosphate dikinase), IPR015813 (Pyruvate/Phosphoenolpyruvate kinase-like domain), IPR023151 (PEP-utilising enzyme, conserved site); GO:0003824 (catalytic activity), GO:0005524 (ATP binding), GO:0006090 (pyruvate metabolic process), GO:0016301 (kinase activity), GO:0016310 (phosphorylation)
L_4S0YKD	4	2	2	2	3	2	2	1	1	1	3	2	2	4	1.94118	0.464431	transcription factor bHLH93-like [Glycine max]; IPR011598 (Myc-type, basic helix-loop-helix (bHLH) domain); GO:0046983 (protein dimerization activity)
L_FHY5RV	1	1	1	1	2	1	2	1	2	1	1	1	1	2	1.94118	0.507809	Polyadenylate-binding protein n=2 Tax=Medicago truncatula RepID=G7L545_MEDTR; IPR007201 (RNA recognition motif 2), IPR012677 (Nucleotide-binding, alpha-beta plait); GO:0000166 (nucleotide binding), GO:0003676 (nucleic acid binding)
L_6DRT7R	6	3	0	1	3	3	1	1	2	2	3	1	0	0	1.94118	0.401037	unknown protein
L_5MW72N	5	3	0	1	3	1	2	2	3	1	0	0	1	6	1.94118	0.399523	prostatic spermine-binding protein-like [Glycine max]
L_S07RFC	2	1	0	0	1	1	1	1	0	0	2	1	1	0	1.94118	0.651236	uncharacterized protein LOC100306294 [Glycine max]
L_GGB5SD	4	2	0	0	2	2	1	1	1	2	1	1	0	0	1.94118	0.470497	Unknown protein
L_R2QN1B	1	1	0	1	1	2	0	0	0	0	2	2	1	2	1.94118	0.668885	Pentatricopeptide repeat (PPR) superfamily protein; IPR002885 (Pentatricopeptide repeat), IPR011990 (Tetratricopeptide-like helical); GO:0005515 (protein binding)
L_VVCGL5	2	1	0	1	1	0	0	0	0	2	2	0	1	0	1.94118	0.622001	ethylene-responsive transcription factor 12 [Glycine max]; IPR016177 (DNA-binding domain); GO:0003677 (DNA binding), GO:0003700 (sequence-specific DNA binding transcription factor activity)
L_DPLDCQ	3	2	0	2	2	2	1	1	1	0	1	1	1	2	1.94118	0.504531	probable N-acetyltransferase HLS1-like [Glycine max]; IPR016181 (Acyl-CoA N-acyltransferase); GO:0008080 (N-acetyltransferase activity)
L_PNF34M	4	2	0	0	2	2	2	0	1	2	1	0	0	0	1.94118	0.445221	uncharacterized protein LOC102665681 [Glycine max]
L_9GC5C3	4	1	0	1	2	2	1	1	1	1	1	1	2	4	1.94118	0.537425	DnaJ/Hsp40 cysteine-rich domain superfamily protein isoform 1 n=2 Tax=Theobroma cacao RepID=UPI00042B30FC; IPR001305 (Heat shock protein DnaJ, cysteine-rich domain); GO:0031072 (heat shock protein binding), GO:0051082 (unfolded protein binding)
L_0Z6L2S	6	6	7	1	8	6	3	1	2	14	6	1	2	2	1.93407	0.226552	UDP-Glycosyltransferase superfamily protein; IPR002213 (UDP-glucuronosyl/UDP-glucosyltransferase); GO:0008152 (metabolic process)
L_0977B6	3	3	0	2	5	3	2	1	1	1	6	17	20	48	1.92982	0.415137	CAP (Cysteine-rich secretory proteins, Antigen 5, and Pathogenesis-related 1 protein) superfamily protein; IPR001283 (Cysteine-rich secretory protein, allergen V5/Tpx-1-related)
L_2NNXP6	4	4	4	0	4	3	2	2	2	1	4	2	3	6	1.92701	0.401305	Zinc-binding ribosomal protein family protein; IPR001569 (Ribosomal protein L37e), IPR011332 (Zinc-binding ribosomal protein); GO:0003735 (structural constituent of ribosome), GO:0005622 (intracellular), GO:0005840 (ribosome), GO:0006412 (translation)
L_2FSBRK	5	2	2	2	4	2	2	2	2	4	4	2	2	4	1.92701	0.391931	interaptin-like isoform X5 [Glycine max]; IPR011684 (KIP1-like)
L_FJ1R08	3	2	0	1	2	2	2	1	1	0	2	1	0	1	1.92701	0.489465	Protein of unknown function (DUF3511); IPR021899 (Protein of unknown function DUF3511)
L_C5DNNZ	3	1	0	1	2	1	2	0	2	2	2	0	1	1	1.92701	0.488336	protein GLUTAMINE DUMPER 5-like [Glycine max]
L_GW5ZY8	1	2	1	3	3	3	2	2	2	1	2	0	0	0	1.92233	0.376557	hypothetical protein
L_9CZYJZ	3	3	1	2	3	2	2	1	2	2	2	0	0	0	1.92233	0.383552	Disease resistance-responsive (dirigent-like protein) family protein; IPR004265 (Plant disease resistance response protein)
L_57SN9D	3	2	0	2	3	2	2	3	2	1	2	2	1	4	1.92233	0.439624	uncharacterized protein LOC100527040 isoform X4 [Glycine max]
L_06HBZC	9	2	6	8	13	5	17	7	19	1	0	8	11	20	1.91946	0.240219	ATP binding; GTP binding; nucleotide binding; nucleoside-triphosphatases; IPR000767 (Disease resistance protein), IPR003591 (Leucine-rich repeat, typical subtype), IPR027417 (P-loop containing nucleoside triphosphate hydrolase); GO:0000166 (nucleotide binding), GO:0006952 (defense response), GO:0017111 (nucleoside-triphosphatase activity), GO:0043531 (ADP binding)
L_1ZJB61	8	6	0	1	5	6	3	2	3	2	5	0	0	0	1.9186	0.301968	hypothetical protein
L_DCXH0R	0	0	3	0	2	2	2	1	1	1	0	6	2	6	1.91304	0.539549	Retrotransposon protein, putative, unclassified n=2 Tax=Oryza sativa subsp. japonica RepID=Q33BH0_ORYSJ
L_HNC7BY	2	2	2	0	2	1	1	1	1	1	3	1	1	2	1.91304	0.523106	heat shock transcription factor A2; IPR011991 (Winged helix-turn-helix DNA-binding domain), IPR027725 (Heat shock transcription factor family); GO:0003700 (sequence-specific DNA binding transcription factor activity), GO:0005634 (nucleus), GO:0009408 (response to heat), GO:0043565 (sequence-specific DNA binding)
L_X99J2Q	1	1	1	0	1	0	1	0	2	0	0	0	1	1	1.91304	0.618423	ferric-chelate reductase 1-like [Glycine max]; IPR005018 (DOMON domain), IPR006593 (Cytochrome b561/ferric reductase transmembrane)
L_WMJVW7	0	1	1	0	1	3	0	0	0	0	0	0	0	3	1.91304	0.58715	Unknown protein
L_S3M5SJ	2	1	2	1	2	1	2	1	1	1	0	1	1	2	1.91304	0.501871	Protein phosphatase 2C family protein; IPR001932 (Protein phosphatase 2C (PP2C)-like domain), IPR015655 (Protein phosphatase 2C); GO:0003824 (catalytic activity)
L_GG5QJR	2	1	2	1	2	1	0	1	1	2	3	0	1	2	1.91304	0.508584	protein XRI1-like isoform X2 [Glycine max]
L_TVCQ2J	1	1	1	0	1	1	1	1	0	0	0	1	2	1	1.91304	0.656903	pre-rRNA-processing protein TSR2 homolog [Glycine max]; IPR019398 (Pre-rRNA-processing protein TSR2)
L_SSQZ9Y	2	1	1	1	1	1	0	0	0	0	0	2	2	3	1.91304	0.677521	organic cation/carnitine transporter 3; IPR005828 (General substrate transporter), IPR016196 (Major facilitator superfamily domain, general substrate transporter); GO:0016021 (integral component of membrane), GO:0022857 (transmembrane transporter activity), GO:0055085 (transmembrane transport)
L_TBB42Z	1	1	0	0	1	1	1	1	1	0	0	1	1	1	1.91304	0.646947	unknown protein; Has 30201 Blast hits to 17322 proteins in 780 species: Archae - 12; Bacteria - 1396; Metazoa - 17338; Fungi - 3422; Plants - 5037; Viruses - 0; Other Eukaryotes - 2996 (source: NCBI BLink).
L_C9GW54	3	2	2	2	2	1	1	0	0	1	0	2	2	4	1.91304	0.534673	cellulose synthase 6; IPR005150 (Cellulose synthase), IPR013083 (Zinc finger, RING/FYVE/PHD-type); GO:0005515 (protein binding), GO:0008270 (zinc ion binding), GO:0016020 (membrane), GO:0016760 (cellulose synthase (UDP-forming) activity), GO:0030244 (cellulose biosynthetic process)
L_DH12TT	2	2	2	0	2	1	1	1	1	1	3	1	1	2	1.91304	0.523106	conserved oligomeric Golgi complex subunit 4-like isoform X2 [Glycine max]; IPR013167 (Conserved oligomeric Golgi complex, subunit 4)
L_LXX2QN	5	1	2	0	2	1	1	1	1	2	0	0	0	0	1.91304	0.44549	alpha carbonic anhydrase 4; IPR001148 (Alpha carbonic anhydrase), IPR023561 (Carbonic anhydrase, alpha-class); GO:0004089 (carbonate dehydratase activity), GO:0006730 (one-carbon metabolic process), GO:0008270 (zinc ion binding)
L_Q59HYX	4	1	0	2	2	3	1	1	0	1	0	1	1	2	1.91304	0.491467	disease-resistance response protein; IPR000916 (Bet v I domain), IPR023393 (START-like domain), IPR024949 (Bet v I type allergen); GO:0006952 (defense response), GO:0009607 (response to biotic stimulus)
L_QFS701	3	2	2	1	2	2	1	0	1	1	0	0	0	0	1.91304	0.446371	F-box/kelch-repeat plant protein; IPR001810 (F-box domain), IPR011043 (Galactose oxidase/kelch, beta-propeller), IPR015915 (Kelch-type beta propeller); GO:0005515 (protein binding)
L_S8F301	3	1	1	1	2	3	1	1	1	1	0	0	0	0	1.91304	0.448127	scarecrow-like transcription factor PAT1-like [Glycine max]; IPR005202 (Transcription factor GRAS)
L_4LWXBR	2	1	0	0	2	6	0	0	0	0	0	5	7	14	1.91304	0.511221	disease resistance protein (TIR-NBS-LRR class), putative; IPR000157 (Toll/interleukin-1 receptor homology (TIR) domain), IPR000767 (Disease resistance protein), IPR001611 (Leucine-rich repeat), IPR027417 (P-loop containing nucleoside triphosphate hydrolase); GO:0000166 (nucleotide binding), GO:0005515 (protein binding), GO:0006952 (defense response), GO:0007165 (signal transduction), GO:0017111 (…
L_H5QSX1	4	3	0	1	2	2	1	0	1	1	0	1	1	2	1.91304	0.489669	uncharacterized protein LOC100813148 [Glycine max]
L_BFVL31	3	1	0	1	2	1	2	1	2	1	0	1	2	4	1.91304	0.525117	Succinate dehydrogenase assembly factor 2 n=6 Tax=Camelineae RepID=F4KBT8_ARATH; IPR005631 (Flavinator of succinate dehydrogenase)
L_CMCDP3	3	1	0	3	2	3	0	0	1	1	3	1	1	0	1.91304	0.492094	unknown protein
L_DDWZ92	4	2	0	2	2	2	1	0	1	1	0	1	1	2	1.91304	0.494134	putative Myb family transcription factor At1g14600-like isoform X2 [Glycine max]; IPR009057 (Homeodomain-like); GO:0003677 (DNA binding), GO:0003682 (chromatin binding)
L_M4LGGF	5	2	0	1	2	2	1	1	1	1	0	0	0	0	1.91304	0.446844	uncharacterized protein LOC102659553 [Glycine max]
L_RPXXT1	3	3	0	4	2	2	0	0	0	1	0	0	0	0	1.91304	0.410941	putative DNA-binding protein ESCAROLA-like [Glycine max]; IPR005175 (Domain of unknown function DUF296)
L_WBNCLJ	1	0	0	0	1	0	1	1	0	3	0	0	0	1	1.91304	0.584012	Unknown protein
L_0GMNQC	10	12	6	1	8	7	5	0	0	4	1	7	12	23	1.90958	0.363804	receptor-like protein kinase 2; IPR001611 (Leucine-rich repeat), IPR003591 (Leucine-rich repeat, typical subtype), IPR013210 (Leucine-rich repeat-containing N-terminal, type 2), IPR025875 (Leucine rich repeat 4); GO:0005515 (protein binding)
L_05P63V	10	12	14	5	15	11	7	9	8	7	9	10	11	22	1.90751	0.190094	Cytochrome P450 superfamily protein; IPR001128 (Cytochrome P450); GO:0005506 (iron ion binding), GO:0020037 (heme binding), GO:0055114 (oxidation-reduction process)
L_1PWXSD	5	3	3	5	5	2	4	2	3	2	4	2	2	4	1.90751	0.331138	Rhamnogalacturonate lyase family protein; IPR008979 (Galactose-binding domain-like), IPR010325 (Rhamnogalacturonate lyase), IPR011013 (Galactose mutarotase-like domain), IPR013784 (Carbohydrate-binding-like fold), IPR014766 (Carboxypeptidase, regulatory domain); GO:0003824 (catalytic activity), GO:0005975 (carbohydrate metabolic process), GO:0030246 (carbohydrate binding)
L_6KTS18	4	2	2	2	3	2	2	1	2	1	1	2	2	4	1.90385	0.452954	Chitinase family protein; IPR016283 (Glycoside hydrolase, family 19), IPR023346 (Lysozyme-like domain); GO:0004568 (chitinase activity), GO:0005975 (carbohydrate metabolic process), GO:0006032 (chitin catabolic process), GO:0008061 (chitin binding), GO:0016998 (cell wall macromolecule catabolic process)
L_9PXJ9D	1	2	2	2	3	2	2	1	2	2	4	1	1	2	1.90385	0.430247	disease-resistance response protein; IPR000916 (Bet v I domain), IPR023393 (START-like domain), IPR024949 (Bet v I type allergen); GO:0006952 (defense response), GO:0009607 (response to biotic stimulus)
L_BG5H31	2	3	1	2	3	3	3	0	1	3	1	0	0	0	1.90385	0.365712	Clavata3/ESR (CLE) gene family member
L_7FJYN5	2	1	0	1	2	0	1	1	2	2	1	4	3	9	1.89928	0.576699	RNA-binding protein 39-like isoform X1 [Glycine max]; IPR012677 (Nucleotide-binding, alpha-beta plait); GO:0000166 (nucleotide binding), GO:0003676 (nucleic acid binding)
L_1RXZLK	7	4	5	4	5	4	0	2	1	3	6	2	2	2	1.89655	0.361205	cold shock domain protein 1; IPR001878 (Zinc finger, CCHC-type), IPR012340 (Nucleic acid-binding, OB-fold); GO:0003676 (nucleic acid binding), GO:0003677 (DNA binding), GO:0008270 (zinc ion binding)
L_2HV1CR	1	4	1	0	6	3	12	2	12	0	1	0	0	0	1.89474	0.219379	DUF674 family protein; IPR007750 (Protein of unknown function DUF674)
L_7T4VQJ	2	2	2	1	3	2	2	2	2	2	2	1	1	3	1.89474	0.425624	phospholipase D alpha 1; IPR015679 (Phospholipase D family), IPR024632 (Phospholipase D, C-terminal); GO:0003824 (catalytic activity), GO:0004630 (phospholipase D activity), GO:0005509 (calcium ion binding), GO:0005515 (protein binding), GO:0008152 (metabolic process), GO:0016020 (membrane), GO:0046470 (phosphatidylcholine metabolic process)
L_VZYL4C	0	1	3	0	1	1	0	0	0	0	1	1	1	2	1.88571	0.634822	O-methyltransferase family protein; IPR016461 (Caffeate O-methyltransferase (COMT) family); GO:0008168 (methyltransferase activity), GO:0008171 (O-methyltransferase activity), GO:0046983 (protein dimerization activity)
L_TXMPPC	2	1	1	0	1	0	0	1	0	1	1	0	0	2	1.88571	0.631418	unknown protein; FUNCTIONS IN: molecular_function unknown; INVOLVED IN: biological_process unknown; LOCATED IN: endomembrane system; EXPRESSED IN: 23 plant structures; EXPRESSED DURING: 15 growth stages ; IPR007915 (Uncharacterised protein family UPF0197)
L_9R50S3	2	1	2	1	2	1	1	1	1	1	2	2	3	4	1.88571	0.577639	protein-protein interaction regulator family protein; IPR006786 (Pinin/SDK/MemA protein)
L_GM347S	2	1	2	2	2	1	1	1	1	1	2	1	1	0	1.88571	0.511295	BTB/POZ domain-containing protein; IPR011333 (BTB/POZ fold), IPR017986 (WD40-repeat-containing domain); GO:0005515 (protein binding), GO:0051260 (protein homooligomerization)
L_HKVCJ6	4	2	1	0	2	2	2	0	2	0	2	1	1	0	1.88571	0.497508	CLAVATA3/ESR-RELATED 12
L_TRWTS0	1	1	1	1	1	0	1	0	1	0	1	1	1	0	1.88571	0.648695	RHOMBOID-like protein 5; IPR002610 (Peptidase S54, rhomboid); GO:0004252 (serine-type endopeptidase activity), GO:0006508 (proteolysis), GO:0016021 (integral component of membrane)
L_7WQFQD	2	2	2	0	3	2	2	2	2	3	3	1	1	2	1.88571	0.422421	serine hydroxymethyltransferase 4; IPR001085 (Serine hydroxymethyltransferase), IPR015424 (Pyridoxal phosphate-dependent transferase); GO:0003824 (catalytic activity), GO:0004372 (glycine hydroxymethyltransferase activity), GO:0006544 (glycine metabolic process), GO:0006563 (L-serine metabolic process), GO:0030170 (pyridoxal phosphate binding)
L_9QB3MW	3	2	2	2	3	2	1	0	2	4	3	0	0	0	1.88571	0.390503	RING-H2 finger protein 2B; IPR013083 (Zinc finger, RING/FYVE/PHD-type); GO:0005515 (protein binding), GO:0008270 (zinc ion binding)
L_B136RQ	2	1	1	1	2	1	1	1	2	1	2	2	2	4	1.88571	0.567725	signal recognition particle subunit SRP72-like [Glycine max]; IPR011990 (Tetratricopeptide-like helical), IPR013699 (Signal recognition particle, SRP72 subunit, RNA-binding), IPR026270 (Signal recognition particle, SRP72 subunit); GO:0005515 (protein binding), GO:0006614 (SRP-dependent cotranslational protein targeting to membrane), GO:0008312 (7S RNA binding), GO:0048500 (signal recognition part…
L_B4772Y	2	1	2	0	2	1	1	2	1	1	2	2	2	4	1.88571	0.560332	fiber protein Fb15
L_FFG86R	1	2	2	0	2	2	1	1	1	1	2	1	1	2	1.88571	0.515015	Myb/SANT-like DNA-binding domain protein; IPR009057 (Homeodomain-like); GO:0003677 (DNA binding)
L_P8WCB9	1	1	2	2	2	1	1	1	1	1	2	1	1	2	1.88571	0.521728	GDSL-like Lipase/Acylhydrolase superfamily protein; IPR001087 (Lipase, GDSL); GO:0006629 (lipid metabolic process), GO:0016787 (hydrolase activity)
L_S3LP31	2	1	1	1	1	1	0	0	0	0	1	1	1	2	1.88571	0.669405	unknown protein; Has 35333 Blast hits to 34131 proteins in 2444 species: Archae - 798; Bacteria - 22429; Metazoa - 974; Fungi - 991; Plants - 531; Viruses - 0; Other Eukaryotes - 9610 (source: NCBI BLink).
L_SNCYGP	2	1	1	0	1	1	1	0	0	0	1	1	1	2	1.88571	0.669646	BAG family molecular chaperone regulator 5; IPR000048 (IQ motif, EF-hand binding site), IPR003103 (BAG domain); GO:0005515 (protein binding), GO:0051087 (chaperone binding)
L_SSRLCZ	1	1	1	1	1	0	0	0	1	0	1	2	2	4	1.88571	0.690514	ATP-binding ABC transporter; IPR013525 (ABC-2 type transporter), IPR027417 (P-loop containing nucleoside triphosphate hydrolase); GO:0000166 (nucleotide binding), GO:0005524 (ATP binding), GO:0016020 (membrane), GO:0016887 (ATPase activity), GO:0017111 (nucleoside-triphosphatase activity)
L_SSZWS5	2	1	1	1	1	1	0	0	0	0	1	1	1	2	1.88571	0.669405	HXXXD-type acyl-transferase family protein; IPR003480 (Transferase), IPR023213 (Chloramphenicol acetyltransferase-like domain)
L_SW808P	2	1	1	1	1	0	0	0	0	1	1	1	1	2	1.88571	0.669474	uncharacterized protein LOC100787716 isoform X2 [Glycine max]; IPR024752 (Myb/SANT-like domain)
L_V4YNF8	1	2	1	1	1	1	0	0	0	0	1	0	0	0	1.88571	0.600477	UDP-Glycosyltransferase superfamily protein; IPR002213 (UDP-glucuronosyl/UDP-glucosyltransferase); GO:0008152 (metabolic process)
L_V5Q7YD	2	1	0	0	1	1	0	0	1	1	1	1	1	2	1.88571	0.66988	unknown protein
L_VG2NXQ	2	1	1	1	1	0	0	0	0	1	1	1	1	2	1.88571	0.669474	ninja-family protein AFP3-like isoform X4 [Glycine max]; IPR012463 (Ninja)
L_VL1SYY	1	1	1	0	1	0	1	0	1	1	1	0	0	0	1.88571	0.610694	Pentatricopeptide repeat (PPR) superfamily protein; IPR002885 (Pentatricopeptide repeat), IPR011990 (Tetratricopeptide-like helical); GO:0005515 (protein binding)
L_VL918N	1	1	1	1	1	1	0	0	0	1	1	0	0	0	1.88571	0.61038	Bifunctional inhibitor/lipid-transfer protein/seed storage 2S albumin superfamily protein; IPR016140 (Bifunctional inhibitor/plant lipid transfer protein/seed storage helical domain)
L_VND383	2	1	1	1	1	1	0	0	0	0	1	1	1	2	1.88571	0.669405	auxilin-like protein 1-like [Glycine max]; IPR001623 (DnaJ domain)
L_W109PD	1	1	1	1	1	0	0	0	1	1	1	0	0	0	1.88571	0.610453	bZIP transcription factor bZIP122 isoform X9 [Glycine max]; IPR004827 (Basic-leucine zipper domain); GO:0003700 (sequence-specific DNA binding transcription factor activity), GO:0043565 (sequence-specific DNA binding)
L_W1844S	1	1	1	1	1	1	0	0	1	0	1	0	0	0	1.88571	0.610385	calmodulin-binding transcription activator 2-like isoform X1 [Glycine max]; IPR000048 (IQ motif, EF-hand binding site), IPR005559 (CG-1 DNA-binding domain), IPR013783 (Immunoglobulin-like fold), IPR014756 (Immunoglobulin E-set), IPR020683 (Ankyrin repeat-containing domain), IPR027417 (P-loop containing nucleoside triphosphate hydrolase); GO:0003677 (DNA binding), GO:0005515 (protein binding), GO:…
L_WS19G0	1	1	1	1	1	1	0	0	0	1	1	0	0	0	1.88571	0.61038	Pentatricopeptide repeat (PPR) superfamily protein; IPR002885 (Pentatricopeptide repeat), IPR011990 (Tetratricopeptide-like helical); GO:0005515 (protein binding)
L_X6Y7WT	1	1	1	1	1	1	0	0	0	1	1	0	0	0	1.88571	0.61038	Pentatricopeptide repeat (PPR) superfamily protein; IPR002885 (Pentatricopeptide repeat), IPR011990 (Tetratricopeptide-like helical); GO:0005515 (protein binding)
L_X6ZRMX	1	1	0	0	1	0	1	1	1	1	1	0	0	0	1.88571	0.610684	hypothetical protein
L_SWJLYC	2	1	0	0	1	1	1	0	1	0	1	1	0	2	1.88571	0.650498	uncharacterized protein LOC100787578 isoform X1 [Glycine max]
L_VC02LB	2	0	0	0	1	0	2	0	1	1	1	0	1	2	1.88571	0.641808	unknown protein; Has 76 Blast hits to 76 proteins in 13 species: Archae - 0; Bacteria - 0; Metazoa - 1; Fungi - 0; Plants - 75; Viruses - 0; Other Eukaryotes - 0 (source: NCBI BLink).
L_9CTCR1	4	2	0	1	2	2	1	1	0	1	2	2	2	4	1.88571	0.561835	Rubredoxin-like superfamily protein; IPR004039 (Rubredoxin-type fold); GO:0005506 (iron ion binding)
L_HKHL6N	2	2	0	1	2	2	1	0	3	1	2	0	0	0	1.88571	0.458102	Calcium-binding EF-hand family protein; IPR011992 (EF-hand domain pair); GO:0005509 (calcium ion binding)
L_VCPL01	1	1	1	1	1	1	0	0	0	1	1	1	0	0	1.88571	0.629609	lipid transfer protein 3; IPR000528 (Plant lipid transfer protein/Par allergen), IPR016140 (Bifunctional inhibitor/plant lipid transfer protein/seed storage helical domain); GO:0006869 (lipid transport), GO:0008289 (lipid binding)
L_CG8TC1	3	1	0	1	2	2	1	1	1	2	2	1	1	2	1.88571	0.524887	uncharacterized protein LOC100790229 [Glycine max]
L_FWQT8F	2	3	0	2	2	1	1	1	1	1	2	0	0	0	1.88571	0.462957	Acyl-CoA N-acyltransferases (NAT) superfamily protein; IPR016181 (Acyl-CoA N-acyltransferase); GO:0008080 (N-acetyltransferase activity)
L_N21WP1	4	2	0	0	2	2	1	1	1	2	2	0	0	0	1.88571	0.465766	Protein arginine N-methyltransferase n=1 Tax=Medicago truncatula RepID=G7JIX1_MEDTR
L_PKRNR4	4	1	0	1	1	1	0	0	0	0	1	1	1	2	1.88571	0.662057	ATP binding microtubule motor family protein isoform 1 n=2 Tax=Theobroma cacao RepID=UPI00042B7F42; IPR001752 (Kinesin, motor domain), IPR027417 (P-loop containing nucleoside triphosphate hydrolase), IPR027640 (Kinesin-like protein); GO:0003777 (microtubule motor activity), GO:0005524 (ATP binding), GO:0005871 (kinesin complex), GO:0007018 (microtubule-based movement), GO:0008017 (microtubule bin…
L_RBJH9K	2	1	0	0	1	1	0	1	0	1	1	1	1	2	1.88571	0.66982	uncharacterized protein LOC100784672 [Glycine max]
L_SK9RKK	2	1	0	0	1	1	1	1	0	0	1	1	1	2	1.88571	0.669635	uncharacterized protein LOC102665037 [Glycine max]; IPR005513 (Late embryogenesis abundant protein, LEA-25/LEA-D113); GO:0009790 (embryo development)
L_SN0XSK	2	1	0	0	1	1	1	0	0	1	1	1	1	2	1.88571	0.66969	hypothetical protein
L_V86801	2	1	0	0	1	1	1	0	1	0	1	1	1	2	1.88571	0.669695	uncharacterized protein At4g08330, chloroplastic-like [Glycine max]
L_V9SJ83	1	1	0	1	1	1	1	0	1	0	1	0	0	0	1.88571	0.610244	Protein kinase superfamily protein; IPR011009 (Protein kinase-like domain), IPR013320 (Concanavalin A-like lectin/glucanase, subgroup), IPR024788 (Malectin-like carbohydrate-binding domain); GO:0004672 (protein kinase activity), GO:0004674 (protein serine/threonine kinase activity), GO:0005524 (ATP binding), GO:0006468 (protein phosphorylation)
L_VMZ49M	1	1	0	1	1	1	1	1	0	0	1	0	0	0	1.88571	0.610184	transmembrane protein, putative
L_VR3MP7	1	1	0	1	1	1	1	1	0	0	1	0	0	0	1.88571	0.610184	Transducin/WD40 repeat-like superfamily protein; IPR011047 (Quinonprotein alcohol dehydrogenase-like superfamily), IPR015943 (WD40/YVTN repeat-like-containing domain); GO:0005515 (protein binding)
L_VXDB13	5	2	0	0	1	0	1	0	0	0	1	0	0	0	1.88571	0.588488	uncharacterized protein LOC100816817 isoform X2 [Glycine max]
L_W12CS2	3	1	0	0	1	0	1	0	1	1	1	0	0	0	1.88571	0.610076	hypothetical protein
L_WNNXL0	1	1	0	0	1	0	1	2	1	0	1	0	0	0	1.88571	0.600469	PRA1 family protein D-like [Glycine max]; IPR004895 (Prenylated rab acceptor PRA1)
L_WSN4R4	1	0	0	1	1	1	1	0	1	1	1	0	0	0	1.88571	0.610246	F-box protein interaction domain protein; IPR017451 (F-box associated interaction domain)
L_WWF7K2	1	1	0	1	1	1	1	1	0	0	1	0	0	0	1.88571	0.610184	cation/H+ exchanger 23; IPR006153 (Cation/H+ exchanger); GO:0006812 (cation transport), GO:0015299 (solute:hydrogen antiporter activity), GO:0016021 (integral component of membrane), GO:0055085 (transmembrane transport)
L_7H9041	1	2	1	1	3	2	3	2	3	2	1	2	2	3	1.87678	0.439648	dehydration-responsive protein RD22; IPR004873 (BURP domain)
L_107Q69	5	7	6	2	6	4	3	1	2	4	3	4	4	11	1.87234	0.337009	cellulose synthase like E1; IPR005150 (Cellulose synthase); GO:0016020 (membrane), GO:0016760 (cellulose synthase (UDP-forming) activity), GO:0030244 (cellulose biosynthetic process)
L_5MT1QG	7	3	3	1	4	1	4	1	4	2	0	2	2	4	1.87234	0.371408	nodulin MtN21 /EamA-like transporter family protein; IPR000620 (Drug/metabolite transporter); GO:0016020 (membrane)
L_3MKTB6	10	3	3	3	4	3	2	1	3	0	0	2	2	2	1.87234	0.369873	Peroxidase superfamily protein; IPR010255 (Haem peroxidase); GO:0004601 (peroxidase activity), GO:0006979 (response to oxidative stress), GO:0020037 (heme binding), GO:0055114 (oxidation-reduction process)
L_64STYQ	2	3	2	2	4	1	3	2	3	5	3	2	1	2	1.87234	0.368233	Cytochrome P450 superfamily protein; IPR001128 (Cytochrome P450); GO:0005506 (iron ion binding), GO:0020037 (heme binding), GO:0055114 (oxidation-reduction process)
L_CWPWM8	2	3	2	1	2	1	2	0	1	0	0	2	2	3	1.87234	0.524395	dolichol-phosphate mannosyltransferase-related; IPR013174 (Dolichol-phosphate mannosyltransferase subunit 3)
L_7QHCQZ	6	2	0	0	2	0	2	1	1	1	3	2	2	3	1.87234	0.55365	Thioesterase superfamily protein; IPR006683 (Thioesterase superfamily)
L_2Q837J	5	3	4	4	5	3	5	2	3	2	2	0	1	1	1.86969	0.300193	Cytochrome P450 superfamily protein; IPR001128 (Cytochrome P450); GO:0005506 (iron ion binding), GO:0020037 (heme binding), GO:0055114 (oxidation-reduction process)
L_51W9YT	3	2	2	2	3	2	2	2	2	0	2	3	3	6	1.86792	0.496258	Anion exchanger family protein n=1 Tax=Medicago truncatula RepID=G7JBM4_MEDTR; IPR003020 (Bicarbonate transporter, eukaryotic); GO:0005452 (inorganic anion exchanger activity), GO:0006820 (anion transport), GO:0016020 (membrane), GO:0016021 (integral component of membrane)
L_88TK8K	3	2	2	1	3	1	2	1	2	4	2	1	1	2	1.86792	0.418885	sugar porter (SP) family MFS transporter; IPR005828 (General substrate transporter), IPR016196 (Major facilitator superfamily domain, general substrate transporter); GO:0005215 (transporter activity), GO:0006810 (transport), GO:0016020 (membrane), GO:0016021 (integral component of membrane), GO:0022857 (transmembrane transporter activity), GO:0022891 (substrate-specific transmembrane transporter …
L_7Z4BL8	3	2	2	2	3	2	2	2	1	2	2	1	1	2	1.86792	0.428493	sucrose nonfermenting 4-like protein-like isoform 1 [Glycine max]; IPR000644 (CBS domain), IPR014756 (Immunoglobulin E-set); GO:0030554 (adenyl nucleotide binding)
L_9BLTR6	3	4	3	0	3	1	3	1	3	0	2	1	1	2	1.86792	0.405651	isoflavone reductase-like protein-like [Glycine max]; IPR008030 (NmrA-like), IPR016040 (NAD(P)-binding domain)
L_1F424J	7	6	5	5	6	5	3	2	4	1	1	1	1	2	1.86792	0.27727	peroxidase 5-like [Glycine max]; IPR010255 (Haem peroxidase); GO:0004601 (peroxidase activity), GO:0006979 (response to oxidative stress), GO:0020037 (heme binding), GO:0055114 (oxidation-reduction process)
L_254MTV	8	3	2	1	4	3	2	1	2	3	4	2	3	5	1.86572	0.414971	glycerol-3-phosphate acyltransferase 2; IPR002123 (Phospholipid/glycerol acyltransferase); GO:0008152 (metabolic process)
L_2MX2L7	5	3	3	3	4	2	2	2	2	2	4	2	1	3	1.86572	0.389411	nitrate transporter 1:2; IPR000109 (Proton-dependent oligopeptide transporter family), IPR016196 (Major facilitator superfamily domain, general substrate transporter); GO:0005215 (transporter activity), GO:0006810 (transport), GO:0016020 (membrane)
L_3M39VK	6	3	2	3	5	6	6	0	4	2	1	0	0	1	1.85915	0.288036	ethylene-responsive transcription factor 1B; IPR016177 (DNA-binding domain); GO:0003677 (DNA binding), GO:0003700 (sequence-specific DNA binding transcription factor activity)
L_LJK08D	2	1	3	1	2	1	1	1	1	1	1	1	1	2	1.85915	0.514964	AKAP7 2'5' RNA ligase-like domain protein; IPR004087 (K Homology domain), IPR009210 (Predicted eukaryotic LigT); GO:0003723 (RNA binding), GO:0003824 (catalytic activity), GO:0005737 (cytoplasm)
L_1ZT0T0	8	4	4	0	4	4	2	1	0	2	2	3	5	8	1.85915	0.440823	1-aminocyclopropane-1-carboxylate oxidase; IPR005123 (Oxoglutarate/iron-dependent dioxygenase), IPR026992 (Non-haem dioxygenase N-terminal domain), IPR027443 (Isopenicillin N synthase-like); GO:0016491 (oxidoreductase activity), GO:0055114 (oxidation-reduction process)
L_FTNYGD	2	2	2	1	2	1	1	1	1	1	1	1	1	2	1.85915	0.52034	Class I glutamine amidotransferase-like superfamily protein; IPR006287 (DJ-1)
L_H08081	2	2	2	1	2	1	1	1	1	1	1	1	1	2	1.85915	0.52034	NAD(P)-binding Rossmann-fold superfamily protein; IPR001509 (NAD-dependent epimerase/dehydratase), IPR016040 (NAD(P)-binding domain); GO:0003824 (catalytic activity), GO:0044237 (cellular metabolic process), GO:0050662 (coenzyme binding)
L_C7CZS7	2	1	2	1	2	1	1	1	0	3	1	2	2	2	1.85915	0.5397	Ribonucleases P/MRP protein subunit POP1-like n=3 Tax=Arabidopsis RepID=F4IL30_ARATH; IPR009723 (Ribonuclease P/MRP, subunit POP1), IPR012590 (POPLD); GO:0001682 (tRNA 5'-leader removal), GO:0004526 (ribonuclease P activity), GO:0006396 (RNA processing)
L_H624VV	3	2	1	0	2	1	2	1	2	1	1	1	0	0	1.85915	0.48223	Pentatricopeptide repeat (PPR) superfamily protein; IPR002885 (Pentatricopeptide repeat), IPR011990 (Tetratricopeptide-like helical); GO:0005515 (protein binding)
L_8CVHF2	2	1	1	1	2	3	1	1	0	1	1	2	4	6	1.85915	0.573182	uncharacterized protein LOC100804276 isoform X2 [Glycine max]
L_DY82T7	2	2	2	1	2	1	1	1	1	1	1	1	1	2	1.85915	0.52034	lipoyl synthase 2, mitochondrial [Glycine max]; IPR003698 (Lipoyl synthase), IPR007197 (Radical SAM); GO:0003824 (catalytic activity), GO:0005739 (mitochondrion), GO:0009107 (lipoate biosynthetic process), GO:0016992 (lipoate synthase activity), GO:0051536 (iron-sulfur cluster binding)
L_DYVYHC	2	1	2	2	2	1	1	1	1	1	1	1	1	2	1.85915	0.519712	vacuolar fusion protein CCZ1 homolog B-like isoform X3 [Glycine max]; IPR013176 (Protein of unknown function DUF1712, fungi)
L_F2S7PQ	2	1	1	0	2	1	1	3	2	1	1	1	1	2	1.85915	0.507664	CWF19-like protein 2-like isoform X3 [Glycine max]; IPR006767 (Cwf19-like protein, C-terminal domain-2), IPR011146 (HIT-like domain); GO:0003824 (catalytic activity)
L_F3SMR9	2	1	1	0	2	1	2	1	3	1	1	1	1	2	1.85915	0.508339	Potential RNA processing complex subunit Lsm2 n=3 Tax=Candida RepID=Q5A6P0_CANAL; IPR010920 (Like-Sm (LSM) domain), IPR016654 (U6 snRNA-associated Sm-like protein LSm2); GO:0006397 (mRNA processing)
L_F59MFG	2	1	2	1	2	1	2	1	1	1	1	1	1	2	1.85915	0.520067	rRNA-processing protein PIN domain protein; IPR006984 (rRNA-processing protein Fcf1/Utp23); GO:0032040 (small-subunit processome)
L_F5H2TR	2	1	1	2	2	1	1	1	2	1	1	1	1	2	1.85915	0.519785	Pentatricopeptide repeat (PPR) superfamily protein; IPR002885 (Pentatricopeptide repeat), IPR011990 (Tetratricopeptide-like helical); GO:0005515 (protein binding)
L_FVM37W	2	1	1	1	2	1	2	1	2	1	1	1	1	2	1.85915	0.52014	transcription initiation factor TFIID subunit-like protein; IPR009072 (Histone-fold), IPR011442 (Domain of unknown function DUF1546), IPR016024 (Armadillo-type fold); GO:0005488 (binding), GO:0005634 (nucleus), GO:0046982 (protein heterodimerization activity), GO:0051090 (regulation of sequence-specific DNA binding transcription factor activity)
L_JDP0B2	2	1	1	1	2	2	1	2	1	1	1	1	1	2	1.85915	0.520224	DNA-directed RNA polymerase V subunit 5C-like isoform X2 [Glycine max]; IPR000783 (RNA polymerase, subunit H/Rpb5 C-terminal), IPR002182 (NB-ARC), IPR005571 (RNA polymerase, Rpb5, N-terminal); GO:0003677 (DNA binding), GO:0003899 (DNA-directed RNA polymerase activity), GO:0005634 (nucleus), GO:0043531 (ADP binding)
L_SJ28G6	3	2	2	1	2	2	1	1	1	0	1	0	0	0	1.85915	0.465114	subtilisin-like serine protease 2; IPR015500 (Peptidase S8, subtilisin-related), IPR023828 (Peptidase S8, subtilisin, Ser-active site); GO:0004252 (serine-type endopeptidase activity), GO:0006508 (proteolysis), GO:0042802 (identical protein binding), GO:0043086 (negative regulation of catalytic activity)
L_T0NYZ2	3	2	2	2	2	1	1	0	1	1	1	0	0	0	1.85915	0.464039	RING/U-box superfamily protein; IPR013083 (Zinc finger, RING/FYVE/PHD-type); GO:0005515 (protein binding), GO:0008270 (zinc ion binding)
L_CT6XY6	2	1	1	2	2	1	1	1	1	1	4	1	1	2	1.85915	0.53639	homeobox protein knotted-1-like 7-like isoform X2 [Glycine max]; IPR005540 (KNOX1), IPR005541 (KNOX2); GO:0003677 (DNA binding), GO:0005634 (nucleus)
L_CZR2V6	2	1	1	3	2	1	1	1	1	1	1	1	1	2	1.85915	0.513166	cytochrome c biogenesis protein family; IPR005616 (Cytochrome C biogenesis protein CcmH)
L_D7L3KQ	2	2	1	2	2	1	1	1	1	1	1	1	1	2	1.85915	0.519775	ubiquitin-protein ligase 4; IPR000569 (HECT), IPR016024 (Armadillo-type fold); GO:0004842 (ubiquitin-protein ligase activity), GO:0005488 (binding)
L_KS8M65	5	2	0	1	2	2	2	0	1	1	1	0	0	0	1.85915	0.458842	uncharacterized protein LOC102660433 [Glycine max]
L_FWSB5K	3	3	0	1	2	2	1	1	1	1	1	0	1	0	1.85915	0.477998	uncharacterized protein LOC100797991 [Glycine max]
L_8YV2B9	3	1	0	1	2	2	1	1	1	2	1	2	2	4	1.85915	0.5579	probable calcium-binding protein CML41-like [Glycine max]; IPR011992 (EF-hand domain pair); GO:0005509 (calcium ion binding)
L_TGWMFS	2	1	0	0	1	1	1	0	1	0	2	0	0	1	1.85915	0.629954	uncharacterized protein LOC100789637 [Glycine max]
L_1TNWJS	8	4	2	2	5	4	4	2	1	5	5	0	2	0	1.85393	0.333529	UDP-Glycosyltransferase superfamily protein; IPR002213 (UDP-glucuronosyl/UDP-glucosyltransferase); GO:0008152 (metabolic process)
L_0ZQXSV	14	3	5	0	7	5	15	1	3	1	1	4	3	5	1.8517	0.257083	Bowman birk trypsin inhibitor; IPR000877 (Proteinase inhibitor I12, Bowman-Birk); GO:0004867 (serine-type endopeptidase inhibitor activity), GO:0005576 (extracellular region)
L_7RX4V1	4	2	2	2	3	2	2	1	2	2	1	1	1	2	1.85047	0.422838	HXXXD-type acyl-transferase family protein; IPR003480 (Transferase), IPR023213 (Chloramphenicol acetyltransferase-like domain)
L_B1ZHH2	3	2	2	2	3	2	2	1	2	3	1	0	0	0	1.85047	0.38508	SAUR-like auxin-responsive protein family; IPR003676 (Auxin-induced protein, ARG7)
L_0P5PHV	13	8	7	5	8	6	6	2	4	2	1	2	5	3	1.84939	0.264297	short-chain dehydrogenase TIC 32, chloroplastic-like [Glycine max]; IPR002347 (Glucose/ribitol dehydrogenase); GO:0008152 (metabolic process), GO:0016491 (oxidoreductase activity)
L_0BN00C	20	11	12	2	13	9	9	7	13	1	10	2	2	0	1.84914	0.216447	17.6 kDa class II heat shock protein; IPR008978 (HSP20-like chaperone)
L_1XS5DS	6	4	3	4	5	4	3	3	3	2	0	2	2	3	1.84874	0.325505	ammonium transporter 2; IPR001905 (Ammonium transporter), IPR002229 (Blood group Rhesus C/E/D polypeptide), IPR024041 (Ammonium transporter AmtB-like domain); GO:0008519 (ammonium transmembrane transporter activity), GO:0015696 (ammonium transport), GO:0016020 (membrane), GO:0072488 (ammonium transmembrane transport)
L_BTNH8N	3	2	1	0	2	2	2	1	1	0	2	2	2	3	1.84615	0.556759	RING/U-box superfamily protein; IPR013083 (Zinc finger, RING/FYVE/PHD-type); GO:0005515 (protein binding), GO:0008270 (zinc ion binding)
L_DQHDWS	2	1	2	1	2	1	1	1	1	2	2	1	1	1	1.84615	0.523305	RAB geranylgeranyl transferase beta subunit 1; IPR008930 (Terpenoid cyclases/protein prenyltransferase alpha-alpha toroid), IPR026873 (Geranylgeranyl transferase type-2 subunit beta); GO:0003824 (catalytic activity), GO:0004663 (Rab geranylgeranyltransferase activity), GO:0018344 (protein geranylgeranylation)
L_DWXX0V	2	3	1	1	2	1	2	1	1	0	2	1	1	1	1.84615	0.512623	vacuolar iron transporter 1; IPR008217 (Domain of unknown function DUF125, transmembrane)
L_8KW7BQ	2	1	1	0	2	1	2	1	1	2	2	2	3	5	1.84615	0.576947	downstream neighbor of Son-like protein, putative; IPR024861 (Donson)
L_FFPMF0	4	1	1	0	2	1	1	1	1	3	2	0	1	1	1.84615	0.4964	protein FANTASTIC FOUR 3-like [Glycine max]; IPR021410 (The fantastic four family)
L_KS5R49	2	2	2	1	2	1	0	1	1	2	2	0	0	1	1.84615	0.483156	zinc finger CCHC domain-containing protein 10-like [Glycine max]
L_2NQJCZ	3	2	1	1	4	1	3	6	4	2	1	1	1	8	1.84615	0.355053	glucan endo-1,3-beta-glucosidase 12-like [Glycine max]; IPR012946 (X8)
L_4GGHT2	3	2	2	2	3	1	1	2	2	2	2	3	3	7	1.84186	0.506319	mitochondrial ribosomal protein L51/S25/CI-B8 family protein; IPR007741 (Ribosomal protein/NADH dehydrogenase domain), IPR012336 (Thioredoxin-like fold)
L_4YVT01	4	2	2	2	3	2	2	1	2	1	2	2	2	5	1.84186	0.47444	P-ATPase family transporter: copper ion; heavy metal translocating P-type ATPase-like protein n=1 Tax=Ostreococcus lucimarinus (strain CCE9901) RepID=A4RXW6_OSTLU; IPR001757 (Cation-transporting P-type ATPase), IPR023214 (HAD-like domain); GO:0000166 (nucleotide binding), GO:0005507 (copper ion binding), GO:0006812 (cation transport), GO:0006825 (copper ion transport), GO:0016021 (integral compon…
L_4YRDVW	6	3	0	2	3	3	2	0	2	1	2	1	1	5	1.84186	0.437872	immediate early response 3-interacting protein 1 isoform X3 [Glycine max]; IPR013880 (Yos1-like)
L_42YY9S	6	3	3	3	4	3	2	2	2	2	2	1	0	1	1.83972	0.356176	ATP binding/protein serine/threonine kinase [Glycine max]; IPR001611 (Leucine-rich repeat), IPR003591 (Leucine-rich repeat, typical subtype), IPR011009 (Protein kinase-like domain), IPR013210 (Leucine-rich repeat-containing N-terminal, type 2); GO:0004672 (protein kinase activity), GO:0004674 (protein serine/threonine kinase activity), GO:0005515 (protein binding), GO:0005524 (ATP binding), GO:00…
L_Y67V8H	2	1	2	1	1	1	0	0	0	0	0	0	0	0	1.83333	0.592365	uncharacterized protein LOC102670321 [Glycine max]; IPR008480 (Protein of unknown function DUF761, plant), IPR025520 (Domain of unknown function DUF4408)
L_YMT9Y1	0	1	2	0	1	3	0	0	0	0	0	0	0	0	1.83333	0.560116	Late embryogenesis abundant (LEA) hydroxyproline-rich glycoprotein family; IPR004864 (Late embryogenesis abundant protein, LEA-14)
L_SDTG5M	3	1	2	1	2	1	1	2	1	1	0	1	1	2	1.83333	0.512543	RING-H2 finger protein 2B; IPR013083 (Zinc finger, RING/FYVE/PHD-type); GO:0005515 (protein binding), GO:0008270 (zinc ion binding)
L_W3QWW1	2	1	2	1	1	1	0	0	0	0	0	0	0	0	1.83333	0.592365	uncharacterized protein LOC100776958 [Glycine max]
L_W6L5HV	1	1	1	0	1	0	1	1	1	0	0	1	1	2	1.83333	0.658368	Protein kinase superfamily protein; IPR011009 (Protein kinase-like domain), IPR014729 (Rossmann-like alpha/beta/alpha sandwich fold); GO:0004672 (protein kinase activity), GO:0006468 (protein phosphorylation)
L_X0VGK0	4	2	1	0	1	1	0	0	0	0	0	0	0	0	1.83333	0.585662	zinc finger protein 2; IPR007087 (Zinc finger, C2H2); GO:0046872 (metal ion binding)
L_XMQ5FM	2	1	1	0	1	0	1	1	1	0	0	0	0	0	1.83333	0.602791	protein FANTASTIC FOUR 3-like [Glycine max]; IPR021410 (The fantastic four family)
L_XT64HX	2	1	2	1	1	1	0	0	0	0	0	0	0	0	1.83333	0.592365	QWRF motif-containing protein 8-like isoform X4 [Glycine max]; IPR007573 (Protein of unknown function DUF566)
L_XVY14W	2	1	2	1	1	1	0	0	0	0	0	0	0	0	1.83333	0.592365	uncharacterized protein LOC102662706 isoform X3 [Glycine max]; IPR008581 (Protein of unknown function DUF863, plant)
L_GQ6PRM	1	2	2	1	2	2	1	1	1	1	0	2	2	2	1.83333	0.532903	elongation of fatty acids protein A-like [Glycine max]; IPR002076 (GNS1/SUR4 membrane protein); GO:0016021 (integral component of membrane)
L_BLZX2W	4	2	2	0	2	2	1	0	1	1	0	2	2	4	1.83333	0.540666	putative ferric-chelate reductase 1-like [Glycine max]; IPR004877 (Cytochrome b561, eukaryote); GO:0016021 (integral component of membrane)
L_1KQX44	5	4	5	3	5	3	3	3	3	1	3	3	2	6	1.83333	0.356185	Pectate lyase family protein; IPR007524 (Pectate lyase, N-terminal), IPR011050 (Pectin lyase fold/virulence factor), IPR018082 (AmbAllergen); GO:0030570 (pectate lyase activity)
L_GTQSK8	2	2	1	0	2	2	1	0	1	3	3	0	1	0	1.83333	0.484625	glucuronoxylan 4-O-methyltransferase 3-like [Glycine max]; IPR021148 (Putative polysaccharide biosynthesis protein)
L_TYPZ5B	2	1	1	1	1	1	1	0	0	0	0	0	1	0	1.83333	0.621543	indole-3-acetic acid inducible 14; IPR003311 (AUX/IAA protein); GO:0005634 (nucleus), GO:0046983 (protein dimerization activity)
L_WCLCPH	0	1	0	0	1	1	1	1	1	0	3	0	1	0	1.83333	0.627412	Unknown protein
L_WF03B0	2	1	1	1	1	0	1	1	0	0	0	1	0	0	1.83333	0.62159	uncharacterized protein LOC100781058 isoform X2 [Glycine max]
L_WFLJ39	2	1	1	0	1	1	1	0	1	0	0	1	0	0	1.83333	0.622007	G-type lectin S-receptor-like serine/threonine-protein kinase RLK1 n=2 Tax=Morus notabilis RepID=W9QYB6_9ROSA
L_FMPWK8	3	2	2	2	2	1	1	1	0	1	0	1	1	2	1.83333	0.507633	nudix hydrolase homolog 12; IPR015797 (NUDIX hydrolase domain-like); GO:0016787 (hydrolase activity)
L_SX1GS7	1	0	1	0	1	1	1	1	1	0	0	1	1	2	1.83333	0.658301	cytochrome P450, family 78, subfamily A, polypeptide 7; IPR001128 (Cytochrome P450); GO:0005506 (iron ion binding), GO:0020037 (heme binding), GO:0055114 (oxidation-reduction process)
L_SX1JWT	1	1	1	0	1	1	1	0	0	1	0	1	1	2	1.83333	0.658348	unknown protein; FUNCTIONS IN: molecular_function unknown; INVOLVED IN: biological_process unknown; LOCATED IN: chloroplast thylakoid membrane, chloroplast; EXPRESSED IN: 22 plant structures; EXPRESSED DURING: 13 growth stages; Has 11 Blast hits to 11 proteins in 5 species: Archae - 0; Bacteria - 0; Metazoa - 0; Fungi - 0; Plants - 11; Viruses - 0; Other Eukaryotes - 0 (source: NCBI BLink).
L_SXWK0G	1	1	1	1	1	0	0	0	0	2	0	1	1	2	1.83333	0.648289	Ubiquitin system component Cue protein; IPR009060 (UBA-like); GO:0005515 (protein binding)
L_T4PJ65	1	1	1	1	1	1	0	0	0	1	0	1	1	2	1.83333	0.658108	vacuolar iron transporter (VIT) family protein; IPR008217 (Domain of unknown function DUF125, transmembrane)
L_T594MY	2	0	2	1	2	2	3	0	1	2	0	0	0	0	1.83333	0.440596	protein kinase-related; IPR025287 (Wall-associated receptor kinase galacturonan-binding domain); GO:0030247 (polysaccharide binding)
L_T5MX00	2	1	1	1	1	1	0	0	0	0	0	2	2	4	1.83333	0.682591	uncharacterized protein LOC102668924 [Glycine max]
L_TB4G83	1	1	1	1	1	1	0	1	0	0	0	1	1	2	1.83333	0.658053	Pentatricopeptide repeat (PPR) superfamily protein; IPR002885 (Pentatricopeptide repeat), IPR011990 (Tetratricopeptide-like helical); GO:0005515 (protein binding)
L_V6V2DT	1	1	1	0	1	1	1	0	1	0	0	1	1	2	1.83333	0.658353	myb family transcription factor APL-like isoform X1 [Glycine max]; IPR009057 (Homeodomain-like), IPR025756 (MYB-CC type transcription factor, LHEQLE-containing domain); GO:0003677 (DNA binding), GO:0003682 (chromatin binding)
L_VB1HR0	1	1	1	1	1	0	1	0	1	0	0	1	1	2	1.83333	0.657997	type I inositol 1,4,5-trisphosphate 5-phosphatase CVP2 isoform X2 [Glycine max]; IPR005135 (Endonuclease/exonuclease/phosphatase); GO:0046856 (phosphatidylinositol dephosphorylation)
L_VGLFDG	1	1	1	1	1	0	1	1	0	0	0	1	1	2	1.83333	0.657937	uncharacterized protein LOC100778990 isoform X5 [Glycine max]
L_VN8W1K	2	1	1	1	1	1	0	0	0	0	3	0	0	0	1.83333	0.617879	ARID/BRIGHT DNA-binding domain; ELM2 domain protein; IPR009057 (Homeodomain-like); GO:0003677 (DNA binding)
L_VYWZ9Y	1	1	0	0	1	1	0	0	2	1	0	1	1	2	1.83333	0.649209	Cytochrome P450 superfamily protein; IPR001128 (Cytochrome P450); GO:0005506 (iron ion binding), GO:0020037 (heme binding), GO:0055114 (oxidation-reduction process)
L_VZTV6Q	1	1	1	1	1	1	0	0	0	1	0	1	1	2	1.83333	0.658108	uncharacterized protein LOC100782361 isoform X5 [Glycine max]; IPR009836 (Protein of unknown function DUF1399)
L_W492K2	1	1	1	1	1	1	1	0	0	0	0	1	1	2	1.83333	0.657923	protein CHUP1, chloroplastic-like [Glycine max]
L_WD1G6S	2	1	1	1	1	1	0	0	0	1	0	0	0	0	1.83333	0.602531	Cyclin B2; 3; IPR014400 (Cyclin A/B/D/E); GO:0000079 (regulation of cyclin-dependent protein serine/threonine kinase activity), GO:0005634 (nucleus), GO:0019901 (protein kinase binding), GO:0051726 (regulation of cell cycle)
L_WGD3BP	2	1	1	1	1	0	1	1	0	0	0	0	0	0	1.83333	0.60236	auxin response factor 3-like [Glycine max]; IPR015300 (DNA-binding pseudobarrel domain); GO:0003677 (DNA binding)
L_WHCMGD	2	1	1	0	1	1	1	0	0	0	3	0	0	0	1.83333	0.618119	uncharacterized protein LOC102666592 [Glycine max]
L_WS6ZN1	2	1	1	0	1	1	1	0	1	0	0	0	0	0	1.83333	0.602777	ethylene-responsive transcription factor 1B; IPR016177 (DNA-binding domain); GO:0003677 (DNA binding), GO:0003700 (sequence-specific DNA binding transcription factor activity)
L_WSS022	4	1	1	1	1	1	0	0	0	0	0	0	0	0	1.83333	0.595139	VQ motif-containing protein; IPR008889 (VQ)
L_WT1FWK	4	1	1	1	1	1	0	0	0	0	0	0	0	0	1.83333	0.595139	uncharacterized protein LOC102668249 [Glycine max]; IPR007789 (Protein of unknown function DUF688)
L_WTWJTT	2	1	1	1	1	1	0	0	1	0	0	0	0	0	1.83333	0.602536	uncharacterized protein LOC100779334 [Glycine max]
L_WW06SM	2	1	1	1	1	1	0	0	0	1	0	0	0	0	1.83333	0.602531	dof zinc finger protein DOF2.4-like [Glycine max]; IPR003851 (Zinc finger, Dof-type); GO:0003677 (DNA binding)
L_X25ZVW	2	1	1	0	1	1	1	1	0	0	0	0	0	0	1.83333	0.602717	transcription factor TCP4-like [Glycine max]; IPR005333 (Transcription factor, TCP)
L_X26M3M	2	1	1	1	1	1	0	0	0	1	0	0	0	0	1.83333	0.602531	Unknown protein
L_X2R20B	2	1	1	1	1	0	0	0	0	2	0	0	0	0	1.83333	0.592712	PRLI-interacting factor, putative
L_X3RVH1	2	1	1	0	1	2	0	1	0	0	0	0	0	0	1.83333	0.593897	nuclear factor Y, subunit B6; IPR003957 (Transcription factor, NFYB/HAP3 subunit), IPR009072 (Histone-fold); GO:0003677 (DNA binding), GO:0005622 (intracellular), GO:0043565 (sequence-specific DNA binding), GO:0046982 (protein heterodimerization activity)
L_X5T81W	2	1	1	1	1	1	0	0	0	1	0	0	0	0	1.83333	0.602531	abscisic acid responsive element-binding factor 1; IPR004827 (Basic-leucine zipper domain); GO:0003700 (sequence-specific DNA binding transcription factor activity), GO:0043565 (sequence-specific DNA binding)
L_X6K1XJ	2	1	1	1	1	1	0	0	0	1	0	0	0	0	1.83333	0.602531	ethylene-responsive transcription factor 1B; IPR016177 (DNA-binding domain); GO:0003677 (DNA binding), GO:0003700 (sequence-specific DNA binding transcription factor activity)
L_X7JQ0J	2	1	1	1	1	2	0	0	0	0	0	0	0	0	1.83333	0.593525	uncharacterized protein LOC100779507 [Glycine max]; IPR008480 (Protein of unknown function DUF761, plant)
L_X7KTFD	2	1	1	1	1	2	0	0	0	0	0	0	0	0	1.83333	0.593525	uncharacterized protein LOC102664702 [Glycine max]; IPR021319 (Protein of unknown function DUF2921)
L_X7MWQY	2	1	1	1	1	2	0	0	0	0	0	0	0	0	1.83333	0.593525	uncharacterized protein LOC100775965 [Glycine max]
L_X8HMJD	2	2	1	1	1	1	0	0	0	0	0	0	0	0	1.83333	0.592629	protein FANTASTIC FOUR 3-like [Glycine max]; IPR021410 (The fantastic four family)
L_X8KN9Y	2	1	1	1	1	1	0	1	0	0	0	0	0	0	1.83333	0.602476	uncharacterized protein At5g41620-like [Glycine max]
L_X8MBMR	2	1	1	1	1	1	0	0	0	1	0	0	0	0	1.83333	0.602531	methyl-CpG-binding domain-containing protein 13-like isoform X2 [Glycine max]; IPR016177 (DNA-binding domain); GO:0003677 (DNA binding), GO:0005634 (nucleus)
L_X8PT09	2	1	1	1	1	1	0	1	0	0	0	0	0	0	1.83333	0.602476	uncharacterized protein LOC100784232 [Glycine max]
L_X8TR96	2	1	1	1	1	1	0	0	0	1	0	0	0	0	1.83333	0.602531	uncharacterized protein LOC100816300 isoform X5 [Glycine max]; IPR013083 (Zinc finger, RING/FYVE/PHD-type); GO:0005515 (protein binding), GO:0008270 (zinc ion binding)
L_X8XLY0	2	1	1	1	1	1	0	0	0	1	0	0	0	0	1.83333	0.602531	unknown protein
L_X9187M	2	1	1	1	1	1	0	0	0	1	0	0	0	0	1.83333	0.602531	WRC protein; IPR014977 (WRC)
L_X9424G	2	1	1	1	1	1	1	0	0	0	0	0	0	0	1.83333	0.602346	Nucleic acid binding protein, putative n=1 Tax=Theobroma cacao RepID=UPI00042B4F13; IPR013087 (Zinc finger C2H2-type/integrase DNA-binding domain); GO:0003676 (nucleic acid binding), GO:0046872 (metal ion binding)
L_X9B91T	2	1	1	1	1	0	0	0	1	1	0	0	0	0	1.83333	0.602605	Unknown protein
L_X9HGTT	2	1	1	1	1	1	0	0	0	1	0	0	0	0	1.83333	0.602531	uncharacterized protein LOC100810441 isoform X2 [Glycine max]; IPR011124 (Zinc finger, CW-type); GO:0008270 (zinc ion binding)
L_DWN599	3	2	1	1	2	1	1	1	1	1	3	1	0	2	1.83333	0.522504	Protein kinase superfamily protein; IPR011009 (Protein kinase-like domain); GO:0004672 (protein kinase activity), GO:0004674 (protein serine/threonine kinase activity), GO:0005524 (ATP binding), GO:0006468 (protein phosphorylation)
L_S84HBN	2	1	1	1	1	1	0	0	0	0	0	1	2	4	1.83333	0.6729	glutamate receptor 2; IPR001320 (Ionotropic glutamate receptor), IPR001638 (Extracellular solute-binding protein, family 3), IPR001828 (Extracellular ligand-binding receptor), IPR028082 (Periplasmic binding protein-like I); GO:0004970 (ionotropic glutamate receptor activity), GO:0005215 (transporter activity), GO:0005234 (extracellular-glutamate-gated ion channel activity), GO:0006810 (transport)…
L_WHVC2D	1	1	1	1	1	1	0	0	0	1	0	0	1	2	1.83333	0.638878	uncharacterized protein LOC100796351 isoform X1 [Glycine max]
L_VPHKTG	1	1	1	0	1	1	0	1	0	1	0	0	0	2	1.83333	0.620052	Pentatricopeptide repeat (PPR) superfamily protein; IPR002885 (Pentatricopeptide repeat), IPR011990 (Tetratricopeptide-like helical); GO:0005515 (protein binding)
L_2Q3NWJ	4	3	3	2	4	2	5	1	4	0	0	3	3	8	1.83333	0.41071	WRKY family transcription factor; IPR003657 (DNA-binding WRKY); GO:0003700 (sequence-specific DNA binding transcription factor activity), GO:0043565 (sequence-specific DNA binding)
L_K6KM9N	3	2	1	2	2	1	1	1	1	1	0	1	1	2	1.83333	0.512057	protein XRI1-like isoform X4 [Glycine max]
L_8YSSYW	4	2	0	1	2	1	1	1	1	1	3	1	2	4	1.83333	0.561929	SAUR-like auxin-responsive protein family; IPR003676 (Auxin-induced protein, ARG7)
L_QFZ0B7	2	1	0	1	1	0	1	0	0	1	3	2	1	0	1.83333	0.665924	ubiquinol-cytochrome C reductase complex 6.7 kDa protein, putative
L_SSZ4ZS	2	1	0	1	1	0	1	0	1	1	0	1	1	0	1.83333	0.64089	unknown protein; Has 30201 Blast hits to 17322 proteins in 780 species: Archae - 12; Bacteria - 1396; Metazoa - 17338; Fungi - 3422; Plants - 5037; Viruses - 0; Other Eukaryotes - 2996 (source: NCBI BLink).
L_TCCDZG	2	1	0	0	1	1	1	0	1	1	0	1	1	0	1.83333	0.641247	transmembrane protein, putative
L_TP7BF3	2	1	0	1	1	1	0	0	1	1	0	1	1	0	1.83333	0.641006	uncharacterized protein LOC100787002 [Glycine max]; IPR008480 (Protein of unknown function DUF761, plant)
L_TVR4S4	2	1	0	0	1	1	1	0	1	1	0	0	1	0	1.83333	0.622017	uncharacterized protein LOC100820286 [Glycine max]; IPR021775 (Protein of unknown function DUF3339)
L_WH055Q	2	1	0	1	1	1	1	0	0	1	0	0	1	0	1.83333	0.621587	glutamine dumper 1
L_M95JJC	4	2	0	2	2	1	1	0	1	2	3	0	0	0	1.83333	0.476611	uncharacterized protein LOC100790635 [Glycine max]
L_QV33HK	4	3	0	0	2	1	3	1	2	0	0	0	0	0	1.83333	0.432966	uncharacterized protein LOC102667525 [Glycine max]
L_RZTN4L	1	1	0	0	1	1	1	1	0	1	0	1	1	2	1.83333	0.658338	structural constituent of ribosome protein; IPR005134 (Uncharacterised protein family UPF0114)
L_VDPVX6	1	1	0	1	1	1	1	0	1	0	0	1	1	2	1.83333	0.657972	Novel family
L_VPS3SJ	2	1	0	1	1	0	1	1	1	0	0	0	0	0	1.83333	0.602409	RNA-binding protein 42-like [Glycine max]; IPR012677 (Nucleotide-binding, alpha-beta plait); GO:0000166 (nucleotide binding), GO:0003676 (nucleic acid binding)
L_WG9RSL	2	1	1	0	1	1	1	0	1	0	0	0	0	0	1.83333	0.602777	RING-H2 finger protein 2B; IPR013083 (Zinc finger, RING/FYVE/PHD-type); GO:0005515 (protein binding), GO:0008270 (zinc ion binding)
L_WMY6DJ	0	1	0	0	1	1	1	0	1	2	0	0	0	0	1.83333	0.583035	OR338 n=2 Tax=Vicia faba RepID=R4IUB8_VICFA
L_WN3QBY	2	1	0	1	1	0	1	0	0	2	0	0	0	0	1.83333	0.592572	uncharacterized protein LOC102667802 isoform X1 [Glycine max]
L_1B267H	0	12	0	12	5	0	5	0	1	0	0	0	0	0	1.83333	0.215315	uncharacterized protein LOC102659735 isoform X1 [Glycine max]
L_5L42V4	4	2	3	1	3	3	1	1	1	2	3	2	2	4	1.83333	0.474482	Pollen Ole e 1 allergen and extensin family protein; IPR006041 (Pollen Ole e 1 allergen/extensin), IPR007608 (Senescence regulator S40)
L_K70JPM	2	4	1	3	3	6	1	0	0	2	0	0	0	0	1.83333	0.344252	UDP-glucosyltransferase family protein; IPR002213 (UDP-glucuronosyl/UDP-glucosyltransferase); GO:0008152 (metabolic process)
L_4ZTHN0	4	2	2	2	3	3	1	1	1	2	3	2	2	4	1.83333	0.478431	protein IQ-DOMAIN 14-like [Glycine max]; IPR000048 (IQ motif, EF-hand binding site), IPR025064 (Domain of unknown function DUF4005); GO:0005515 (protein binding)
L_52WHK8	4	2	2	2	3	2	2	1	1	2	3	2	2	4	1.83333	0.479249	Ankyrin repeat family protein; IPR020683 (Ankyrin repeat-containing domain); GO:0005515 (protein binding)
L_44SC4T	5	3	2	0	3	8	0	0	0	1	0	3	3	6	1.83333	0.435491	ankyrin repeat-containing protein At5g02620-like isoform X6 [Glycine max]; IPR020683 (Ankyrin repeat-containing domain), IPR026961 (PGG domain); GO:0005515 (protein binding)
L_17ZPSZ	3	6	6	1	5	0	3	3	3	3	4	4	3	9	1.82825	0.390484	beta glucosidase 11; IPR001360 (Glycoside hydrolase, family 1), IPR017853 (Glycoside hydrolase, superfamily); GO:0005975 (carbohydrate metabolic process)
L_0RNZGT	9	8	5	4	7	4	4	3	4	3	5	3	3	4	1.82609	0.286898	Glutathione S-transferase family protein; IPR010987 (Glutathione S-transferase, C-terminal-like), IPR012336 (Thioredoxin-like fold); GO:0005515 (protein binding)
L_88ZG7G	5	3	3	2	3	3	1	1	1	1	1	1	1	1	1.82488	0.417557	uncharacterized protein LOC100788676 isoform X1 [Glycine max]
L_RTQSXB	3	1	2	0	2	1	2	2	1	1	1	1	0	1	1.82069	0.493456	Pentatricopeptide repeat (PPR) superfamily protein; IPR002885 (Pentatricopeptide repeat), IPR011990 (Tetratricopeptide-like helical); GO:0005515 (protein binding)
L_0L6WQ7	10	5	6	0	8	4	7	2	8	7	4	3	7	12	1.82069	0.294173	receptor-like protein kinase 4; IPR011009 (Protein kinase-like domain), IPR013320 (Concanavalin A-like lectin/glucanase, subgroup); GO:0004672 (protein kinase activity), GO:0004674 (protein serine/threonine kinase activity), GO:0005524 (ATP binding), GO:0006468 (protein phosphorylation)
L_27M9SW	4	4	3	1	4	3	2	2	3	1	5	2	3	6	1.82069	0.425728	Ribosomal protein L2 family; IPR002171 (Ribosomal protein L2); GO:0003723 (RNA binding), GO:0003735 (structural constituent of ribosome), GO:0005622 (intracellular), GO:0005840 (ribosome), GO:0006412 (translation), GO:0015934 (large ribosomal subunit)
L_TKB797	1	1	2	1	2	1	3	0	3	0	1	0	0	1	1.82069	0.453414	late embryogenesis abundant hydroxyproline-rich glycoprotein; IPR004864 (Late embryogenesis abundant protein, LEA-14), IPR011759 (Cytochrome C oxidase subunit II, transmembrane domain); GO:0016021 (integral component of membrane), GO:0022900 (electron transport chain)
L_6TKRYM	2	1	1	0	2	0	2	1	3	1	1	4	5	7	1.82069	0.590205	uncharacterized protein LOC100793717 isoform X3 [Glycine max]; IPR015216 (SANT associated)
L_FV1Q81	1	2	2	2	2	1	1	1	1	1	1	1	1	1	1.82069	0.510392	FAD-dependent oxidoreductase family protein; IPR006076 (FAD dependent oxidoreductase); GO:0016491 (oxidoreductase activity), GO:0055114 (oxidation-reduction process)
L_C87JHV	2	1	2	2	2	1	1	2	1	0	1	1	2	3	1.82069	0.538753	Essential protein Yae1, N-terminal; IPR019191 (Essential protein Yae1, N-terminal)
L_1V561L	5	2	3	3	4	3	2	2	2	2	2	3	4	8	1.82069	0.444532	Auxin efflux carrier family protein; IPR004776 (Auxin efflux carrier); GO:0016021 (integral component of membrane), GO:0055085 (transmembrane transport)
L_D0HKQ1	2	1	2	1	2	1	1	1	2	1	1	0	2	3	1.82069	0.525769	IGR motif protein; IPR019083 (IGR protein motif)
L_D24JYS	2	2	1	1	2	0	2	1	1	2	1	1	1	3	1.82069	0.526781	4-coumarate:CoA ligase 2; IPR000873 (AMP-dependent synthetase/ligase), IPR025110 (AMP-binding enzyme C-terminal domain); GO:0003824 (catalytic activity), GO:0008152 (metabolic process)
L_51M46D	3	2	0	0	2	2	1	1	1	1	1	3	5	9	1.82069	0.587771	Gibberellin-regulated family protein; IPR003854 (Gibberellin regulated protein)
L_K1DK4C	2	2	1	2	2	1	1	1	1	1	1	1	1	3	1.82069	0.5299	Ankyrin repeat family protein; IPR020683 (Ankyrin repeat-containing domain), IPR026961 (PGG domain); GO:0005515 (protein binding)
L_82185N	4	3	0	0	2	2	2	1	1	0	1	3	2	3	1.82069	0.549508	uncharacterized protein LOC100786156 [Glycine max]
L_D0M0D1	3	2	0	1	2	2	2	1	1	1	1	0	1	1	1.82069	0.494197	nucleotide-diphospho-sugar transferase superfamily protein
L_7VL9H6	1	2	0	1	2	1	1	1	1	2	1	1	2	9	1.82069	0.542028	maternal effect embryo arrest 9
L_81939J	2	2	2	2	3	2	2	1	2	3	2	1	1	2	1.81651	0.429854	epoxide hydrolase; IPR000073 (Alpha/beta hydrolase fold-1), IPR000639 (Epoxide hydrolase-like); GO:0003824 (catalytic activity)
L_DMY43K	3	3	3	2	3	2	1	0	1	4	2	0	0	0	1.81651	0.388412	hypothetical protein
L_6NVP8T	4	2	1	2	3	2	2	2	2	2	2	1	2	2	1.81651	0.450262	TCP family transcription factor 4; IPR005333 (Transcription factor, TCP)
L_8PG4Y6	3	2	2	2	3	3	3	1	2	1	2	0	0	0	1.81651	0.395391	Lipid transfer protein; IPR016140 (Bifunctional inhibitor/plant lipid transfer protein/seed storage helical domain)
L_0DZN75	7	8	6	0	10	4	18	1	5	10	11	4	4	6	1.81319	0.251633	subtilisin-like serine protease 2; IPR015500 (Peptidase S8, subtilisin-related), IPR023828 (Peptidase S8, subtilisin, Ser-active site); GO:0004252 (serine-type endopeptidase activity), GO:0006508 (proteolysis), GO:0042802 (identical protein binding), GO:0043086 (negative regulation of catalytic activity)
L_09V8TQ	20	5	2	1	12	9	19	2	18	5	2	5	3	5	1.81029	0.208919	disease resistance protein; IPR000767 (Disease resistance protein), IPR001611 (Leucine-rich repeat), IPR027417 (P-loop containing nucleoside triphosphate hydrolase); GO:0005515 (protein binding), GO:0006952 (defense response), GO:0043531 (ADP binding)
L_DLXDNV	4	2	2	0	2	1	1	1	1	1	2	1	1	2	1.80822	0.531874	Cysteine proteinases superfamily protein; IPR013128 (Peptidase C1A, papain), IPR025660 (Cysteine peptidase, histidine active site), IPR025661 (Cysteine peptidase, asparagine active site); GO:0006508 (proteolysis), GO:0008234 (cysteine-type peptidase activity)
L_MBS2SM	3	2	2	0	2	2	1	1	1	1	2	1	1	0	1.80822	0.51506	Tetratricopeptide repeat (TPR)-like superfamily protein; IPR011990 (Tetratricopeptide-like helical); GO:0005515 (protein binding)
L_SY4D4L	3	2	2	1	2	1	1	1	1	1	2	0	0	0	1.80822	0.48494	GATA transcription factor 16; IPR013088 (Zinc finger, NHR/GATA-type); GO:0003700 (sequence-specific DNA binding transcription factor activity), GO:0008270 (zinc ion binding), GO:0043565 (sequence-specific DNA binding)
L_GFDFWB	2	2	2	1	2	1	1	1	1	1	2	1	0	2	1.80822	0.516304	zinc finger (AN1-like) family protein; IPR000058 (Zinc finger, AN1-type); GO:0008270 (zinc ion binding)
L_49BYS7	8	5	3	1	4	3	3	1	2	1	1	1	1	4	1.80822	0.357823	peptide transporter 2; IPR000109 (Proton-dependent oligopeptide transporter family), IPR016196 (Major facilitator superfamily domain, general substrate transporter); GO:0005215 (transporter activity), GO:0006810 (transport), GO:0016020 (membrane)
L_SJ0285	0	1	0	1	1	0	1	1	1	0	1	2	4	3	1.80822	0.694613	alpha 1,4-glycosyltransferase family protein
L_SJQ5NJ	1	1	1	1	1	1	0	0	0	1	1	1	1	1	1.80822	0.665892	Family of unknown function (DUF716); IPR006904 (Protein of unknown function DUF716, TMEM45)
L_TT8S08	1	1	1	0	1	0	1	0	1	1	1	1	1	1	1.80822	0.666206	Prefoldin chaperone subunit family protein; IPR009053 (Prefoldin); GO:0006457 (protein folding), GO:0016272 (prefoldin complex), GO:0051082 (unfolded protein binding)
L_D2SB3Z	2	1	1	1	2	1	2	1	2	1	2	1	1	2	1.80822	0.534488	N6-adenosine-methyltransferase MT-A70-like protein; IPR007757 (MT-A70-like); GO:0006139 (nucleobase-containing compound metabolic process), GO:0008168 (methyltransferase activity)
L_D54YF0	2	2	2	2	2	1	1	1	1	0	2	1	1	2	1.80822	0.528682	ribosome biogenesis regulatory family protein; IPR007023 (Ribosomal biogenesis regulatory protein); GO:0005634 (nucleus), GO:0042254 (ribosome biogenesis)
L_D59DF6	2	1	1	0	2	1	2	1	2	2	2	1	1	2	1.80822	0.52725	terpene synthase 04; IPR008930 (Terpenoid cyclases/protein prenyltransferase alpha-alpha toroid), IPR008949 (Terpenoid synthase); GO:0000287 (magnesium ion binding), GO:0008152 (metabolic process), GO:0010333 (terpene synthase activity), GO:0016829 (lyase activity)
L_DK9SLW	4	2	2	1	2	2	1	1	0	0	2	1	1	2	1.80822	0.529277	ethylene-responsive transcription factor 7-like [Glycine max]; IPR016177 (DNA-binding domain); GO:0003677 (DNA binding), GO:0003700 (sequence-specific DNA binding transcription factor activity)
L_DMZ3S8	6	1	1	0	2	3	2	0	1	0	2	1	1	2	1.80822	0.512761	RWP-RK domain-containing protein; IPR003035 (RWP-RK domain), IPR011991 (Winged helix-turn-helix DNA-binding domain)
L_DN0Z66	2	2	1	1	2	1	1	1	1	2	2	1	1	2	1.80822	0.534753	zinc finger (Ran-binding) family protein; IPR001876 (Zinc finger, RanBP2-type); GO:0008270 (zinc ion binding)
L_SQT4Q8	2	1	1	1	1	1	0	0	0	0	1	1	2	3	1.80822	0.687011	Pentatricopeptide repeat (PPR) superfamily protein; IPR002885 (Pentatricopeptide repeat), IPR011990 (Tetratricopeptide-like helical); GO:0005515 (protein binding)
L_SX2MB4	2	1	1	1	1	1	0	0	0	0	1	1	2	3	1.80822	0.687011	protein WVD2-like 1-like isoform X2 [Glycine max]; IPR027329 (TPX2, C-terminal domain)
L_T8T0L5	2	1	1	1	1	0	0	0	0	1	1	2	1	3	1.80822	0.686766	exostosin-2-like [Glycine max]; IPR004263 (Exostosin-like), IPR015338 (EXTL2, alpha-1,4-N-acetylhexosaminyltransferase); GO:0031227 (intrinsic component of endoplasmic reticulum membrane)
L_TCTM4D	1	1	1	0	1	1	2	0	0	0	1	0	1	1	1.80822	0.638176	zinc ion binding; zinc ion binding; IPR011016 (Zinc finger, RING-CH-type), IPR013083 (Zinc finger, RING/FYVE/PHD-type); GO:0005515 (protein binding), GO:0008270 (zinc ion binding)
L_VTQYQG	1	1	0	0	1	1	2	0	1	0	1	1	0	1	1.80822	0.638258	uncharacterized protein LOC100820626 isoform X1 [Glycine max]
L_TYTMGF	0	0	0	0	1	1	1	0	3	0	1	1	0	3	1.80822	0.624654	NADH dehydrogenase subunit 9 chrM:23663-24235 REVERSE; IPR001268 (NADH:ubiquinone oxidoreductase, 30kDa subunit), IPR010218 (NADH dehydrogenase, subunit C); GO:0008137 (NADH dehydrogenase (ubiquinone) activity), GO:0055114 (oxidation-reduction process)
L_291WTG	3	1	0	1	2	1	2	1	2	1	2	2	7	4	1.80822	0.596592	protein MOR1-like isoform X1 [Glycine max]; IPR016024 (Armadillo-type fold); GO:0005488 (binding), GO:0005515 (protein binding)
L_FF7FVV	3	2	1	2	2	1	1	1	1	1	2	0	1	0	1.80822	0.502758	Protein kinase superfamily protein; IPR011009 (Protein kinase-like domain), IPR013320 (Concanavalin A-like lectin/glucanase, subgroup); GO:0004672 (protein kinase activity), GO:0004674 (protein serine/threonine kinase activity), GO:0005524 (ATP binding), GO:0006468 (protein phosphorylation)
L_P8N1HX	3	2	1	2	2	1	1	1	1	1	2	0	0	0	1.80822	0.484375	putative clathrin assembly protein At4g40080-like [Glycine max]; IPR008942 (ENTH/VHS), IPR011417 (AP180 N-terminal homology (ANTH) domain); GO:0005543 (phospholipid binding)
L_Q0XSH8	2	1	0	1	1	1	0	1	0	0	1	3	1	3	1.80822	0.69157	Mo25 family protein; IPR013878 (Mo25-like); GO:0005488 (binding)
L_6T4SQZ	4	1	1	1	3	2	4	0	5	1	0	2	1	5	1.80822	0.421223	Ripening related protein family; IPR009009 (RlpA-like double-psi beta-barrel domain)
L_076KCF	12	6	4	6	14	11	27	4	7	10	4	7	6	12	1.80469	0.16123	ATP binding/protein serine/threonine kinase [Glycine max]; IPR001611 (Leucine-rich repeat), IPR003591 (Leucine-rich repeat, typical subtype), IPR011009 (Protein kinase-like domain), IPR013210 (Leucine-rich repeat-containing N-terminal, type 2), IPR013320 (Concanavalin A-like lectin/glucanase, subgroup), IPR025875 (Leucine rich repeat 4); GO:0004672 (protein kinase activity), GO:0004674 (protein s…
L_1GTM6C	4	4	4	3	5	2	7	1	3	2	3	3	2	6	1.80328	0.352286	phenazine biosynthesis PhzC/PhzF family protein; IPR003719 (Phenazine biosynthesis PhzF protein); GO:0003824 (catalytic activity), GO:0009058 (biosynthetic process)
L_06QG3Q	8	7	9	4	14	5	19	7	20	5	3	6	13	18	1.80117	0.217812	NAD(P)-binding Rossmann-fold superfamily protein; IPR002347 (Glucose/ribitol dehydrogenase); GO:0008152 (metabolic process), GO:0016491 (oxidoreductase activity)
L_7L6KK0	3	3	2	0	3	2	2	2	2	2	4	1	1	2	1.8	0.441323	Cyclophilin-like peptidyl-prolyl cis-trans isomerase family protein; IPR002130 (Cyclophilin-like peptidyl-prolyl cis-trans isomerase domain); GO:0003755 (peptidyl-prolyl cis-trans isomerase activity), GO:0006457 (protein folding)
L_4R5CWV	6	2	3	0	3	4	1	1	1	1	4	2	2	4	1.8	0.474855	early nodulin-related; IPR005050 (Early nodulin 93 ENOD93 protein)
L_CR78Y6	4	4	2	0	3	2	5	1	1	1	1	0	0	0	1.8	0.368156	HXXXD-type acyl-transferase family protein; IPR003480 (Transferase), IPR023213 (Chloramphenicol acetyltransferase-like domain)
L_0W1VGL	7	4	3	4	6	4	3	3	3	4	11	2	2	6	1.8	0.336139	glucan endo-1,3-beta-glucosidase-like protein 2-like [Glycine max]; IPR012946 (X8)
L_FQC9YH	2	1	1	1	3	4	6	1	0	3	1	0	0	0	1.8	0.357473	methyl esterase 10
L_GTZ5V7	0	3	0	1	3	0	3	2	9	0	1	0	0	0	1.8	0.32187	disease resistance protein (TIR-NBS-LRR class)
L_B66C8G	5	5	4	7	4	3	1	0	2	0	0	0	0	0	1.79592	0.312035	MYB transcription factor MYB48 [Glycine max]; IPR009057 (Homeodomain-like); GO:0003677 (DNA binding), GO:0003682 (chromatin binding)
L_2HZ2DC	3	2	1	1	4	2	9	2	4	0	3	2	2	4	1.79592	0.363848	vicilin-like antimicrobial peptides 2-2-like [Glycine max]; IPR014710 (RmlC-like jelly roll fold); GO:0045735 (nutrient reservoir activity)
L_RLPT44	4	2	0	1	2	2	2	0	1	2	0	1	0	1	1.79592	0.47912	hypothetical protein
L_DFQBJF	2	1	2	0	2	1	1	1	1	1	9	0	0	1	1.79592	0.476168	Plant invertase/pectin methylesterase inhibitor superfamily protein; IPR006501 (Pectinesterase inhibitor domain); GO:0004857 (enzyme inhibitor activity), GO:0030599 (pectinesterase activity)
L_1G3STJ	4	4	2	1	4	4	5	0	2	2	0	6	5	10	1.79592	0.459056	helix loop helix DNA-binding domain protein; IPR011598 (Myc-type, basic helix-loop-helix (bHLH) domain); GO:0046983 (protein dimerization activity)
L_08XP6F	7	24	4	5	12	5	0	10	10	7	7	3	8	11	1.79388	0.216373	probable CCR4-associated factor 1 homolog 11-like [Glycine max]; IPR006941 (Ribonuclease CAF1), IPR012337 (Ribonuclease H-like domain); GO:0003676 (nucleic acid binding), GO:0005634 (nucleus)
L_B85CF3	2	1	5	2	3	1	2	1	2	2	2	2	2	3	1.79186	0.452091	60S acidic ribosomal protein P0-1; IPR001790 (Ribosomal protein L10/acidic P0); GO:0005622 (intracellular), GO:0042254 (ribosome biogenesis)
L_12Q6NM	12	6	7	1	7	8	5	3	5	1	3	0	0	0	1.7907	0.269604	ethylene-responsive transcription factor 1B; IPR016177 (DNA-binding domain); GO:0003677 (DNA binding), GO:0003700 (sequence-specific DNA binding transcription factor activity)
L_5KBSWZ	8	4	0	1	4	6	4	0	2	3	1	2	0	1	1.78983	0.349445	leguminosin group486 secreted peptide
L_2JKG74	4	1	1	3	4	4	6	1	4	1	1	1	3	5	1.78983	0.376516	anthocyanin 5-aromatic acyltransferase-like [Glycine max]; IPR003480 (Transferase), IPR023213 (Chloramphenicol acetyltransferase-like domain)
L_52XY0Y	2	3	1	0	3	2	3	2	2	2	3	2	2	6	1.78378	0.478742	calcium-binding EF hand protein; IPR000261 (EPS15 homology (EH)), IPR001401 (Dynamin, GTPase domain), IPR011992 (EF-hand domain pair), IPR027417 (P-loop containing nucleoside triphosphate hydrolase); GO:0003924 (GTPase activity), GO:0005509 (calcium ion binding), GO:0005515 (protein binding), GO:0005525 (GTP binding)
L_47D6ZW	5	2	3	0	3	2	1	2	1	3	3	2	2	4	1.78378	0.479212	ATP-citrate synthase (ATP-citrate (Pro-S-)-lyase) n=2 Tax=Nautiliaceae RepID=B9L917_NAUPA; IPR002020 (Citrate synthase-like), IPR005810 (Succinyl-CoA ligase, alpha subunit), IPR016040 (NAD(P)-binding domain), IPR016102 (Succinyl-CoA synthetase-like); GO:0003824 (catalytic activity), GO:0003878 (ATP citrate synthase activity), GO:0004775 (succinate-CoA ligase (ADP-forming) activity), GO:0008152 (m…
L_4HSBTD	3	2	2	2	3	2	2	1	2	2	3	2	2	4	1.78378	0.484226	cation/H+ exchanger 18; IPR006153 (Cation/H+ exchanger); GO:0006812 (cation transport), GO:0015299 (solute:hydrogen antiporter activity), GO:0016021 (integral component of membrane), GO:0055085 (transmembrane transport)
L_4S3YLQ	3	2	2	2	3	2	1	1	1	4	3	2	2	4	1.78378	0.478206	histone deacetylase 6; IPR000286 (Histone deacetylase superfamily), IPR023801 (Histone deacetylase domain); GO:0004407 (histone deacetylase activity), GO:0016575 (histone deacetylation)
L_69DCB4	4	2	2	2	3	2	2	2	2	1	3	1	1	2	1.78378	0.448742	26S proteasome non-ATPase regulatory subunit 3; IPR000717 (Proteasome component (PCI) domain), IPR013143 (PCI/PINT associated module), IPR013586 (26S proteasome regulatory subunit, C-terminal); GO:0000502 (proteasome complex), GO:0005515 (protein binding), GO:0030234 (enzyme regulator activity), GO:0042176 (regulation of protein catabolic process)
L_D0J8MY	3	2	2	0	2	2	1	1	1	1	1	1	1	2	1.78378	0.523477	Calcium-binding EF hand family protein; IPR011992 (EF-hand domain pair); GO:0005509 (calcium ion binding)
L_QRP44G	3	2	2	1	2	1	2	0	1	1	1	1	1	2	1.78378	0.52462	plant-specific B3-DNA-binding domain protein; IPR015300 (DNA-binding pseudobarrel domain); GO:0003677 (DNA binding)
L_9QWQ29	2	0	1	1	2	1	2	1	1	3	1	2	2	4	1.78378	0.557012	succinate dehydrogenase [ubiquinone] iron-sulfur subunit; IPR004489 (Succinate dehydrogenase/fumarate reductase iron-sulphur protein), IPR009051 (Alpha-helical ferredoxin), IPR012675 (Beta-grasp domain), IPR017896 (4Fe-4S ferredoxin-type, iron-sulphur binding domain); GO:0006099 (tricarboxylic acid cycle), GO:0009055 (electron carrier activity), GO:0016491 (oxidoreductase activity), GO:0051536 (i…
L_B22WKB	2	1	1	1	2	1	1	2	2	1	1	3	1	4	1.78378	0.563014	ATP-dependent (S)-NAD(P)H-hydrate dehydratase; IPR000631 (YjeF C-terminal domain, carbohydrate kinase-related), IPR026599 (ADP/ATP-dependent (S)-NAD(P)H-hydrate dehydratase)
L_BLTYJB	3	2	2	0	2	1	1	1	1	1	4	1	1	2	1.78378	0.540191	uncharacterized protein LOC100806760 [Glycine max]; IPR003101 (Coactivator CBP, KIX domain); GO:0003712 (transcription cofactor activity)
L_D0FXDC	3	1	1	0	2	1	1	2	1	3	1	1	1	2	1.78378	0.518487	Cyclopropane-fatty-acyl-phospholipid synthase; IPR003333 (Mycolic acid cyclopropane synthase); GO:0008610 (lipid biosynthetic process)
L_D28DCZ	3	1	1	2	2	1	1	2	1	1	1	1	1	2	1.78378	0.530174	eukaryotic translation initiation factor 3 subunit I; IPR015943 (WD40/YVTN repeat-like-containing domain), IPR020472 (G-protein beta WD-40 repeat), IPR027525 (Eukaryotic translation initiation factor 3 subunit I); GO:0003743 (translation initiation factor activity), GO:0005515 (protein binding), GO:0005737 (cytoplasm), GO:0005852 (eukaryotic translation initiation factor 3 complex)
L_D6Z5C8	3	2	2	1	2	2	1	1	1	0	1	1	1	2	1.78378	0.52534	DNAJ heat shock family protein; IPR001623 (DnaJ domain)
L_DZW0R3	1	1	1	1	2	1	3	2	1	1	1	1	1	2	1.78378	0.518098	Pentatricopeptide repeat (PPR) superfamily protein; IPR002885 (Pentatricopeptide repeat), IPR011990 (Tetratricopeptide-like helical); GO:0005515 (protein binding)
L_S53G1C	2	1	1	1	1	0	0	0	0	1	2	1	1	2	1.78378	0.679556	uncharacterized protein LOC100813264 isoform X2 [Glycine max]; IPR024752 (Myb/SANT-like domain)
L_S5D26S	2	1	1	1	1	0	0	0	0	1	2	1	1	2	1.78378	0.679556	basic helix loop helix (bHLH) family transcription factor; IPR011598 (Myc-type, basic helix-loop-helix (bHLH) domain), IPR025610 (Transcription factor MYC/MYB N-terminal); GO:0046983 (protein dimerization activity)
L_S782Q1	2	1	1	1	2	2	2	1	2	1	1	0	0	0	1.78378	0.474211	2-oxoglutarate (2OG) and Fe(II)-dependent oxygenase superfamily protein; IPR002283 (Isopenicillin N synthase), IPR026992 (Non-haem dioxygenase N-terminal domain), IPR027443 (Isopenicillin N synthase-like); GO:0005506 (iron ion binding), GO:0016491 (oxidoreductase activity), GO:0055114 (oxidation-reduction process)
L_V78XNS	2	1	1	1	1	1	0	0	0	0	2	1	1	2	1.78378	0.679487	receptor-like protein kinase 2; IPR001611 (Leucine-rich repeat), IPR025875 (Leucine rich repeat 4); GO:0005515 (protein binding)
L_TBGFHT	2	1	1	1	1	1	0	0	0	0	2	1	0	2	1.78378	0.660291	stem-specific protein TSJT1-like [Glycine max]; IPR024286 (Domain of unknown function DUF3700)
L_DKYN2J	4	1	1	2	2	2	1	0	1	1	4	0	0	0	1.78378	0.488963	RING-H2 zinc finger protein, putative; IPR013083 (Zinc finger, RING/FYVE/PHD-type); GO:0005515 (protein binding), GO:0008270 (zinc ion binding)
L_H1LP3J	2	1	1	2	2	1	2	1	1	2	1	0	0	0	1.78378	0.473675	Pentatricopeptide repeat (PPR) superfamily protein; IPR002885 (Pentatricopeptide repeat), IPR011990 (Tetratricopeptide-like helical); GO:0005515 (protein binding)
L_CT1F4F	3	2	0	1	2	1	3	1	2	0	1	1	0	2	1.78378	0.496991	protein yippee-like isoform X2 [Glycine max]; IPR004910 (Yippee/Mis18)
L_DJMD6P	4	3	0	0	2	1	2	1	1	1	1	0	0	4	1.78378	0.487482	Unknown protein
L_D55HT0	3	2	0	2	2	2	1	0	1	2	1	2	2	2	1.78378	0.547176	uncharacterized protein LOC100775242 [Glycine max]
L_DN5KRK	4	2	0	2	2	2	1	1	1	1	1	0	1	0	1.78378	0.490809	transcription factor bHLH140-like [Glycine max]; IPR011598 (Myc-type, basic helix-loop-helix (bHLH) domain); GO:0046983 (protein dimerization activity)
L_FPKJHJ	4	2	0	1	2	2	1	2	1	1	1	0	1	0	1.78378	0.491359	uncharacterized protein LOC100786285 [Glycine max]
L_BRFLHD	3	1	0	2	2	1	2	1	2	1	1	1	1	2	1.78378	0.524142	reactive oxygen species modulator 1; IPR018450 (Reactive oxygen species modulator 1)
L_QJWFBL	2	1	0	0	1	1	0	1	1	0	2	1	1	2	1.78378	0.679908	cysteine-rich PDZ-binding protein-like [Glycine max]; IPR019367 (PDZ-binding protein, CRIPT)
L_W4LF83	1	1	0	1	1	1	1	1	0	0	2	0	0	0	1.78378	0.620267	Unknown protein
L_TQ4WPT	2	1	0	1	1	0	1	1	0	0	2	0	0	2	1.78378	0.640934	Unknown protein
L_V5H2LC	2	1	0	0	1	1	1	0	0	1	2	0	0	2	1.78378	0.641346	transmembrane protein, putative
L_9761BG	5	2	0	1	2	1	1	0	2	2	1	1	1	2	1.78378	0.519454	mitochondrial import inner membrane translocase subunit TIM10 [Glycine max]; IPR004217 (Tim10/DDP family zinc finger), IPR027247 (Mitochondrial import inner membrane translocase subunit Tim10/Tim12); GO:0045039 (protein import into mitochondrial inner membrane)
L_0B1X2D	18	11	10	5	12	10	17	2	2	5	2	5	6	10	1.77978	0.230091	cysteine-rich receptor-kinase-like protein; IPR002902 (Gnk2-homologous domain), IPR011009 (Protein kinase-like domain), IPR013320 (Concanavalin A-like lectin/glucanase, subgroup); GO:0004672 (protein kinase activity), GO:0004674 (protein serine/threonine kinase activity), GO:0005524 (ATP binding), GO:0006468 (protein phosphorylation)
L_22HN05	9	2	3	1	4	3	3	1	2	3	3	3	2	5	1.77778	0.420793	MATE efflux family protein; IPR002528 (Multi antimicrobial extrusion protein); GO:0006855 (drug transmembrane transport), GO:0015238 (drug transmembrane transporter activity), GO:0015297 (antiporter activity), GO:0016020 (membrane), GO:0055085 (transmembrane transport)
L_0Z6HXN	8	5	5	3	6	5	3	3	3	3	5	4	3	6	1.77578	0.348672	glyceraldehyde-3-phosphate dehydrogenase C2; IPR020831 (Glyceraldehyde/Erythrose phosphate dehydrogenase family); GO:0006006 (glucose metabolic process), GO:0050661 (NADP binding), GO:0051287 (NAD binding), GO:0055114 (oxidation-reduction process)
L_8FY5ZD	2	1	2	0	2	2	2	0	1	1	2	3	2	7	1.77181	0.579825	alpha/beta-Hydrolases superfamily protein
L_CRH9G5	3	1	2	1	2	1	1	1	2	1	2	1	1	1	1.77181	0.533791	UDP-N-acetylglucosamine transferase subunit ALG14 isoform X6 [Glycine max]; IPR013969 (Oligosaccharide biosynthesis protein Alg14-like)
L_38QL2J	4	8	3	0	4	2	4	2	1	2	1	1	1	2	1.77181	0.329613	shikimate O-hydroxycinnamoyltransferase [Glycine max]; IPR003480 (Transferase), IPR023213 (Chloramphenicol acetyltransferase-like domain)
L_7Y8LVX	2	1	1	0	2	1	1	2	2	1	2	2	4	7	1.77181	0.592921	Late embryogenesis abundant (LEA) protein
L_C8LVTX	2	1	1	1	2	2	2	1	1	1	2	0	2	3	1.77181	0.539796	DEAD-box ATP-dependent RNA helicase; IPR001650 (Helicase, C-terminal), IPR001878 (Zinc finger, CCHC-type), IPR014001 (Helicase, superfamily 1/2, ATP-binding domain), IPR014014 (RNA helicase, DEAD-box type, Q motif), IPR027417 (P-loop containing nucleoside triphosphate hydrolase); GO:0003676 (nucleic acid binding), GO:0004386 (helicase activity), GO:0005524 (ATP binding), GO:0008026 (ATP-dependent…
L_996WKD	2	2	2	1	2	1	1	1	1	1	2	2	2	3	1.77181	0.573606	uncharacterized protein LOC100804348 isoform X8 [Glycine max]; IPR005484 (Ribosomal protein L18/L5); GO:0003735 (structural constituent of ribosome), GO:0005622 (intracellular), GO:0005840 (ribosome), GO:0006412 (translation)
L_7Q9G93	3	3	3	2	3	2	2	1	1	2	2	1	1	2	1.76786	0.437201	formate dehydrogenase; IPR006139 (D-isomer specific 2-hydroxyacid dehydrogenase, catalytic domain), IPR016040 (NAD(P)-binding domain); GO:0008152 (metabolic process), GO:0048037 (cofactor binding), GO:0051287 (NAD binding), GO:0055114 (oxidation-reduction process)
L_5CYK44	2	2	3	1	3	2	2	2	2	2	2	2	2	4	1.76786	0.474036	NAD-dependent epimerase/dehydratase n=1 Tax=Leptolyngbya sp. PCC 7376 RepID=K9PVG9_9CYAN; IPR016040 (NAD(P)-binding domain)
L_785V43	3	1	3	2	3	2	1	1	1	5	2	1	1	2	1.76786	0.424351	ATP binding/protein serine/threonine kinase [Glycine max]; IPR001611 (Leucine-rich repeat), IPR003591 (Leucine-rich repeat, typical subtype), IPR011009 (Protein kinase-like domain), IPR013210 (Leucine-rich repeat-containing N-terminal, type 2), IPR013320 (Concanavalin A-like lectin/glucanase, subgroup), IPR025875 (Leucine rich repeat 4); GO:0004672 (protein kinase activity), GO:0004674 (protein s…
L_65WH4Y	4	2	2	2	3	2	2	2	2	1	2	1	1	4	1.76786	0.453679	uncharacterized protein At1g66480-like [Glycine max]; IPR025322 (Protein of unknown function DUF4228, plant)
L_6HT5QY	4	2	2	2	3	2	2	2	2	1	2	0	1	4	1.76786	0.439484	uncharacterized protein LOC100811015 [Glycine max]; IPR006342 (Methyltransferase FkbM), IPR013216 (Methyltransferase type 11); GO:0008152 (metabolic process), GO:0008168 (methyltransferase activity)
L_8T6H7H	4	2	1	2	3	2	3	2	2	2	2	0	0	0	1.76786	0.407481	Eukaryotic aspartyl protease family protein; IPR001461 (Aspartic peptidase), IPR021109 (Aspartic peptidase domain); GO:0004190 (aspartic-type endopeptidase activity), GO:0006508 (proteolysis)
L_CR2WQZ	1	6	6	3	3	3	0	0	0	0	0	2	2	1	1.76	0.387557	peptide transporter 3; IPR000109 (Proton-dependent oligopeptide transporter family), IPR016196 (Major facilitator superfamily domain, general substrate transporter); GO:0005215 (transporter activity), GO:0006810 (transport), GO:0016020 (membrane)
L_5GX9WL	4	2	2	0	3	2	2	2	3	2	3	1	2	3	1.76	0.463208	Protein kinase superfamily protein; IPR011009 (Protein kinase-like domain), IPR013320 (Concanavalin A-like lectin/glucanase, subgroup); GO:0004672 (protein kinase activity), GO:0004674 (protein serine/threonine kinase activity), GO:0005524 (ATP binding), GO:0006468 (protein phosphorylation)
L_XLZR18	2	0	4	1	1	0	0	0	0	0	0	0	0	1	1.76	0.577378	SAUR-like auxin-responsive protein family; IPR003676 (Auxin-induced protein, ARG7)
L_V1KBSH	2	1	2	0	1	2	0	0	0	0	0	0	4	1	1.76	0.638004	putative uncharacterized protein DDB_G0282499-like [Glycine max]; IPR008586 (Protein of unknown function DUF868, plant)
L_9ZC0G3	3	2	2	0	2	1	1	1	1	1	3	2	2	4	1.76	0.580945	Regulator of chromosome condensation (RCC1) family protein; IPR009091 (Regulator of chromosome condensation 1/beta-lactamase-inhibitor protein II)
L_WVV57F	2	1	2	1	1	1	0	0	0	0	0	1	0	1	1.76	0.62868	hypothetical protein
L_X24B6G	2	1	1	0	1	0	1	0	1	1	0	0	0	1	1.76	0.619931	CLAVATA3/ESR-RELATED 17
L_T0DGWY	3	2	2	1	2	2	2	0	1	1	0	0	0	0	1.76	0.460494	transmembrane protein, putative
L_TMWB6G	1	4	2	2	2	2	0	0	0	2	0	0	0	0	1.76	0.430829	Protein of unknown function (DUF594); IPR007658 (Protein of unknown function DUF594), IPR025315 (Domain of unknown function DUF4220)
L_SP5ZXX	2	1	1	0	1	0	1	0	0	1	3	1	1	1	1.76	0.6737	CLAVATA3/ESR (CLE)-related protein 25-like [Glycine max]
L_TGHLWW	2	1	1	1	1	1	0	0	0	1	0	1	1	1	1.76	0.658043	Cysteine/Histidine-rich C1 domain family protein; IPR002219 (Protein kinase C-like, phorbol ester/diacylglycerol binding), IPR004146 (DC1), IPR011424 (C1-like), IPR013083 (Zinc finger, RING/FYVE/PHD-type); GO:0005515 (protein binding), GO:0008270 (zinc ion binding), GO:0035556 (intracellular signal transduction), GO:0047134 (protein-disulfide reductase activity), GO:0055114 (oxidation-reduction p…
L_VPWX2Y	0	1	1	1	1	1	0	0	0	2	0	1	1	1	1.76	0.638257	Transducin/WD40 repeat-like superfamily protein; IPR015943 (WD40/YVTN repeat-like-containing domain); GO:0005515 (protein binding)
L_VZY0TL	2	1	1	1	1	1	0	0	0	1	0	1	1	1	1.76	0.658043	uncharacterized protein LOC102665456 isoform X2 [Glycine max]
L_BBCJN3	4	2	2	0	2	2	1	1	0	1	3	1	1	2	1.76	0.53747	U-box domain-containing protein 17-like [Glycine max]; IPR013083 (Zinc finger, RING/FYVE/PHD-type), IPR016024 (Armadillo-type fold); GO:0000151 (ubiquitin ligase complex), GO:0004842 (ubiquitin-protein ligase activity), GO:0005488 (binding), GO:0005515 (protein binding), GO:0016567 (protein ubiquitination)
L_BP7G49	4	1	1	1	2	2	1	1	1	1	3	1	1	2	1.76	0.549134	RNA polymerase II C-terminal domain phosphatase-like 1-like isoform X1 [Glycine max]; IPR004274 (NLI interacting factor), IPR014720 (Double-stranded RNA-binding domain), IPR023214 (HAD-like domain); GO:0005515 (protein binding)
L_C7PJ4D	2	1	2	2	2	1	1	1	1	1	3	1	1	2	1.76	0.544115	RNA-binding protein 39-like [Glycine max]; IPR012677 (Nucleotide-binding, alpha-beta plait); GO:0000166 (nucleotide binding), GO:0003676 (nucleic acid binding)
L_CYNQ19	4	1	1	1	2	2	2	0	2	1	0	1	1	2	1.76	0.514743	Membrane fusion protein Use1; IPR019150 (Vesicle transport protein, Use1)
L_DZHJMV	2	1	2	1	2	1	1	1	2	2	0	1	1	2	1.76	0.516553	putative membrane-bound O-acyltransferase C24H6.01c-like isoform X1 [Glycine max]; IPR004299 (Membrane bound O-acyl transferase, MBOAT)
L_GZVZF4	2	2	2	0	2	2	2	0	1	2	0	1	1	2	1.76	0.503004	Disease resistance-responsive (dirigent-like protein) family protein; IPR004265 (Plant disease resistance response protein)
L_K0ZVY6	2	2	1	1	2	2	2	1	1	0	3	1	1	2	1.76	0.539056	cation/H+ exchanger 18; IPR006153 (Cation/H+ exchanger); GO:0006812 (cation transport), GO:0015299 (solute:hydrogen antiporter activity), GO:0016021 (integral component of membrane), GO:0055085 (transmembrane transport)
L_PCGK6Z	4	1	2	2	2	1	2	1	1	0	0	1	1	2	1.76	0.514689	Zinc finger (C3HC4-type RING finger) family protein; IPR002035 (von Willebrand factor, type A), IPR013083 (Zinc finger, RING/FYVE/PHD-type); GO:0005515 (protein binding), GO:0008270 (zinc ion binding)
L_WBSKK1	2	2	1	1	1	1	0	0	0	0	0	1	0	1	1.76	0.628944	Phosphate-responsive 1 family protein; IPR006766 (Phosphate-induced protein 1)
L_21BXZQ	5	4	4	1	4	3	2	2	2	2	3	3	2	6	1.76	0.426264	seed linoleate 9S-lipoxygenase; IPR000907 (Lipoxygenase), IPR008976 (Lipase/lipooxygenase, PLAT/LH2), IPR027433 (Lipoxygenase, domain 3); GO:0005506 (iron ion binding), GO:0005515 (protein binding), GO:0016165 (linoleate 13S-lipoxygenase activity), GO:0046872 (metal ion binding), GO:0055114 (oxidation-reduction process)
L_FFHCMC	4	2	1	1	2	0	3	0	2	1	0	0	1	2	1.76	0.488271	UDP-Glycosyltransferase superfamily protein; IPR002213 (UDP-glucuronosyl/UDP-glucosyltransferase); GO:0008152 (metabolic process)
L_W9YDDY	2	1	1	1	1	1	0	0	1	0	0	0	0	1	1.76	0.619622	Late embryogenesis abundant hydroxyproline-rich glycofamily protein n=1 Tax=Theobroma cacao RepID=UPI00042B23A2; IPR004864 (Late embryogenesis abundant protein, LEA-14)
L_3LS6MS	3	1	1	1	2	4	0	0	0	1	0	4	6	12	1.76	0.5701	HXXXD-type acyl-transferase family protein; IPR003480 (Transferase), IPR023213 (Chloramphenicol acetyltransferase-like domain)
L_780CRX	3	2	0	1	2	2	1	1	0	1	6	2	2	4	1.76	0.576876	Pollen Ole e 1 allergen and extensin family protein; IPR006041 (Pollen Ole e 1 allergen/extensin)
L_S12XDL	2	1	0	1	1	1	1	0	1	0	0	1	1	1	1.76	0.657907	Zim17-type zinc finger protein; IPR007853 (Zinc finger, DNL-type), IPR024158 (Mitochondrial import protein TIM15); GO:0008270 (zinc ion binding)
L_79TDZ6	4	2	0	2	2	3	1	0	1	0	0	2	4	6	1.76	0.560393	probable calcium-binding protein CML20 [Glycine max]; IPR001125 (Recoverin like); GO:0005509 (calcium ion binding)
L_MBVHFH	1	1	0	0	1	1	1	0	1	0	0	1	3	7	1.76	0.674214	early nodulin-like protein 1-like [Glycine max]; IPR008972 (Cupredoxin); GO:0005507 (copper ion binding), GO:0009055 (electron carrier activity)
L_0Y0QSZ	5	1	2	2	5	2	9	1	5	2	4	7	6	14	1.75532	0.442962	HXXXD-type acyl-transferase family protein; IPR003480 (Transferase), IPR023213 (Chloramphenicol acetyltransferase-like domain)
L_3HR30V	4	3	3	1	4	5	4	2	3	1	1	2	2	3	1.75415	0.381713	subtilisin-like serine protease 2; IPR015500 (Peptidase S8, subtilisin-related), IPR023828 (Peptidase S8, subtilisin, Ser-active site); GO:0004252 (serine-type endopeptidase activity), GO:0006508 (proteolysis), GO:0042802 (identical protein binding), GO:0043086 (negative regulation of catalytic activity)
L_1QT6QG	6	3	3	3	4	2	2	1	3	2	4	5	2	7	1.75415	0.464302	Sugar transporter SWEET n=2 Tax=Phaseoleae RepID=I1KC00_SOYBN; IPR004316 (SWEET sugar transporter); GO:0016021 (integral component of membrane)
L_7SCZD6	3	2	4	0	3	2	2	2	2	1	4	2	2	4	1.75221	0.47979	cation/H+ exchanger 19; IPR006153 (Cation/H+ exchanger); GO:0006812 (cation transport), GO:0015299 (solute:hydrogen antiporter activity), GO:0016021 (integral component of membrane), GO:0055085 (transmembrane transport)
L_9HFV3X	3	2	2	2	3	2	2	2	2	3	1	0	0	0	1.75221	0.400265	protein SCARECROW-like [Glycine max]; IPR005202 (Transcription factor GRAS)
L_7NZNSS	4	2	2	1	3	2	2	3	2	2	1	0	1	2	1.75221	0.419861	RING-H2 finger protein [Glycine max]; IPR013083 (Zinc finger, RING/FYVE/PHD-type); GO:0005515 (protein binding), GO:0008270 (zinc ion binding)
L_4HGBG2	5	3	2	0	3	2	3	1	1	3	1	2	2	4	1.75221	0.462895	L-ascorbate oxidase [Glycine max]; IPR017760 (L-ascorbate oxidase, plants); GO:0005507 (copper ion binding), GO:0005576 (extracellular region), GO:0016491 (oxidoreductase activity), GO:0055114 (oxidation-reduction process)
L_8DX5P3	5	2	1	2	3	3	2	2	2	2	1	0	0	0	1.75221	0.402187	Cytochrome P450 superfamily protein; IPR001128 (Cytochrome P450); GO:0004497 (monooxygenase activity), GO:0005506 (iron ion binding), GO:0020037 (heme binding), GO:0055114 (oxidation-reduction process)
L_3F7L8G	7	5	0	1	3	2	2	1	2	1	1	2	2	4	1.75221	0.453174	Heavy metal transport/detoxification superfamily protein; IPR006121 (Heavy metal-associated domain, HMA); GO:0030001 (metal ion transport), GO:0046872 (metal ion binding)
L_0HFYV1	9	7	6	3	8	10	5	2	2	6	3	8	6	15	1.75124	0.34168	UDP-Glycosyltransferase superfamily protein; IPR002213 (UDP-glucuronosyl/UDP-glucosyltransferase); GO:0008152 (metabolic process)
L_KGHCVC	2	1	3	2	2	1	1	1	1	1	1	1	1	1	1.74834	0.517347	Pentatricopeptide repeat (PPR) superfamily protein; IPR002885 (Pentatricopeptide repeat), IPR011990 (Tetratricopeptide-like helical); GO:0005515 (protein binding)
L_587KD6	5	3	2	2	4	2	2	2	7	2	2	0	0	0	1.74834	0.342448	flowering promoting factor 1
L_7P1Z18	5	3	3	2	4	3	3	1	4	3	2	0	0	0	1.74834	0.355437	P-loop containing nucleoside triphosphate hydrolases superfamily protein; IPR025753 (AAA-type ATPase, N-terminal domain), IPR027417 (P-loop containing nucleoside triphosphate hydrolase); GO:0000166 (nucleotide binding), GO:0005524 (ATP binding), GO:0017111 (nucleoside-triphosphatase activity)
L_9VGWZR	3	2	1	1	2	2	1	1	1	1	1	2	2	3	1.74834	0.5697	Peroxidase superfamily protein; IPR010255 (Haem peroxidase); GO:0004601 (peroxidase activity), GO:0006979 (response to oxidative stress), GO:0020037 (heme binding), GO:0055114 (oxidation-reduction process)
L_8S2S7F	2	1	1	1	2	1	2	1	1	2	1	2	3	5	1.74834	0.584237	uncharacterized protein LOC100808048 isoform X2 [Glycine max]; IPR028346 (HAUS augmin-like complex subunit 2); GO:0031023 (microtubule organizing center organization), GO:0051225 (spindle assembly)
L_8TFRVV	2	1	2	2	2	1	1	1	1	1	1	3	2	5	1.74834	0.583519	RNA polymerase I specific transcription initiation factor RRN3 protein; IPR007991 (RNA polymerase I specific transcription initiation factor RRN3)
L_98RTLR	2	2	1	1	2	1	2	0	2	1	1	3	2	5	1.74834	0.578023	Pre-mRNA-splicing factor ATP-dependent RNA helicase; IPR001650 (Helicase, C-terminal), IPR007502 (Helicase-associated domain), IPR011709 (Domain of unknown function DUF1605), IPR014001 (Helicase, superfamily 1/2, ATP-binding domain), IPR027417 (P-loop containing nucleoside triphosphate hydrolase); GO:0003676 (nucleic acid binding), GO:0004386 (helicase activity), GO:0005524 (ATP binding), GO:0008…
L_DHYWM1	3	2	0	1	2	2	1	1	1	2	1	1	1	3	1.74834	0.535061	Late embryogenesis abundant 3 (LEA3) family protein; IPR004926 (Late embryogenesis abundant protein, LEA-5); GO:0006950 (response to stress)
L_8P8GHZ	4	3	2	0	3	3	4	2	1	1	2	0	1	1	1.74449	0.411558	pleiotropic drug resistance 11; IPR013525 (ABC-2 type transporter), IPR013581 (Plant PDR ABC transporter associated), IPR027417 (P-loop containing nucleoside triphosphate hydrolase); GO:0000166 (nucleotide binding), GO:0005524 (ATP binding), GO:0016020 (membrane), GO:0016887 (ATPase activity), GO:0017111 (nucleoside-triphosphatase activity)
L_475HBM	4	3	2	2	3	2	2	1	1	2	2	2	3	5	1.74449	0.49914	aspartate aminotransferase; IPR015424 (Pyridoxal phosphate-dependent transferase); GO:0003824 (catalytic activity), GO:0009058 (biosynthetic process), GO:0030170 (pyridoxal phosphate binding)
L_6C8W9J	2	2	4	0	4	10	5	0	1	1	3	0	0	1	1.74257	0.304442	hypothetical protein
L_DTKJ0L	3	1	2	0	2	2	1	1	1	2	2	1	1	2	1.73684	0.537827	PWWP domain-containing protein 2A-like [Glycine max]; IPR000313 (PWWP domain)
L_VXYGW3	1	0	1	0	1	0	0	2	1	1	1	1	1	2	1.73684	0.66752	receptor-like kinase 1; IPR001611 (Leucine-rich repeat), IPR013210 (Leucine-rich repeat-containing N-terminal, type 2); GO:0005515 (protein binding)
L_WWF2KV	0	1	1	0	1	1	1	1	0	1	1	0	0	0	1.73684	0.611999	unknown protein; FUNCTIONS IN: molecular_function unknown; INVOLVED IN: biological_process unknown; LOCATED IN: endomembrane system; EXPRESSED IN: 21 plant structures; EXPRESSED DURING: 12 growth stages; Has 16 Blast hits to 16 proteins in 8 species: Archae - 0; Bacteria - 0; Metazoa - 0; Fungi - 0; Plants - 16; Viruses - 0; Other Eukaryotes - 0 (source: NCBI BLink).
L_W8TQ28	1	1	2	0	1	1	0	0	1	0	1	1	0	2	1.73684	0.648356	Heavy metal transport/detoxification superfamily protein; IPR006121 (Heavy metal-associated domain, HMA); GO:0030001 (metal ion transport), GO:0046872 (metal ion binding)
L_D700PZ	3	1	2	1	2	2	1	1	1	1	2	1	1	2	1.73684	0.545065	sulfate transporter 1; 2; IPR001902 (Sulphate anion transporter); GO:0008271 (secondary active sulfate transmembrane transporter activity), GO:0008272 (sulfate transport), GO:0015116 (sulfate transmembrane transporter activity), GO:0016020 (membrane), GO:0016021 (integral component of membrane), GO:0055085 (transmembrane transport)
L_MSBWTX	4	2	2	1	2	2	1	1	1	0	2	0	0	0	1.73684	0.487808	squamosa promoter binding protein-like 10; IPR004333 (Transcription factor, SBP-box); GO:0003677 (DNA binding), GO:0005634 (nucleus)
L_2N1G1F	6	3	3	2	4	1	3	0	4	5	1	2	2	4	1.73684	0.397438	C4-dicarboxylate transporter/malic acid transport protein; IPR004695 (Voltage-dependent anion channel); GO:0016021 (integral component of membrane), GO:0055085 (transmembrane transport)
L_DJ2J3W	2	0	0	0	1	1	1	0	2	0	1	8	2	4	1.73684	0.702373	NADH-ubiquinone oxidoreductase chain 4 n=2 Tax=Spermatophyta RepID=N0DNX9_PHAAN; IPR003918 (NADH:ubiquinone oxidoreductase); GO:0008137 (NADH dehydrogenase (ubiquinone) activity), GO:0042773 (ATP synthesis coupled electron transport), GO:0055114 (oxidation-reduction process)
L_SL3TSM	2	1	1	1	1	0	1	0	0	1	1	1	1	0	1.73684	0.660022	Pentatricopeptide repeat (PPR) superfamily protein; IPR002885 (Pentatricopeptide repeat), IPR011990 (Tetratricopeptide-like helical); GO:0005515 (protein binding)
L_TQQXRZ	2	1	1	1	1	1	0	0	0	1	1	1	1	0	1.73684	0.660138	microtubule-associated proteins 70-2; IPR009768 (Microtubule-associated protein 70); GO:0007010 (cytoskeleton organization), GO:0008017 (microtubule binding)
L_NLQVFK	4	2	0	2	2	2	1	1	1	1	2	0	1	0	1.73684	0.505157	transcriptional regulator SUPERMAN-like [Glycine max]; IPR013087 (Zinc finger C2H2-type/integrase DNA-binding domain); GO:0003676 (nucleic acid binding), GO:0046872 (metal ion binding)
L_TP3C1R	2	1	0	0	1	1	1	1	0	1	1	0	1	0	1.73684	0.641138	leucine-rich repeat extensin-like protein 1-like [Glycine max]
L_VNZ0W4	2	1	0	0	1	1	1	0	1	1	1	1	0	0	1.73684	0.641231	uncharacterized protein LOC100810368 [Glycine max]
L_9976R5	2	2	0	0	2	1	2	2	1	2	2	2	2	4	1.73684	0.568674	winged-helix DNA-binding transcription factor family protein; IPR009057 (Homeodomain-like), IPR011991 (Winged helix-turn-helix DNA-binding domain); GO:0000786 (nucleosome), GO:0003677 (DNA binding), GO:0003682 (chromatin binding), GO:0005634 (nucleus), GO:0006334 (nucleosome assembly)
L_9DW94G	4	2	2	2	2	2	0	0	1	0	2	2	2	4	1.73684	0.571757	myb transcription factor; IPR009057 (Homeodomain-like); GO:0003677 (DNA binding), GO:0003682 (chromatin binding)
L_C1MHKX	3	1	1	1	2	1	2	1	2	1	2	1	1	2	1.73684	0.544966	cysteine--tRNA ligase, cytoplasmic-like isoform X1 [Glycine max]; IPR009080 (Aminoacyl-tRNA synthetase, class 1a, anticodon-binding), IPR024909 (Cysteinyl-tRNA synthetase/mycothiol ligase); GO:0000166 (nucleotide binding), GO:0004812 (aminoacyl-tRNA ligase activity), GO:0004817 (cysteine-tRNA ligase activity), GO:0005524 (ATP binding), GO:0006418 (tRNA aminoacylation for protein translation), GO:…
L_C6V8L9	3	1	2	0	2	1	1	2	1	2	2	1	1	2	1.73684	0.537848	DNA-directed RNA polymerase II subunit Rpb7; IPR005576 (RNA polymerase Rpb7, N-terminal), IPR012340 (Nucleic acid-binding, OB-fold); GO:0003723 (RNA binding), GO:0003899 (DNA-directed RNA polymerase activity)
L_CMRYHM	3	3	1	1	2	1	1	1	1	1	2	1	1	2	1.73684	0.540136	Protein of unknown function (DUF607); IPR006769 (Coiled-coil domain containing protein 109, C-terminal)
L_H6MS0Y	4	1	1	1	2	2	1	1	1	2	2	0	0	0	1.73684	0.493252	Electron carrier/ protein disulfide oxidoreductase n=1 Tax=Arabidopsis thaliana RepID=Q2V3X0_ARATH; IPR012336 (Thioredoxin-like fold); GO:0009055 (electron carrier activity), GO:0015035 (protein disulfide oxidoreductase activity), GO:0045454 (cell redox homeostasis)
L_MDSFR7	3	2	1	1	2	2	2	1	1	0	2	1	1	2	1.73684	0.539478	myb transcription factor; IPR009057 (Homeodomain-like); GO:0003677 (DNA binding), GO:0003682 (chromatin binding)
L_S5S2R9	1	1	0	0	1	1	1	1	1	0	1	1	1	2	1.73684	0.677524	cinnamoyl coa reductase; IPR001509 (NAD-dependent epimerase/dehydratase), IPR016040 (NAD(P)-binding domain); GO:0003824 (catalytic activity), GO:0044237 (cellular metabolic process), GO:0050662 (coenzyme binding)
L_S85BDW	1	1	1	0	1	1	1	0	1	0	1	1	1	2	1.73684	0.677534	thioredoxin O1; IPR005746 (Thioredoxin), IPR012336 (Thioredoxin-like fold); GO:0006662 (glycerol ether metabolic process), GO:0015035 (protein disulfide oxidoreductase activity), GO:0045454 (cell redox homeostasis)
L_T92L3Y	1	1	1	1	1	1	0	0	0	1	1	1	1	2	1.73684	0.677288	lysm domain GPI-anchored protein 1 precursor; IPR018392 (LysM domain); GO:0016998 (cell wall macromolecule catabolic process)
L_V1B477	1	1	1	0	1	0	1	2	0	0	1	1	1	2	1.73684	0.667328	Clavata3/ESR (CLE) gene family member
L_V3B7X6	0	2	2	2	1	0	0	0	0	0	1	0	0	0	1.73684	0.580569	S-adenosyl-L-methionine-dependent methyltransferases superfamily protein; IPR005299 (SAM dependent carboxyl methyltransferase); GO:0008168 (methyltransferase activity)
L_V61BDL	2	1	1	1	1	1	1	0	0	0	1	0	0	0	1.73684	0.621526	Pentatricopeptide repeat (PPR) superfamily protein; IPR002885 (Pentatricopeptide repeat), IPR011990 (Tetratricopeptide-like helical); GO:0005515 (protein binding)
L_VQ0ZXY	1	1	1	1	1	1	0	0	0	1	1	1	1	2	1.73684	0.677288	LOB domain-containing protein 41; IPR004883 (Lateral organ boundaries, LOB)
L_WHKQY3	2	1	1	1	1	1	0	0	0	1	1	0	0	0	1.73684	0.621711	DNA-binding storekeeper protein-related transcriptional regulator; IPR007592 (Protein of unknown function DUF573)
L_WMXCTZ	2	1	1	1	1	1	0	0	1	0	1	0	0	0	1.73684	0.621716	nuclear factor Y, subunit C3; IPR009072 (Histone-fold); GO:0005622 (intracellular), GO:0043565 (sequence-specific DNA binding), GO:0046982 (protein heterodimerization activity)
L_WPR69B	2	1	1	1	1	1	0	0	0	1	1	0	0	0	1.73684	0.621711	uncharacterized protein LOC100788888 [Glycine max]; IPR012862 (Protein of unknown function DUF1635)
L_WTX931	2	1	1	1	1	1	0	0	0	1	1	0	0	0	1.73684	0.621711	myb-like protein X-like [Glycine max]
L_WV1FCY	2	1	1	1	1	0	1	0	1	0	1	0	0	0	1.73684	0.6216	sigma factor binding protein 1, chloroplastic-like [Glycine max]; IPR008889 (VQ)
L_WVM7ZF	2	1	1	1	1	1	1	0	0	0	1	0	0	0	1.73684	0.621526	Protein of unknown function (DUF581); IPR007650 (Protein of unknown function DUF581)
L_WVY14X	2	1	1	1	1	1	0	0	0	1	1	0	0	0	1.73684	0.621711	Forkhead-associated (FHA) domain-containing protein; IPR008984 (SMAD/FHA domain), IPR025999 (Microspherule protein, N-terminal domain); GO:0005515 (protein binding)
L_SJ6RD4	1	1	0	0	1	0	1	1	1	1	1	0	1	2	1.73684	0.658362	Plant basic secretory protein (BSP) family protein; IPR007541 (Uncharacterised protein family, basic secretory protein)
L_THTCTP	1	1	0	1	1	1	1	1	0	0	1	0	1	2	1.73684	0.657863	Cytochrome c oxidase, subunit Vib family protein; IPR003213 (Cytochrome c oxidase, subunit VIb); GO:0004129 (cytochrome-c oxidase activity), GO:0005739 (mitochondrion)
L_VJ90VF	1	1	1	1	1	1	0	1	0	0	1	0	1	2	1.73684	0.658004	seed biotin-containing protein SBP65-like [Glycine max]
L_W48ZW3	1	1	1	1	1	0	1	0	1	0	1	1	0	2	1.73684	0.65798	translocase of chloroplast 90, chloroplastic-like isoform X5 [Glycine max]; IPR006703 (AIG1), IPR027417 (P-loop containing nucleoside triphosphate hydrolase); GO:0005525 (GTP binding)
L_V29RBS	1	1	0	0	1	0	1	1	2	0	1	0	0	2	1.73684	0.629793	uncharacterized protein DDB_G0271670-like [Glycine max]
L_VBFVP8	1	0	1	1	1	1	1	1	0	0	1	0	0	2	1.73684	0.638624	EndA/NucM family nuclease; IPR007346 (Endonuclease I); GO:0004518 (nuclease activity)
L_VC89MB	1	1	1	0	1	1	1	1	0	0	1	0	0	2	1.73684	0.639048	Tetratricopeptide repeat (TPR)-like superfamily protein; IPR011990 (Tetratricopeptide-like helical); GO:0005515 (protein binding)
L_GQQB57	4	2	0	0	2	2	2	1	1	2	2	0	0	0	1.73684	0.47989	unknown protein
L_1RLL4M	9	1	1	2	4	5	4	0	3	3	1	3	2	6	1.73684	0.41181	beta-galactosidase 7; IPR000922 (D-galactoside/L-rhamnose binding SUEL lectin domain), IPR001944 (Glycoside hydrolase, family 35), IPR017853 (Glycoside hydrolase, superfamily); GO:0005975 (carbohydrate metabolic process), GO:0030246 (carbohydrate binding)
L_MTMHQD	1	1	0	0	1	1	1	0	1	1	1	3	2	2	1.73684	0.702157	blue copper protein-like [Glycine max]; IPR008972 (Cupredoxin); GO:0005507 (copper ion binding), GO:0009055 (electron carrier activity)
L_THD1X6	2	1	0	0	1	1	1	1	1	0	1	2	1	0	1.73684	0.670064	RING-H2 finger protein 2B; IPR013083 (Zinc finger, RING/FYVE/PHD-type); GO:0005515 (protein binding), GO:0008270 (zinc ion binding)
L_RT95RG	2	1	0	0	1	1	1	1	1	0	1	1	1	0	1.73684	0.660373	Nucleoside diphosphate kinase family protein; IPR001564 (Nucleoside diphosphate kinase); GO:0004550 (nucleoside diphosphate kinase activity), GO:0005524 (ATP binding), GO:0006165 (nucleoside diphosphate phosphorylation), GO:0006183 (GTP biosynthetic process), GO:0006228 (UTP biosynthetic process), GO:0006241 (CTP biosynthetic process)
L_V884RH	2	1	0	1	1	0	1	1	1	0	1	1	1	0	1.73684	0.660016	blue copper protein-like [Glycine max]; IPR008972 (Cupredoxin); GO:0005507 (copper ion binding), GO:0009055 (electron carrier activity)
L_DJTLM9	4	2	0	2	2	2	1	0	1	2	2	0	0	0	1.73684	0.480851	abscisic acid receptor; IPR019587 (Polyketide cyclase/dehydrase), IPR023393 (START-like domain)
L_QTBVK6	1	1	0	1	1	0	1	1	0	1	1	1	1	2	1.73684	0.677162	Putative methyltransferase family protein; IPR019410 (Nicotinamide N-methyltransferase-like)
L_RBF4GK	1	0	1	2	1	1	1	0	0	0	1	1	1	2	1.73684	0.665861	Lactoylglutathione lyase / glyoxalase I family protein; IPR025870 (Glyoxalase-like domain)
L_RLN6J8	1	1	0	0	1	1	1	1	0	1	1	1	1	2	1.73684	0.677518	Alkylated DNA repair protein alkB like protein 8 n=3 Tax=Myotis RepID=S7NQ94_MYOBR; IPR005123 (Oxoglutarate/iron-dependent dioxygenase), IPR027450 (Alpha-ketoglutarate-dependent dioxygenase AlkB-like); GO:0016491 (oxidoreductase activity), GO:0055114 (oxidation-reduction process)
L_TCWNLV	2	1	0	0	1	1	1	0	1	1	1	0	0	0	1.73684	0.622001	uncharacterized protein LOC100789589 isoform X2 [Glycine max]
L_VLFQR9	2	1	0	1	1	1	1	0	1	0	1	0	0	0	1.73684	0.621576	hypothetical protein
L_W1MG9W	2	1	0	1	1	1	1	0	0	1	1	0	0	0	1.73684	0.62157	CLE15 protein n=1 Tax=Glycine max RepID=E9L561_SOYBN
L_FH7W23	3	3	0	2	2	0	2	2	1	0	2	0	1	2	1.73684	0.505376	bromodomain-containing protein 9-like [Glycine max]; IPR001487 (Bromodomain); GO:0005515 (protein binding)
L_2YLTR3	5	2	3	2	3	1	2	1	1	2	3	3	3	6	1.73684	0.524766	Calmodulin-binding protein; IPR012416 (Calmodulin binding protein-like)
L_C0NST2	3	2	2	1	3	1	3	0	3	5	0	1	1	2	1.73684	0.405742	UPF0481 protein At3g47200-like [Glycine max]; IPR004158 (Protein of unknown function DUF247, plant)
L_7VCB9G	10	5	2	1	3	4	0	0	0	1	0	1	1	4	1.73684	0.407209	transcription termination factor, mitochondrial-like [Glycine max]; IPR003690 (Mitochodrial transcription termination factor-related)
L_3JR181	3	2	2	2	3	2	2	2	2	1	3	3	3	6	1.73684	0.523445	polygalacturonase-like [Glycine max]; IPR000743 (Glycoside hydrolase, family 28), IPR011050 (Pectin lyase fold/virulence factor); GO:0004650 (polygalacturonase activity), GO:0005975 (carbohydrate metabolic process)
L_6RFNNR	3	2	0	0	3	1	2	2	5	4	3	1	1	2	1.73684	0.423961	uncharacterized protein LOC100802913 [Glycine max]
L_11D4V8	5	3	3	5	6	6	6	4	3	3	3	2	3	6	1.73684	0.31999	lysosomal beta glucosidase-like isoform X4 [Glycine max]; IPR002772 (Glycoside hydrolase family 3 C-terminal domain), IPR017853 (Glycoside hydrolase, superfamily), IPR026892 (Glycoside hydrolase family 3); GO:0005975 (carbohydrate metabolic process)
L_21MZGS	8	6	4	1	5	8	3	0	3	1	2	1	1	4	1.73684	0.31995	UDP-Glycosyltransferase superfamily protein; IPR002213 (UDP-glucuronosyl/UDP-glucosyltransferase); GO:0008152 (metabolic process)
L_0Y83V9	11	10	3	0	7	9	4	4	4	3	2	3	2	5	1.73358	0.278395	FASCICLIN-like arabinogalactan-protein 12; IPR000782 (FAS1 domain)
L_2XJ4Q9	3	3	1	3	3	2	2	1	3	1	1	5	3	5	1.72926	0.511272	myb transcription factor; IPR009057 (Homeodomain-like); GO:0003677 (DNA binding), GO:0003682 (chromatin binding)
L_8DY2J5	4	2	2	0	2	2	2	0	1	0	0	5	5	7	1.72549	0.591086	Protein kinase superfamily protein; IPR011009 (Protein kinase-like domain), IPR013320 (Concanavalin A-like lectin/glucanase, subgroup); GO:0004672 (protein kinase activity), GO:0004674 (protein serine/threonine kinase activity), GO:0005524 (ATP binding), GO:0006468 (protein phosphorylation)
L_23HBSQ	7	4	3	1	4	3	2	1	2	3	3	4	3	8	1.72549	0.463855	Auxin efflux carrier family protein; IPR004776 (Auxin efflux carrier); GO:0016021 (integral component of membrane), GO:0055085 (transmembrane transport)
L_55Z87V	4	2	0	0	2	0	2	1	2	2	0	6	5	7	1.72549	0.59541	Ethylene insensitive 3 family protein; IPR023278 (Ethylene insensitive 3-like protein, DNA-binding domain); GO:0003700 (sequence-specific DNA binding transcription factor activity), GO:0005634 (nucleus)
L_9NV4BQ	4	1	1	1	2	2	0	1	1	2	3	1	2	3	1.72549	0.570946	transcription factor bHLH79-like [Glycine max]; IPR011598 (Myc-type, basic helix-loop-helix (bHLH) domain); GO:0046983 (protein dimerization activity)
L_FDLMCC	2	4	0	1	2	2	2	0	1	1	0	1	1	3	1.72549	0.500731	Auxin-responsive family protein; IPR004877 (Cytochrome b561, eukaryote), IPR005018 (DOMON domain), IPR017214 (Uncharacterised conserved protein UCP037471); GO:0016021 (integral component of membrane)
L_KDW4Z8	2	2	0	1	2	2	1	1	2	2	0	1	1	3	1.72549	0.520794	scarecrow-like protein 3-like [Glycine max]; IPR005202 (Transcription factor GRAS)
L_06GBCV	23	6	4	4	11	16	9	2	4	6	0	15	11	31	1.72242	0.361832	receptor-like serine/threonine kinase 2; IPR000742 (Epidermal growth factor-like domain), IPR000858 (S-locus glycoprotein), IPR001480 (Bulb-type lectin domain), IPR003609 (Apple-like), IPR011009 (Protein kinase-like domain), IPR013320 (Concanavalin A-like lectin/glucanase, subgroup), IPR024171 (S-receptor-like serine/threonine-protein kinase); GO:0004672 (protein kinase activity), GO:0004674 (pro…
L_1B9K5G	2	1	3	0	6	4	5	2	9	12	1	1	3	4	1.72174	0.268361	Cytochrome P450 superfamily protein; IPR001128 (Cytochrome P450); GO:0005506 (iron ion binding), GO:0020037 (heme binding), GO:0055114 (oxidation-reduction process)
L_6B9DGB	4	2	2	2	3	2	2	2	2	1	5	1	1	2	1.72174	0.465065	unknown protein
L_19JXX0	7	3	0	1	4	3	6	3	1	3	4	7	3	3	1.71987	0.464161	hypothetical protein; IPR027854 (Protein of unknown function DUF4535)
L_0W7J76	1	2	1	1	2	1	0	0	0	0	1	8	17	28	1.71429	0.542295	G-type lectin S-receptor-like serine/threonine-protein kinase At4g27290-like isoform X1 [Glycine max]; IPR000858 (S-locus glycoprotein), IPR001480 (Bulb-type lectin domain), IPR003609 (Apple-like), IPR011009 (Protein kinase-like domain), IPR013320 (Concanavalin A-like lectin/glucanase, subgroup), IPR021820 (S-locus receptor kinase, C-terminal), IPR024171 (S-receptor-like serine/threonine-protein …
L_CQGT8Q	4	2	2	0	2	2	1	1	1	1	1	1	1	2	1.71429	0.531823	methylthioadenosine nucleosidase 1; IPR018017 (Nucleoside phosphorylase); GO:0003824 (catalytic activity), GO:0009116 (nucleoside metabolic process)
L_DTQ6TS	2	1	2	0	2	1	2	2	1	2	1	1	1	2	1.71429	0.527146	Cyclin-dependent protein kinase regulator n=1 Tax=Galdieria sulphuraria RepID=M2XEL8_GALSU; IPR015429 (Cyclin C/H/T/L); GO:0000079 (regulation of cyclin-dependent protein serine/threonine kinase activity), GO:0006396 (RNA processing), GO:0019901 (protein kinase binding)
L_F155DX	2	2	2	1	2	2	1	1	1	1	1	1	1	2	1.71429	0.534636	chloroplastic group IIA intron splicing facilitator CRS1, chloroplastic-like [Glycine max]; IPR001890 (RNA-binding, CRM domain); GO:0003723 (RNA binding)
L_F7XMY5	2	2	2	1	2	2	1	1	1	1	1	1	1	2	1.71429	0.534636	nucleobase-ascorbate transporter 7; IPR006043 (Xanthine/uracil/vitamin C permease); GO:0005215 (transporter activity), GO:0006810 (transport), GO:0016020 (membrane), GO:0055085 (transmembrane transport)
L_G3WWVB	2	2	2	2	2	1	1	1	1	1	1	1	1	2	1.71429	0.534108	E3 ubiquitin-protein ligase COP1-like [Glycine max]; IPR011009 (Protein kinase-like domain), IPR015943 (WD40/YVTN repeat-like-containing domain), IPR020472 (G-protein beta WD-40 repeat); GO:0004672 (protein kinase activity), GO:0005515 (protein binding), GO:0005524 (ATP binding), GO:0006468 (protein phosphorylation)
L_GG51D4	2	2	2	1	2	2	1	1	1	1	1	1	1	2	1.71429	0.534636	short-chain dehydrogenase-reductase B; IPR002347 (Glucose/ribitol dehydrogenase); GO:0008152 (metabolic process), GO:0016491 (oxidoreductase activity)
L_PBG3V4	4	1	2	2	2	2	0	0	1	2	1	0	1	2	1.71429	0.510748	unknown protein; FUNCTIONS IN: molecular_function unknown; INVOLVED IN: biological_process unknown; LOCATED IN: endomembrane system; EXPRESSED IN: root; Has 25 Blast hits to 25 proteins in 6 species: Archae - 0; Bacteria - 0; Metazoa - 0; Fungi - 0; Plants - 25; Viruses - 0; Other Eukaryotes - 0 (source: NCBI BLink).
L_3MHD0K	5	3	2	1	3	1	3	1	1	3	3	2	3	3	1.71429	0.497295	Gibberellin-regulated family protein; IPR003854 (Gibberellin regulated protein)
L_CBPC2Q	2	2	2	1	2	2	1	1	1	1	1	1	2	2	1.71429	0.549008	unknown protein; FUNCTIONS IN: molecular_function unknown; INVOLVED IN: biological_process unknown; LOCATED IN: membrane
L_9HD46J	3	2	2	0	2	1	1	1	1	2	1	2	2	4	1.71429	0.57094	heat shock transcription factor A2; IPR011991 (Winged helix-turn-helix DNA-binding domain), IPR027725 (Heat shock transcription factor family); GO:0003700 (sequence-specific DNA binding transcription factor activity), GO:0005634 (nucleus), GO:0009408 (response to heat), GO:0043565 (sequence-specific DNA binding)
L_9RFJJS	4	2	1	1	2	1	1	1	1	1	4	1	1	2	1.71429	0.555842	Protein kinase superfamily protein; IPR011009 (Protein kinase-like domain); GO:0004672 (protein kinase activity), GO:0005524 (ATP binding), GO:0006468 (protein phosphorylation)
L_B3YFC0	1	1	1	2	2	1	1	1	2	2	1	2	2	4	1.71429	0.569214	Ribonuclease P protein subunit p30 n=1 Tax=Medicago truncatula RepID=G7IU96_MEDTR; IPR002738 (RNase P subunit p30); GO:0003824 (catalytic activity), GO:0004540 (ribonuclease activity), GO:0008033 (tRNA processing)
L_C3XPWT	4	2	2	2	2	1	0	1	1	1	1	1	1	2	1.71429	0.535848	protein DENND6A-like isoform X1 [Glycine max]; IPR012860 (Arf3-interacting protein 1, N-terminal domain), IPR024224 (DENND6)
L_C6CX0V	4	2	1	1	2	1	1	1	1	2	1	1	1	2	1.71429	0.53923	RING-H2 finger protein 2B; IPR013083 (Zinc finger, RING/FYVE/PHD-type); GO:0005515 (protein binding), GO:0008270 (zinc ion binding)
[truncated: 16,556 more rows]

## Sheet: nbs
			glyma	phavu	vigan Sumari	vigra	vigun	cajca	medtr	cicar	tripr	lotja	lupan	aradu	araip	arahy	vigun vs average	avg enrichment p-val	annotation (using the AHRD pipeline)
[truncated: 102 more rows]

[truncated: 2 more sheets: saur, notes]
