# Supplementary material for: The genome of cowpea (Vigna unguiculata [L.] Walp.)
Source: Plant J. 2019 May 28;98(5):767–82. doi: 10.1111/tpj.14349 (PMC6852540; doi:10.1111/tpj.14349)
Supplement: Supplementary file 10 — Data S8. IT97K‐499‐35 genotypic information. [file TPJ-98-767-s010.xlsx]

## Sheet: Sheet1
Data S8. iSelect SNP data of IT97K-499-35 when exported from the GenomeStudio software as Forward Strand and when referring to the orientation of the SNP design sequence within the pseudochromosome sequences.
SNP	iSelect Forward Strand	v1.0 orientation	v1.0
1_0002	GG	-	CC
1_0003	--	-	--
1_0004	AA	-	TT
1_0006	AA	+	AA
1_0007	GG	-	CC
1_0008	AA	+	AA
1_0009	GG	+	GG
1_0010	AA	+	AA
1_0012	GG	+	GG
1_0014	AA	+	AA
1_0015	CC	+	CC
1_0016	CC	+	CC
1_0017	AA	-	TT
1_0018	CC	-	GG
1_0019	GG	+	GG
1_0021	GG	+	GG
1_0022	CC	-	GG
1_0023	AA	-	TT
1_0024	CC	-	GG
1_0027	GG	+	GG
1_0028	AA	-	TT
1_0029	GG	+	GG
1_0030	CC	?	?
1_0031	AA	+	AA
1_0032	AA	+	AA
1_0033	GG	+	GG
1_0034	AA	+	AA
1_0036	CC	-	GG
1_0037	GG	-	CC
1_0038	GG	+	GG
1_0039	GG	+	GG
1_0040	CC	?	?
1_0041	AA	-	TT
1_0043	GG	+	GG
1_0044	CC	-	GG
1_0045	GG	-	CC
1_0047	CC	?	?
1_0048	AA	+	AA
1_0049	AA	+	AA
1_0050	--	?	?
1_0052	AA	-	TT
1_0053	--	+	--
1_0054	GG	+	GG
1_0056	AA	+	AA
1_0057	GG	-	CC
1_0058	AA	-	TT
1_0059	GG	+	GG
1_0060	AA	+	AA
1_0061	TT	+	TT
1_0062	CC	-	GG
1_0063	--	-	--
1_0064	AA	?	?
1_0065	AA	-	TT
1_0066	AA	?	?
1_0067	AA	+	AA
1_0068	AA	-	TT
1_0069	GG	+	GG
1_0070	AA	+	AA
1_0071	GG	+	GG
1_0072	CC	+	CC
1_0074	AA	-	TT
1_0075	TT	+	TT
1_0076	GG	+	GG
1_0077	AA	+	AA
1_0078	AA	-	TT
1_0079	CC	-	GG
1_0080	AA	-	TT
1_0081	AA	-	TT
1_0082	GG	?	?
1_0084	CC	+	CC
1_0085	GG	?	?
1_0086	TT	-	AA
1_0087	GG	+	GG
1_0088	AA	-	TT
1_0089	AA	?	?
1_0091	CC	+	CC
1_0092	AA	-	TT
1_0093	GG	-	CC
1_0095	CC	-	GG
1_0096	AA	-	TT
1_0097	AA	-	TT
1_0099	AA	-	TT
1_0100	AA	-	TT
1_0101	AA	+	AA
1_0102	AA	+	AA
1_0103	AA	+	AA
1_0104	GG	+	GG
1_0105	GG	?	?
1_0106	AA	+	AA
1_0107	CC	+	CC
1_0108	AA	+	AA
1_0109	AA	-	TT
1_0110	GG	-	CC
1_0111	GG	-	CC
1_0112	GG	+	GG
1_0113	CC	+	CC
1_0116	GG	?	?
1_0117	CC	-	GG
1_0119	TT	+	TT
1_0120	AA	-	TT
1_0121	AA	-	TT
1_0122	AA	-	TT
1_0123	--	?	?
1_0125	AA	-	TT
1_0126	GG	+	GG
1_0127	--	+	--
1_0132	--	?	?
1_0134	AA	?	?
1_0136	AA	-	TT
1_0137	GG	-	CC
1_0138	AA	+	AA
1_0139	CC	+	CC
1_0140	AA	+	AA
1_0142	TT	+	TT
1_0143	TT	-	AA
1_0144	AA	?	?
1_0145	AA	+	AA
1_0146	GG	+	GG
1_0147	AA	?	?
1_0148	AA	-	TT
1_0150	GG	-	CC
1_0151	AA	+	AA
1_0153	GG	+	GG
1_0154	--	?	?
1_0155	GG	-	CC
1_0157	AA	-	TT
1_0158	AA	?	?
1_0159	--	+	--
1_0161	AA	+	AA
1_0163	CC	-	GG
1_0164	GG	+	GG
1_0165	GG	-	CC
1_0167	CC	-	GG
1_0168	GG	+	GG
1_0169	AA	+	AA
1_0170	--	?	?
1_0172	AA	-	TT
1_0174	GG	?	?
1_0175	GG	+	GG
1_0176	CC	-	GG
1_0178	AA	-	TT
1_0179	GG	-	CC
1_0180	AA	-	TT
1_0181	CC	?	?
1_0183	GG	+	GG
1_0184	CC	+	CC
1_0185	GG	+	GG
1_0187	AA	-	TT
1_0188	TT	?	?
1_0190	GG	-	CC
1_0191	CC	+	CC
1_0192	AA	?	?
1_0193	GG	+	GG
1_0194	GG	+	GG
1_0195	CC	-	GG
1_0196	CC	+	CC
1_0197	AA	-	TT
1_0198	AA	+	AA
1_0199	GG	-	CC
1_0200	GG	+	GG
1_0201	GG	-	CC
1_0203	--	+	--
1_0204	GG	-	CC
1_0205	AA	+	AA
1_0206	AA	+	AA
1_0207	GG	+	GG
1_0208	AA	+	AA
1_0209	GG	-	CC
1_0210	GG	-	CC
1_0211	AA	+	AA
1_0212	AA	-	TT
1_0213	AA	+	AA
1_0214	--	+	--
1_0215	AA	?	?
1_0217	AA	?	?
1_0219	GG	+	GG
1_0220	AA	-	TT
1_0221	GG	?	?
1_0222	AA	?	?
1_0223	AA	+	AA
1_0224	AA	+	AA
1_0226	TT	-	AA
1_0227	GG	-	CC
1_0228	GG	-	CC
1_0229	CC	-	GG
1_0230	GG	+	GG
1_0231	GG	-	CC
1_0232	GG	-	CC
1_0233	AA	+	AA
1_0234	GG	+	GG
1_0235	GG	-	CC
1_0236	GG	+	GG
1_0237	GG	-	CC
1_0238	GG	+	GG
1_0239	TT	?	?
1_0241	AA	+	AA
1_0242	CC	-	GG
1_0243	GG	?	?
1_0244	--	?	?
1_0246	CC	+	CC
1_0247	AA	-	TT
1_0248	AA	-	TT
1_0249	AA	+	AA
1_0250	GG	-	CC
1_0252	GG	+	GG
1_0254	--	-	--
1_0255	GG	+	GG
1_0257	AA	-	TT
1_0259	GG	-	CC
1_0260	GG	+	GG
1_0261	AA	-	TT
1_0262	--	+	--
1_0264	AA	-	TT
1_0265	--	?	?
1_0266	AA	+	AA
1_0267	TT	+	TT
1_0268	GG	-	CC
1_0270	GG	-	CC
1_0271	GG	+	GG
1_0273	--	+	--
1_0274	AA	?	?
1_0275	AA	+	AA
1_0276	AA	+	AA
1_0277	GG	-	CC
1_0278	AA	+	AA
1_0281	GG	+	GG
1_0283	GG	-	CC
1_0284	GG	+	GG
1_0285	AA	+	AA
1_0287	AA	+	AA
1_0288	AA	+	AA
1_0292	AA	-	TT
1_0294	CC	-	GG
1_0295	GG	-	CC
1_0296	GG	+	GG
1_0297	GG	-	CC
1_0298	AA	-	TT
1_0299	GG	-	CC
1_0300	TT	+	TT
1_0301	--	?	?
1_0302	AA	+	AA
1_0304	GG	?	?
1_0305	AA	?	?
1_0306	AA	+	AA
1_0307	GG	-	CC
1_0308	CC	?	?
1_0311	CC	+	CC
1_0312	GG	-	CC
1_0314	GG	-	CC
1_0317	GG	+	GG
1_0318	AA	-	TT
1_0319	GG	+	GG
1_0320	AA	+	AA
1_0321	CC	+	CC
1_0322	AA	+	AA
1_0323	CC	-	GG
1_0324	CC	+	CC
1_0326	AA	+	AA
1_0328	GG	+	GG
1_0329	GG	-	CC
1_0330	AA	-	TT
1_0332	AA	+	AA
1_0333	AA	?	?
1_0337	AA	-	TT
1_0338	GG	-	CC
1_0339	GG	?	?
1_0344	GG	-	CC
1_0345	AA	-	TT
1_0346	CC	-	GG
1_0347	AA	+	AA
1_0348	GG	+	GG
1_0349	GG	+	GG
1_0351	AA	+	AA
1_0352	GG	+	GG
1_0353	GG	-	CC
1_0354	GG	+	GG
1_0355	AA	-	TT
1_0356	GG	+	GG
1_0357	TT	-	AA
1_0358	AA	-	TT
1_0359	--	-	--
1_0362	AA	+	AA
1_0364	GG	-	CC
1_0365	AA	+	AA
1_0367	GG	-	CC
1_0368	CC	-	GG
1_0369	AA	-	TT
1_0370	AA	+	AA
1_0374	AA	-	TT
1_0375	AA	+	AA
1_0377	GG	-	CC
1_0379	AA	+	AA
1_0380	GG	+	GG
1_0381	GG	+	GG
1_0382	AA	+	AA
1_0384	--	?	?
1_0385	GG	+	GG
1_0387	AA	-	TT
1_0388	TT	?	?
1_0389	GG	+	GG
1_0391	GG	?	?
1_0392	AA	-	TT
1_0394	AA	-	TT
1_0396	GG	+	GG
1_0397	AA	+	AA
1_0398	GG	+	GG
1_0399	GG	-	CC
1_0400	--	-	--
1_0401	AA	?	?
1_0402	GG	+	GG
1_0403	GG	-	CC
1_0404	AA	-	TT
1_0406	GG	?	?
1_0410	AA	-	TT
1_0414	AA	+	AA
1_0415	TT	-	AA
1_0417	GG	+	GG
1_0420	GG	-	CC
1_0422	GG	?	?
1_0425	GG	-	CC
1_0426	AA	-	TT
1_0428	--	+	--
1_0429	AA	+	AA
1_0430	AA	-	TT
1_0431	CC	+	CC
1_0432	--	-	--
1_0435	AA	-	TT
1_0436	CC	+	CC
1_0437	GG	?	?
1_0438	AA	+	AA
1_0439	AA	-	TT
1_0440	GG	+	GG
1_0441	--	?	?
1_0443	GG	-	CC
1_0445	CC	-	GG
1_0446	GG	-	CC
1_0447	--	+	--
1_0448	CC	-	GG
1_0449	GG	-	CC
1_0451	CC	-	GG
1_0452	GG	-	CC
1_0453	GG	?	?
1_0454	GG	-	CC
1_0456	GG	+	GG
1_0457	AA	-	TT
1_0458	CC	-	GG
1_0459	AA	-	TT
1_0460	AA	-	TT
1_0464	CC	-	GG
1_0465	AA	-	TT
1_0469	AA	+	AA
1_0473	GG	+	GG
1_0474	CC	+	CC
1_0475	GG	-	CC
1_0476	TT	-	AA
1_0477	CC	+	CC
1_0478	AA	+	AA
1_0479	GG	+	GG
1_0480	AA	+	AA
1_0481	GG	-	CC
1_0482	GG	+	GG
1_0483	CC	-	GG
1_0484	GG	?	?
1_0485	GG	-	CC
1_0486	AA	?	?
1_0487	CC	?	?
1_0488	GG	+	GG
1_0489	TT	+	TT
1_0491	AA	+	AA
1_0492	--	?	?
1_0493	AA	-	TT
1_0494	--	+	--
1_0498	AA	-	TT
1_0499	GG	+	GG
1_0500	GG	+	GG
1_0501	CC	-	GG
1_0502	GG	?	?
1_0504	GG	-	CC
1_0506	GG	+	GG
1_0507	GG	-	CC
1_0508	AA	?	?
1_0509	--	-	--
1_0511	GG	-	CC
1_0512	AA	-	TT
1_0513	AA	-	TT
1_0514	GG	+	GG
1_0516	GG	-	CC
1_0517	GG	+	GG
1_0519	CC	-	GG
1_0520	GG	+	GG
1_0522	AA	-	TT
1_0524	AA	+	AA
1_0525	GG	-	CC
1_0527	AA	?	?
1_0529	AA	+	AA
1_0530	AA	-	TT
1_0531	GG	+	GG
1_0532	GG	?	?
1_0534	AA	-	TT
1_0535	AA	+	AA
1_0537	AA	+	AA
1_0538	TT	-	AA
1_0539	GG	-	CC
1_0540	GG	-	CC
1_0541	AA	-	TT
1_0543	GG	+	GG
1_0546	AA	+	AA
1_0547	AA	-	TT
1_0548	GG	-	CC
1_0549	CC	+	CC
1_0551	GG	-	CC
1_0553	GG	+	GG
1_0554	AA	+	AA
1_0557	AA	+	AA
1_0558	GG	-	CC
1_0559	TT	+	TT
1_0560	GG	+	GG
1_0562	GG	-	CC
1_0563	AA	+	AA
1_0564	GG	+	GG
1_0565	GG	-	CC
1_0566	AA	-	TT
1_0567	GG	+	GG
1_0568	CC	-	GG
1_0569	--	+	--
1_0570	AA	+	AA
1_0572	AA	?	?
1_0573	--	?	?
1_0574	AA	+	AA
1_0575	GG	+	GG
1_0576	AA	+	AA
1_0578	GG	+	GG
1_0579	--	?	?
1_0580	TT	?	?
1_0585	AA	+	AA
1_0586	AA	+	AA
1_0587	--	+	--
1_0588	GG	+	GG
1_0589	AA	-	TT
1_0591	TT	+	TT
1_0594	AA	-	TT
1_0598	AA	-	TT
1_0599	GG	+	GG
1_0600	GG	?	?
1_0601	AA	-	TT
1_0602	--	?	?
1_0603	AA	-	TT
1_0604	TT	+	TT
1_0605	CC	+	CC
1_0606	GG	-	CC
1_0611	AA	-	TT
1_0614	CC	?	?
1_0616	AA	+	AA
1_0617	GG	-	CC
1_0618	AA	?	?
1_0620	GG	-	CC
1_0621	AA	?	?
1_0624	AA	?	?
1_0625	AA	?	?
1_0626	GG	+	GG
1_0628	CC	-	GG
1_0629	TT	+	TT
1_0633	AA	+	AA
1_0634	GG	+	GG
1_0635	GG	+	GG
1_0636	AA	?	?
1_0637	AA	-	TT
1_0640	--	-	--
1_0641	CC	+	CC
1_0642	AA	+	AA
1_0643	AA	+	AA
1_0644	GG	+	GG
1_0645	CC	-	GG
1_0646	AA	+	AA
1_0647	AA	-	TT
1_0648	AA	+	AA
1_0649	AA	-	TT
1_0650	CC	+	CC
1_0652	GG	-	CC
1_0654	GG	+	GG
1_0656	AA	+	AA
1_0657	GG	-	CC
1_0658	GG	-	CC
1_0659	GG	-	CC
1_0660	AA	-	TT
1_0661	--	?	?
1_0662	AA	+	AA
1_0663	AA	-	TT
1_0665	GG	-	CC
1_0666	GG	-	CC
1_0667	CC	+	CC
1_0670	AA	-	TT
1_0671	GG	-	CC
1_0672	AA	+	AA
1_0673	GG	+	GG
1_0674	AA	+	AA
1_0675	GG	+	GG
1_0676	AA	?	?
1_0677	AA	-	TT
1_0678	AA	+	AA
1_0679	AA	-	TT
1_0681	AA	-	TT
1_0682	GG	-	CC
1_0684	CC	+	CC
1_0686	GG	?	?
1_0687	AA	-	TT
1_0688	GG	+	GG
1_0690	AA	-	TT
1_0691	AA	-	TT
1_0692	AA	+	AA
1_0693	CC	-	GG
1_0694	GG	?	?
1_0695	CC	+	CC
1_0698	GG	-	CC
1_0699	GG	+	GG
1_0701	AA	+	AA
1_0702	CC	+	CC
1_0703	AA	+	AA
1_0706	GG	-	CC
1_0707	CC	+	CC
1_0708	AA	+	AA
1_0709	GG	?	?
1_0710	GG	-	CC
1_0712	GG	-	CC
1_0713	GG	-	CC
1_0716	AA	-	TT
1_0718	AA	+	AA
1_0719	GG	+	GG
1_0720	AA	-	TT
1_0722	CC	+	CC
1_0724	AA	-	TT
1_0725	--	-	--
1_0726	AA	?	?
1_0727	AA	+	AA
1_0728	AA	+	AA
1_0730	GG	-	CC
1_0731	AA	-	TT
1_0732	GG	-	CC
1_0733	GG	-	CC
1_0734	AA	-	TT
1_0736	TT	-	AA
1_0737	AA	?	?
1_0739	CC	-	GG
1_0740	GG	-	CC
1_0741	AA	-	TT
1_0742	TT	+	TT
1_0746	AA	+	AA
1_0748	GG	+	GG
1_0749	GG	+	GG
1_0750	AA	-	TT
1_0751	GG	-	CC
1_0752	CC	+	CC
1_0753	AA	-	TT
1_0754	AA	+	AA
1_0755	CC	-	GG
1_0756	GG	+	GG
1_0757	CC	+	CC
1_0758	AA	+	AA
1_0759	CC	+	CC
1_0760	GG	-	CC
1_0762	AA	+	AA
1_0763	GG	+	GG
1_0764	--	-	--
1_0765	GG	-	CC
1_0769	AA	+	AA
1_0770	AA	-	TT
1_0771	CC	+	CC
1_0772	GG	?	?
1_0773	GG	+	GG
1_0774	GG	+	GG
1_0775	GG	-	CC
1_0776	GG	+	GG
1_0779	AA	-	TT
1_0782	--	?	?
1_0784	GG	-	CC
1_0785	GG	-	CC
1_0787	GG	-	CC
1_0788	GG	-	CC
1_0790	GG	-	CC
1_0791	AA	-	TT
1_0792	AA	+	AA
1_0794	GG	+	GG
1_0795	AA	+	AA
1_0797	AA	-	TT
1_0800	CC	+	CC
1_0802	AA	+	AA
1_0803	AA	-	TT
1_0804	CC	-	GG
1_0805	--	+	--
1_0806	GG	-	CC
1_0807	CC	+	CC
1_0811	TT	-	AA
1_0812	CC	+	CC
1_0815	CC	-	GG
1_0816	AA	+	AA
1_0817	GG	+	GG
1_0819	TT	-	AA
1_0820	GG	-	CC
1_0823	CC	-	GG
1_0824	TT	+	TT
1_0826	TT	-	AA
1_0827	CC	-	GG
1_0830	GG	+	GG
1_0831	CC	-	GG
1_0833	GG	?	?
1_0834	AA	+	AA
1_0835	GG	-	CC
1_0837	AA	?	?
1_0838	AA	?	?
1_0839	GG	+	GG
1_0840	CC	-	GG
1_0842	AA	-	TT
1_0843	--	?	?
1_0844	AA	+	AA
1_0847	TT	+	TT
1_0851	GG	-	CC
1_0853	--	-	--
1_0854	CC	+	CC
1_0856	AA	+	AA
1_0857	CC	-	GG
1_0858	CC	?	?
1_0859	GG	-	CC
1_0860	GG	+	GG
1_0861	AA	+	AA
1_0864	GG	-	CC
1_0865	GG	-	CC
1_0866	CC	-	GG
1_0867	CC	-	GG
1_0871	GG	+	GG
1_0872	AA	+	AA
1_0874	GG	-	CC
1_0875	AA	+	AA
1_0876	TT	-	AA
1_0877	GG	+	GG
1_0879	TT	-	AA
1_0880	GG	+	GG
1_0881	AA	-	TT
1_0882	GG	-	CC
1_0883	GG	-	CC
1_0884	GG	-	CC
1_0885	AA	-	TT
1_0888	GG	+	GG
1_0889	CC	-	GG
1_0891	TT	+	TT
1_0892	GG	?	?
1_0893	GG	?	?
1_0894	GG	-	CC
1_0895	GG	?	?
1_0897	CC	-	GG
1_0900	GG	-	CC
1_0905	GG	?	?
1_0906	TT	+	TT
1_0908	GG	?	?
1_0910	AA	+	AA
1_0911	CC	+	CC
1_0912	AA	-	TT
1_0916	GG	-	CC
1_0917	GG	-	CC
1_0918	GG	-	CC
1_0919	GG	-	CC
1_0921	AA	+	AA
1_0923	AA	-	TT
1_0924	AA	+	AA
1_0926	AA	-	TT
1_0927	GG	-	CC
1_0928	AA	-	TT
1_0930	CC	?	?
1_0931	CC	-	GG
1_0932	CC	?	?
1_0933	AA	+	AA
1_0934	GG	+	GG
1_0937	CC	+	CC
1_0938	GG	+	GG
1_0939	CC	+	CC
1_0940	GG	-	CC
1_0942	AA	-	TT
1_0943	GG	-	CC
1_0944	AA	+	AA
1_0945	AA	+	AA
1_0946	AA	+	AA
1_0948	GG	-	CC
1_0949	GG	?	?
1_0950	GG	+	GG
1_0951	--	?	?
1_0952	GG	+	GG
1_0953	GG	-	CC
1_0954	CC	-	GG
1_0957	CC	?	?
1_0959	AA	+	AA
1_0960	GG	?	?
1_0961	GG	+	GG
1_0962	AA	+	AA
1_0964	AA	-	TT
1_0965	GG	-	CC
1_0966	GG	-	CC
1_0967	GG	+	GG
1_0968	AA	-	TT
1_0969	AA	-	TT
1_0970	AA	+	AA
1_0971	AA	-	TT
1_0972	GG	+	GG
1_0973	CC	+	CC
1_0974	GG	+	GG
1_0975	CC	+	CC
1_0976	GG	-	CC
1_0977	CC	-	GG
1_0979	CC	+	CC
1_0981	GG	-	CC
1_0983	GG	+	GG
1_0984	GG	?	?
1_0985	AA	-	TT
1_0986	--	-	--
1_0987	GG	+	GG
1_0988	--	?	?
1_0989	GG	?	?
1_0992	CC	+	CC
1_0994	AA	+	AA
1_0996	GG	-	CC
1_0998	AA	?	?
1_0999	--	?	?
1_1001	GG	+	GG
1_1003	AA	+	AA
1_1005	CC	+	CC
1_1006	CC	+	CC
1_1007	GG	?	?
1_1008	CC	+	CC
1_1010	GG	-	CC
1_1012	--	?	?
1_1013	GG	-	CC
1_1014	CC	+	CC
1_1015	AA	-	TT
1_1016	CC	+	CC
1_1017	GG	-	CC
1_1018	AA	+	AA
1_1020	AA	+	AA
1_1021	GG	+	GG
1_1022	AA	+	AA
1_1023	AA	?	?
1_1024	GG	?	?
1_1025	GG	+	GG
1_1026	AA	+	AA
1_1027	GG	-	CC
1_1028	GG	-	CC
1_1033	AA	+	AA
1_1034	GG	-	CC
1_1035	AA	+	AA
1_1037	AA	-	TT
1_1038	AA	-	TT
1_1039	TT	+	TT
1_1041	TT	-	AA
1_1042	AA	-	TT
1_1043	AA	-	TT
1_1045	--	?	?
1_1047	--	-	--
1_1048	TT	+	TT
1_1049	AA	+	AA
1_1056	CC	-	GG
1_1057	CC	+	CC
1_1058	AA	?	?
1_1059	TT	-	AA
1_1060	GG	+	GG
1_1063	TT	+	TT
1_1067	GG	-	CC
1_1069	GG	?	?
1_1070	GG	?	?
1_1072	AA	-	TT
1_1073	GG	-	CC
1_1074	AA	+	AA
1_1075	GG	+	GG
1_1076	GG	+	GG
1_1077	CC	+	CC
1_1079	AA	+	AA
1_1080	CC	-	GG
1_1082	--	+	--
1_1083	--	?	?
1_1085	GG	?	?
1_1086	TT	?	?
1_1087	GG	+	GG
1_1088	CC	+	CC
1_1089	GG	-	CC
1_1090	GG	+	GG
1_1092	GG	+	GG
1_1093	AA	-	TT
1_1095	AA	-	TT
1_1096	AA	-	TT
1_1097	GG	+	GG
1_1098	AA	-	TT
1_1099	GG	+	GG
1_1101	GG	+	GG
1_1106	AA	+	AA
1_1107	AA	-	TT
1_1108	CC	-	GG
1_1109	AA	+	AA
1_1112	AA	-	TT
1_1113	GG	-	CC
1_1115	AA	+	AA
1_1116	AA	-	TT
1_1118	AA	-	TT
1_1119	TT	+	TT
1_1120	--	+	--
1_1121	AA	+	AA
1_1122	AA	+	AA
1_1124	--	?	?
1_1126	AA	-	TT
1_1129	AA	+	AA
1_1130	AA	?	?
1_1132	GG	-	CC
1_1134	AA	-	TT
1_1135	GG	+	GG
1_1137	--	+	--
1_1138	GG	+	GG
1_1139	GG	-	CC
1_1140	TT	-	AA
1_1141	AA	+	AA
1_1144	AA	-	TT
1_1145	CC	-	GG
1_1146	AA	-	TT
1_1147	CC	-	GG
1_1148	AA	-	TT
1_1149	GG	-	CC
1_1150	GG	-	CC
1_1152	AA	-	TT
1_1153	AA	?	?
1_1156	GG	+	GG
1_1157	GG	+	GG
1_1158	GG	+	GG
1_1159	GG	+	GG
1_1161	GG	-	CC
1_1162	AA	?	?
1_1165	AA	-	TT
1_1166	AA	-	TT
1_1167	CC	-	GG
1_1168	GG	+	GG
1_1169	GG	+	GG
1_1170	AA	-	TT
1_1171	AA	-	TT
1_1172	--	?	?
1_1175	GG	-	CC
1_1177	AA	+	AA
1_1180	AA	+	AA
1_1181	TT	-	AA
1_1184	CC	-	GG
1_1185	GG	+	GG
1_1186	CC	-	GG
1_1188	AA	-	TT
1_1189	AA	-	TT
1_1191	--	+	--
1_1192	TT	+	TT
1_1193	TT	+	TT
1_1194	AA	+	AA
1_1195	CC	?	?
1_1197	--	-	--
1_1198	AA	-	TT
1_1199	CC	-	GG
1_1202	AA	+	AA
1_1205	GG	-	CC
1_1206	AA	+	AA
1_1208	AA	-	TT
1_1209	GG	-	CC
1_1212	AA	?	?
1_1214	GG	-	CC
1_1217	GG	-	CC
1_1218	AA	+	AA
1_1221	GG	-	CC
1_1222	GG	-	CC
1_1223	GG	+	GG
1_1224	AA	-	TT
1_1225	GG	+	GG
1_1226	AA	+	AA
1_1230	GG	?	?
1_1231	AA	+	AA
1_1232	CC	-	GG
1_1234	AA	-	TT
1_1236	AA	+	AA
1_1237	AA	?	?
1_1240	AA	+	AA
1_1243	GG	-	CC
1_1244	--	+	--
1_1249	--	+	--
1_1251	AA	-	TT
1_1252	GG	-	CC
1_1253	CC	+	CC
1_1254	--	?	?
1_1255	AA	+	AA
1_1256	AA	+	AA
1_1258	AA	-	TT
1_1260	GG	-	CC
1_1261	GG	-	CC
1_1262	AA	-	TT
1_1263	GG	-	CC
1_1264	AA	+	AA
1_1267	AA	+	AA
1_1271	AA	+	AA
1_1273	TT	-	AA
1_1274	AA	?	?
1_1275	GG	-	CC
1_1277	CC	-	GG
1_1278	CC	+	CC
1_1282	AA	?	?
1_1283	AA	?	?
1_1284	AA	+	AA
1_1285	AA	+	AA
1_1286	AA	-	TT
1_1287	GG	?	?
1_1292	AA	?	?
1_1293	GG	?	?
1_1295	AA	-	TT
1_1297	AA	?	?
1_1298	GG	-	CC
1_1299	AA	+	AA
1_1300	CC	+	CC
1_1302	AA	-	TT
1_1315	--	-	--
1_1316	AA	+	AA
1_1319	CC	+	CC
1_1322	CC	+	CC
1_1327	TT	-	AA
1_1329	GG	-	CC
1_1331	GG	?	?
1_1333	CC	-	GG
1_1337	TT	-	AA
1_1338	TT	+	TT
1_1339	AA	-	TT
1_1340	GG	+	GG
1_1341	AA	-	TT
1_1343	AA	+	AA
1_1344	--	+	--
1_1345	CC	-	GG
1_1347	AA	-	TT
1_1348	GG	-	CC
1_1349	GG	-	CC
1_1350	GG	-	CC
1_1351	GG	-	CC
1_1352	AA	+	AA
1_1357	GG	+	GG
1_1358	--	?	?
1_1359	GG	?	?
1_1360	AA	+	AA
1_1361	GG	+	GG
1_1362	GG	-	CC
1_1363	AA	-	TT
1_1364	GG	+	GG
1_1366	CC	+	CC
1_1367	AA	+	AA
1_1368	AA	+	AA
1_1369	GG	+	GG
1_1370	GG	-	CC
1_1371	GG	?	?
1_1372	--	?	?
1_1374	AA	+	AA
1_1375	AA	-	TT
1_1376	AA	-	TT
1_1377	AA	?	?
1_1378	CC	-	GG
1_1379	CC	+	CC
1_1380	GG	+	GG
1_1381	AA	?	?
1_1382	TT	-	AA
1_1390	GG	+	GG
1_1392	GG	-	CC
1_1393	GG	+	GG
1_1398	AA	-	TT
1_1399	GG	-	CC
1_1402	GG	-	CC
1_1403	AA	+	AA
1_1404	CC	-	GG
1_1405	GG	+	GG
1_1407	AA	?	?
1_1408	GG	?	?
1_1409	GG	+	GG
1_1412	GG	-	CC
1_1413	AA	+	AA
1_1414	AA	+	AA
1_1415	GG	+	GG
1_1416	GG	-	CC
1_1417	AA	-	TT
1_1418	CC	-	GG
1_1419	CC	+	CC
1_1420	--	-	--
1_1422	AA	-	TT
1_1424	AA	-	TT
1_1427	GG	-	CC
1_1428	AA	-	TT
1_1430	AA	+	AA
1_1431	AA	+	AA
1_1432	AA	+	AA
1_1434	CC	-	GG
1_1439	TT	?	?
1_1440	AA	-	TT
1_1443	AA	-	TT
1_1444	GG	+	GG
1_1445	AA	-	TT
1_1446	AA	?	?
1_1447	CC	-	GG
1_1449	GG	-	CC
1_1452	CC	-	GG
1_1453	AA	-	TT
1_1455	AA	+	AA
1_1456	TT	+	TT
1_1460	GG	-	CC
1_1465	CC	?	?
1_1467	GG	?	?
1_1468	--	?	?
1_1470	AA	+	AA
1_1472	GG	+	GG
1_1476	GG	-	CC
1_1478	AA	+	AA
1_1481	GG	-	CC
1_1483	CC	+	CC
1_1484	GG	+	GG
1_1486	GG	-	CC
1_1489	AA	+	AA
1_1490	--	+	--
1_1491	AA	-	TT
1_1493	AA	?	?
1_1495	AA	?	?
1_1496	AA	?	?
1_1499	AA	-	TT
1_1500	--	?	?
1_1504	CC	+	CC
1_1505	AA	+	AA
1_1507	GG	?	?
1_1508	GG	-	CC
1_1509	AA	+	AA
1_1510	TT	-	AA
1_1512	TT	+	TT
1_1513	CC	+	CC
1_1515	AA	-	TT
1_1520	CC	-	GG
1_1521	GG	+	GG
1_1522	GG	+	GG
1_1523	GG	-	CC
1_1525	AA	?	?
1_1527	GG	+	GG
1_1529	--	?	?
1_1530	AA	?	?
1_1533	AA	-	TT
1_1534	AA	-	TT
1_1535	GG	+	GG
1_1536	AA	?	?
1_2001	--	?	?
1_2002	--	?	?
1_2003	--	?	?
1_2004	AA	?	?
1_2005	AA	?	?
1_2006	--	?	?
1_2007	--	?	?
1_2008	--	?	?
1_2009	--	?	?
1_2010	--	?	?
1_2011	--	?	?
1_2013	--	?	?
1_2014	--	?	?
1_2015	--	?	?
1_2016	--	?	?
1_2017	--	?	?
1_2019	GG	?	?
1_2021	--	?	?
1_2022	--	?	?
1_2023	--	?	?
1_2024	--	?	?
1_2026	--	?	?
1_2027	--	?	?
1_2028	--	?	?
1_2029	--	?	?
1_2030	CC	?	?
1_2031	GG	?	?
1_2032	--	?	?
1_2033	--	?	?
1_2034	TT	?	?
1_2035	GG	?	?
1_2036	--	?	?
1_2037	--	?	?
1_2038	--	?	?
1_2040	--	?	?
1_2041	--	?	?
1_2042	--	?	?
1_2043	--	?	?
1_2044	--	?	?
1_2045	GG	?	?
1_2046	--	?	?
1_2048	--	?	?
1_2049	TT	?	?
1_2050	--	?	?
1_2051	--	?	?
1_2052	--	?	?
1_2053	AA	?	?
1_2054	--	?	?
1_2055	CC	?	?
1_2056	--	?	?
1_2057	AA	?	?
1_2058	--	?	?
1_2059	--	?	?
1_2060	TT	?	?
2_00001	GG	+	GG
2_00002	GG	+	GG
2_00003	GG	-	CC
2_00004	GG	+	GG
2_00005	TT	+	TT
2_00006	AA	-	TT
2_00007	CC	+	CC
2_00008	AA	+	AA
2_00009	GG	+	GG
2_00010	GG	-	CC
2_00011	CC	-	GG
2_00012	GG	+	GG
2_00013	GG	+	GG
2_00014	CC	+	CC
2_00015	CC	+	CC
2_00016	--	+	--
2_00017	TT	?	?
2_00018	CC	-	GG
2_00019	GG	-	CC
2_00020	AA	+	AA
2_00021	GG	+	GG
2_00022	TT	+	TT
2_00023	CC	-	GG
2_00024	GG	+	GG
2_00025	AA	+	AA
2_00026	AA	-	TT
2_00028	CC	+	CC
2_00029	TT	-	AA
2_00030	CC	-	GG
2_00031	CC	+	CC
2_00033	AA	+	AA
2_00034	CC	+	CC
2_00035	GG	-	CC
2_00036	CC	+	CC
2_00037	GG	+	GG
2_00038	AA	+	AA
2_00039	CC	-	GG
2_00040	AA	-	TT
2_00041	AA	-	TT
2_00042	GG	-	CC
2_00043	CC	-	GG
2_00044	CC	-	GG
2_00045	GG	+	GG
2_00046	GG	+	GG
2_00047	TT	-	AA
2_00049	TT	+	TT
2_00050	AA	+	AA
2_00051	TT	+	TT
2_00052	TT	+	TT
2_00053	CC	+	CC
2_00054	AA	+	AA
2_00055	GG	+	GG
2_00056	AA	+	AA
2_00057	TT	-	AA
2_00058	--	-	--
2_00059	CC	-	GG
2_00060	AA	-	TT
2_00061	GG	-	CC
2_00062	TT	+	TT
2_00063	TT	-	AA
2_00064	--	-	--
2_00065	CC	+	CC
2_00066	CC	+	CC
2_00067	AA	-	TT
2_00068	AA	+	AA
2_00070	CC	-	GG
2_00071	GG	-	CC
2_00073	AA	-	TT
2_00075	TT	-	AA
2_00076	AA	-	TT
2_00077	TT	-	AA
2_00078	GG	-	CC
2_00079	AA	-	TT
2_00080	GG	-	CC
2_00081	CC	-	GG
2_00082	GG	-	CC
2_00084	TT	-	AA
2_00085	TT	-	AA
2_00086	AA	-	TT
2_00087	GG	-	CC
2_00088	GG	+	GG
2_00089	AA	+	AA
2_00090	TT	+	TT
2_00091	GG	+	GG
2_00093	AA	+	AA
2_00094	TT	+	TT
2_00095	GG	+	GG
2_00096	GG	+	GG
2_00097	GG	-	CC
2_00098	AA	-	TT
2_00099	TT	+	TT
2_00100	AA	+	AA
2_00101	TT	+	TT
2_00102	CC	+	CC
2_00103	TT	-	AA
2_00104	TT	-	AA
2_00105	TT	-	AA
2_00106	GG	+	GG
2_00107	AA	+	AA
2_00109	CC	-	GG
2_00110	AA	-	TT
2_00111	GG	+	GG
2_00112	TT	-	AA
2_00113	GG	-	CC
2_00114	CC	-	GG
2_00115	GG	-	CC
2_00116	TT	+	TT
2_00117	AA	+	AA
2_00118	AA	-	TT
2_00119	AA	-	TT
2_00120	CC	-	GG
2_00121	--	-	--
2_00122	CC	-	GG
2_00123	TT	+	TT
2_00124	CC	+	CC
2_00125	AA	+	AA
2_00126	AA	-	TT
2_00128	GG	+	GG
2_00129	TT	+	TT
2_00130	CC	-	GG
2_00131	TT	-	AA
2_00132	GG	-	CC
2_00133	GG	+	GG
2_00134	TT	+	TT
2_00135	CC	-	GG
2_00136	GG	+	GG
2_00137	CC	+	CC
2_00138	--	+	--
2_00139	GG	+	GG
2_00140	CC	+	CC
2_00141	GG	-	CC
2_00142	TT	-	AA
2_00143	AA	-	TT
2_00144	CC	+	CC
2_00145	TT	+	TT
2_00146	TT	+	TT
2_00147	AA	+	AA
2_00148	TT	+	TT
2_00149	AA	?	?
2_00150	TT	+	TT
2_00151	--	+	--
2_00152	AA	-	TT
2_00153	TT	-	AA
2_00154	TT	+	TT
2_00155	GG	-	CC
2_00157	GG	+	GG
2_00158	AA	+	AA
2_00159	GG	+	GG
2_00160	GG	+	GG
2_00161	AA	+	AA
2_00162	GG	+	GG
2_00163	GG	+	GG
2_00164	TT	-	AA
2_00165	CC	-	GG
2_00166	GG	-	CC
2_00167	GG	-	CC
2_00168	TT	-	AA
2_00169	TT	+	TT
2_00170	CC	+	CC
2_00171	TT	+	TT
2_00172	GG	+	GG
2_00173	GG	-	CC
2_00174	CC	-	GG
2_00175	AA	+	AA
2_00177	CC	+	CC
2_00178	TT	+	TT
2_00179	AA	+	AA
2_00180	AA	+	AA
2_00181	GG	+	GG
2_00182	TT	+	TT
2_00183	CC	-	GG
2_00184	AA	-	TT
2_00185	TT	-	AA
2_00186	CC	-	GG
2_00187	CC	+	CC
2_00188	TT	-	AA
2_00191	CC	-	GG
2_00192	CC	+	CC
2_00193	TT	+	TT
2_00194	CC	+	CC
2_00195	AA	-	TT
2_00196	AA	-	TT
2_00198	GG	-	CC
2_00199	CC	-	GG
2_00200	CC	-	GG
2_00201	AA	-	TT
2_00202	AA	-	TT
2_00203	AA	-	TT
2_00204	TT	-	AA
2_00205	GG	-	CC
2_00206	AA	-	TT
2_00207	GG	+	GG
2_00208	GG	+	GG
2_00209	GG	-	CC
2_00210	CC	?	?
2_00211	CC	-	GG
2_00212	AA	+	AA
2_00213	TT	+	TT
2_00214	TT	+	TT
2_00215	TT	+	TT
2_00216	TT	+	TT
2_00217	CC	-	GG
2_00218	CC	+	CC
2_00219	CC	-	GG
2_00220	GG	-	CC
2_00221	AA	?	?
2_00222	TT	-	AA
2_00223	CC	-	GG
2_00224	TT	+	TT
2_00225	TT	+	TT
2_00226	CC	+	CC
2_00227	AA	-	TT
2_00228	AA	-	TT
2_00229	CC	-	GG
2_00230	AA	+	AA
2_00231	CC	+	CC
2_00232	CC	+	CC
2_00233	CC	+	CC
2_00234	AA	+	AA
2_00235	AA	-	TT
2_00236	CC	-	GG
2_00237	CC	+	CC
2_00238	CC	-	GG
2_00239	CC	-	GG
2_00240	CC	-	GG
2_00241	TT	-	AA
2_00242	TT	+	TT
2_00243	GG	+	GG
2_00244	AA	+	AA
2_00245	AA	-	TT
2_00246	GG	+	GG
2_00247	CC	+	CC
2_00248	GG	+	GG
2_00250	AA	+	AA
2_00251	GG	+	GG
2_00252	GG	+	GG
2_00253	GG	+	GG
2_00254	GG	?	?
2_00255	GG	-	CC
2_00256	GG	-	CC
2_00257	TT	-	AA
2_00258	CC	-	GG
2_00259	GG	-	CC
2_00260	GG	-	CC
2_00262	GG	+	GG
2_00263	TT	+	TT
2_00264	CC	-	GG
2_00265	TT	?	?
2_00266	AA	+	AA
2_00267	GG	+	GG
2_00268	TT	+	TT
2_00269	AA	-	TT
2_00270	AA	-	TT
2_00271	GG	+	GG
2_00272	AA	+	AA
2_00274	GG	+	GG
2_00275	TT	?	?
2_00276	CC	+	CC
2_00277	GG	+	GG
2_00279	GG	+	GG
2_00281	--	+	--
2_00282	CC	+	CC
2_00283	AA	+	AA
2_00284	AA	+	AA
2_00285	AA	-	TT
2_00286	CC	-	GG
2_00287	TT	+	TT
2_00288	TT	+	TT
2_00289	TT	+	TT
2_00290	GG	+	GG
2_00291	AC	-	TG
2_00292	AA	-	TT
2_00293	GG	+	GG
2_00294	GG	+	GG
2_00295	AA	+	AA
2_00296	CC	-	GG
2_00297	AA	-	TT
2_00298	AA	+	AA
2_00299	TT	+	TT
2_00300	CC	-	GG
2_00301	GG	-	CC
2_00303	GG	-	CC
2_00304	GG	-	CC
2_00305	AA	-	TT
2_00306	CC	-	GG
2_00307	TT	+	TT
2_00308	TT	+	TT
2_00309	GG	+	GG
2_00310	CC	+	CC
2_00311	AA	+	AA
2_00312	GG	+	GG
2_00313	AA	+	AA
2_00314	GG	+	GG
2_00315	CC	+	CC
2_00316	CC	+	CC
2_00317	CC	-	GG
2_00318	CC	-	GG
2_00319	TT	-	AA
2_00320	CC	-	GG
2_00321	CC	+	CC
2_00322	TT	+	TT
2_00323	AA	-	TT
2_00324	CC	-	GG
2_00325	GG	+	GG
2_00326	CC	-	GG
2_00327	GG	-	CC
2_00328	AA	-	TT
2_00329	CC	-	GG
2_00330	CC	-	GG
2_00332	CC	+	CC
2_00333	TT	+	TT
2_00334	AA	+	AA
2_00335	CC	+	CC
2_00336	TT	+	TT
2_00337	AA	+	AA
2_00338	AA	+	AA
2_00339	GG	+	GG
2_00340	CC	+	CC
2_00341	TT	+	TT
2_00342	GG	-	CC
2_00343	AA	-	TT
2_00344	TT	-	AA
2_00345	TT	-	AA
2_00346	AA	+	AA
2_00347	GG	+	GG
2_00348	CC	-	GG
2_00349	AA	+	AA
2_00350	CC	+	CC
2_00351	TT	+	TT
2_00352	TT	+	TT
2_00353	GG	-	CC
2_00354	GG	-	CC
2_00355	TT	-	AA
2_00356	CC	-	GG
2_00357	GG	-	CC
2_00358	TT	-	AA
2_00359	AA	+	AA
2_00361	AA	-	TT
2_00362	CC	-	GG
2_00363	AA	+	AA
2_00364	TT	+	TT
2_00365	AA	+	AA
2_00366	GG	+	GG
2_00367	--	-	--
2_00368	GG	-	CC
2_00369	CC	-	GG
2_00370	CC	-	GG
2_00371	GG	-	CC
2_00372	TT	+	TT
2_00374	TT	+	TT
2_00375	CC	+	CC
2_00376	TT	+	TT
2_00377	GG	-	CC
2_00378	TT	-	AA
2_00379	CC	-	GG
2_00380	CC	-	GG
2_00381	AA	-	TT
2_00382	AA	-	TT
2_00383	GG	-	CC
2_00384	GG	-	CC
2_00385	GG	-	CC
2_00386	GG	+	GG
2_00387	TT	+	TT
2_00388	AA	-	TT
2_00389	CC	-	GG
2_00390	TT	+	TT
2_00391	TT	+	TT
2_00392	CC	-	GG
2_00393	AA	-	TT
2_00394	AA	+	AA
2_00395	CC	+	CC
2_00396	GG	+	GG
2_00397	AA	-	TT
2_00400	AA	+	AA
2_00401	TT	+	TT
2_00402	AA	+	AA
2_00404	GG	+	GG
2_00405	TT	-	AA
2_00406	CC	+	CC
2_00407	TT	+	TT
2_00408	GG	+	GG
2_00409	GG	+	GG
2_00410	AA	-	TT
2_00411	AA	-	TT
2_00412	AA	-	TT
2_00413	TT	-	AA
2_00414	GG	+	GG
2_00415	GG	-	CC
2_00416	TT	-	AA
2_00418	AA	+	AA
2_00419	TT	+	TT
2_00420	TT	-	AA
2_00421	GG	-	CC
2_00422	CC	-	GG
2_00423	AA	-	TT
2_00424	GG	-	CC
2_00425	GG	-	CC
2_00426	GG	+	GG
2_00427	AA	-	TT
2_00428	CC	-	GG
2_00429	CC	+	CC
2_00430	CC	+	CC
2_00431	GG	+	GG
2_00432	GG	+	GG
2_00434	GG	-	CC
2_00436	AA	-	TT
2_00437	AA	-	TT
2_00438	CC	-	GG
2_00439	GG	-	CC
2_00440	CC	-	GG
2_00441	AA	-	TT
2_00443	TT	-	AA
2_00444	AA	-	TT
2_00445	TT	-	AA
2_00446	TT	-	AA
2_00447	AA	-	TT
2_00448	TT	-	AA
2_00449	GG	+	GG
2_00450	TT	+	TT
2_00452	--	+	--
2_00453	TT	-	AA
2_00454	AA	-	TT
2_00455	CC	+	CC
2_00456	AA	+	AA
2_00458	GG	-	CC
2_00459	TT	+	TT
2_00460	AA	+	AA
2_00461	AA	-	TT
2_00462	AA	-	TT
2_00463	GG	+	GG
2_00464	TT	+	TT
2_00465	CC	-	GG
2_00466	TT	-	AA
2_00467	CC	-	GG
2_00468	TT	-	AA
2_00470	TT	-	AA
2_00471	GG	-	CC
2_00472	GG	-	CC
2_00473	CC	+	CC
2_00474	TT	+	TT
2_00475	TT	+	TT
2_00476	TT	-	AA
2_00477	CC	-	GG
2_00478	AA	-	TT
2_00479	TT	+	TT
2_00480	TT	+	TT
2_00481	CC	+	CC
2_00482	TT	-	AA
2_00483	GG	+	GG
2_00484	GG	+	GG
2_00485	CC	+	CC
2_00486	GG	+	GG
2_00487	TT	-	AA
2_00488	TT	-	AA
2_00489	AA	-	TT
2_00490	CC	-	GG
2_00491	AA	-	TT
2_00492	CC	-	GG
2_00493	CC	-	GG
2_00494	AA	-	TT
2_00495	TT	+	TT
2_00496	AA	+	AA
2_00497	GG	+	GG
2_00498	GG	-	CC
2_00500	CC	+	CC
2_00501	TT	+	TT
2_00502	--	+	--
2_00503	GG	+	GG
2_00504	CC	-	GG
2_00505	GG	-	CC
2_00507	CC	-	GG
2_00508	GG	+	GG
2_00509	CC	+	CC
2_00510	TT	+	TT
2_00511	CC	+	CC
2_00512	AA	+	AA
2_00513	CC	+	CC
2_00515	AA	-	TT
2_00516	AA	-	TT
2_00518	TT	+	TT
2_00521	TT	-	AA
2_00522	CC	-	GG
2_00523	--	-	--
2_00524	AA	-	TT
2_00525	AA	-	TT
2_00526	TT	+	TT
2_00527	CC	+	CC
2_00528	AA	-	TT
2_00529	AA	-	TT
2_00530	CC	+	CC
2_00531	AA	-	TT
2_00533	GG	-	CC
2_00534	GG	-	CC
2_00535	TT	-	AA
2_00536	CC	-	GG
2_00537	GG	-	CC
2_00538	TT	-	AA
2_00540	CC	+	CC
2_00541	TT	+	TT
2_00542	GG	+	GG
2_00543	TT	-	AA
2_00544	CC	-	GG
2_00545	CC	+	CC
2_00546	TT	+	TT
2_00547	CC	+	CC
2_00548	TT	-	AA
2_00550	GG	+	GG
2_00552	CC	+	CC
2_00553	CC	+	CC
2_00554	CC	+	CC
2_00555	GG	+	GG
2_00556	AA	+	AA
2_00557	AA	+	AA
2_00558	AA	+	AA
2_00559	GG	+	GG
2_00560	TT	-	AA
2_00561	GG	-	CC
2_00562	CC	+	CC
2_00564	CC	+	CC
2_00565	TT	+	TT
2_00566	CC	+	CC
2_00567	GG	-	CC
2_00568	TT	-	AA
2_00569	AA	-	TT
2_00570	AA	-	TT
2_00571	CC	+	CC
2_00572	TT	+	TT
2_00573	TT	+	TT
2_00575	GG	-	CC
2_00576	AA	-	TT
2_00578	CC	+	CC
2_00579	CC	+	CC
2_00580	CC	-	GG
2_00582	TT	+	TT
2_00584	GG	-	CC
2_00586	CC	+	CC
2_00587	GG	-	CC
2_00588	CC	-	GG
2_00589	GG	+	GG
2_00590	TT	+	TT
2_00591	GG	-	CC
2_00592	GG	+	GG
2_00593	AA	-	TT
2_00594	AA	-	TT
2_00595	AA	+	AA
2_00596	GG	+	GG
2_00597	AA	+	AA
2_00599	TT	+	TT
2_00600	GG	+	GG
2_00601	AA	-	TT
2_00602	TT	-	AA
2_00603	TT	-	AA
2_00604	CC	-	GG
2_00605	CC	-	GG
2_00606	GG	-	CC
2_00608	AA	+	AA
2_00609	TT	+	TT
2_00610	GG	+	GG
2_00611	GG	+	GG
2_00613	TT	-	AA
2_00614	CC	-	GG
2_00615	AA	?	?
2_00616	GG	-	CC
2_00617	TT	-	AA
2_00618	AA	-	TT
2_00619	TT	-	AA
2_00620	GG	-	CC
2_00622	AA	-	TT
2_00623	AA	-	TT
2_00624	GG	-	CC
2_00625	AA	+	AA
2_00626	TT	+	TT
2_00627	TT	+	TT
2_00628	CC	-	GG
2_00629	GG	-	CC
2_00630	GG	+	GG
2_00631	GG	-	CC
2_00632	AA	-	TT
2_00633	AA	-	TT
2_00634	CC	-	GG
2_00635	AA	+	AA
2_00636	AA	+	AA
2_00638	CC	-	GG
2_00639	CC	+	CC
2_00640	CC	+	CC
2_00641	--	+	--
2_00642	GG	-	CC
2_00643	CC	-	GG
2_00644	TT	-	AA
2_00645	CC	+	CC
2_00646	--	+	--
2_00649	AA	+	AA
2_00650	GG	-	CC
2_00651	CC	-	GG
2_00652	CC	-	GG
2_00653	TT	-	AA
2_00654	GG	-	CC
2_00655	TT	-	AA
2_00656	TT	-	AA
2_00657	AA	-	TT
2_00658	CC	-	GG
2_00659	TT	-	AA
2_00660	GG	-	CC
2_00661	AA	+	AA
2_00662	GG	+	GG
2_00663	TT	-	AA
2_00664	CC	-	GG
2_00665	GG	+	GG
2_00667	CC	-	GG
2_00668	GG	-	CC
2_00669	GG	-	CC
2_00670	CC	-	GG
2_00671	AA	-	TT
2_00672	GG	-	CC
2_00673	CC	-	GG
2_00674	AA	-	TT
2_00677	TT	-	AA
2_00678	--	+	--
2_00679	AA	+	AA
2_00680	GG	+	GG
2_00681	GG	+	GG
2_00682	GG	-	CC
2_00683	AA	-	TT
2_00684	TT	-	AA
2_00685	CC	-	GG
2_00686	GG	-	CC
2_00687	CC	-	GG
2_00688	GG	+	GG
2_00690	AA	+	AA
2_00691	GG	+	GG
2_00692	GG	+	GG
2_00695	TT	+	TT
2_00696	TT	+	TT
2_00697	CC	-	GG
2_00699	AA	+	AA
2_00700	TT	+	TT
2_00701	CC	+	CC
2_00702	TT	-	AA
2_00703	TT	-	AA
2_00704	GG	+	GG
2_00705	CC	+	CC
2_00706	GG	+	GG
2_00707	AA	+	AA
2_00708	GG	+	GG
2_00709	CC	-	GG
2_00710	TT	-	AA
2_00711	CC	+	CC
2_00712	CC	+	CC
2_00713	TT	-	AA
2_00714	AA	-	TT
2_00715	TT	-	AA
2_00716	AA	-	TT
2_00717	TT	+	TT
2_00718	TT	+	TT
2_00719	AA	+	AA
2_00720	GG	+	GG
2_00721	AA	+	AA
2_00722	GG	-	CC
2_00723	CC	-	GG
2_00724	TT	+	TT
2_00725	GG	+	GG
2_00726	CC	+	CC
2_00727	AA	+	AA
2_00728	AA	-	TT
2_00729	GG	-	CC
2_00730	CC	-	GG
2_00732	GG	+	GG
2_00733	TT	+	TT
2_00734	GG	+	GG
2_00735	GG	+	GG
2_00736	TT	+	TT
2_00737	CC	+	CC
2_00738	CC	+	CC
2_00739	GG	+	GG
2_00741	TT	+	TT
2_00742	CC	+	CC
2_00743	GG	+	GG
2_00744	GG	-	CC
2_00745	TT	-	AA
2_00746	TT	-	AA
2_00747	GG	-	CC
2_00748	AA	+	AA
2_00749	GG	+	GG
2_00750	AA	+	AA
2_00751	TT	+	TT
2_00752	TT	-	AA
2_00753	GG	-	CC
2_00754	GG	+	GG
2_00755	AA	+	AA
2_00756	GG	+	GG
2_00757	AA	+	AA
2_00758	GG	-	CC
2_00759	AA	-	TT
2_00760	TT	-	AA
2_00761	TT	-	AA
2_00762	CC	+	CC
2_00763	TT	+	TT
2_00764	AA	+	AA
2_00765	CC	+	CC
2_00766	TT	+	TT
2_00767	TT	-	AA
2_00768	TT	-	AA
2_00769	CC	-	GG
2_00771	TT	+	TT
2_00772	AA	+	AA
2_00773	TT	+	TT
2_00774	TT	+	TT
2_00775	AA	-	TT
2_00776	TT	-	AA
2_00777	GG	+	GG
2_00778	GG	+	GG
2_00779	GG	?	?
2_00780	CC	+	CC
2_00782	TT	+	TT
2_00783	AA	+	AA
2_00784	AA	+	AA
2_00785	GG	+	GG
2_00786	TT	+	TT
2_00787	TT	+	TT
2_00788	GG	+	GG
2_00789	CC	+	CC
2_00790	TT	-	AA
2_00791	AA	-	TT
2_00792	TT	-	AA
2_00793	CC	-	GG
2_00794	GG	-	CC
2_00795	AA	-	TT
2_00796	TT	-	AA
2_00797	AA	+	AA
2_00798	GG	+	GG
2_00799	CC	+	CC
2_00800	TT	+	TT
2_00801	AA	+	AA
2_00802	GG	+	GG
2_00803	AA	-	TT
2_00804	AA	+	AA
2_00805	--	-	--
2_00806	AA	-	TT
2_00807	CC	+	CC
2_00808	GG	+	GG
2_00809	AA	+	AA
2_00810	AA	+	AA
2_00811	TT	-	AA
2_00812	CC	-	GG
2_00813	TT	-	AA
2_00814	GG	-	CC
2_00815	AA	-	TT
2_00816	AA	-	TT
2_00817	GG	+	GG
2_00818	TT	+	TT
2_00819	GG	+	GG
2_00820	TT	+	TT
2_00821	CC	-	GG
2_00822	AA	-	TT
2_00823	TT	-	AA
2_00824	GG	-	CC
2_00825	GG	+	GG
2_00826	GG	+	GG
2_00827	--	+	--
2_00828	--	+	--
2_00829	GG	-	CC
2_00830	GG	-	CC
2_00831	CC	+	CC
2_00833	CC	+	CC
2_00834	TT	-	AA
2_00835	TT	-	AA
2_00836	GG	-	CC
2_00837	GG	-	CC
2_00838	TT	+	TT
2_00839	GG	+	GG
2_00841	CC	-	GG
2_00842	TT	+	TT
2_00843	AA	+	AA
2_00845	CC	+	CC
2_00846	AA	+	AA
2_00847	AA	+	AA
2_00848	GG	+	GG
2_00849	CC	+	CC
2_00850	CC	-	GG
2_00851	GG	+	GG
2_00852	AA	+	AA
2_00853	CC	-	GG
2_00854	AA	-	TT
2_00855	TT	+	TT
2_00856	GG	+	GG
2_00857	TT	+	TT
2_00858	GG	+	GG
2_00859	CC	-	GG
2_00860	GG	-	CC
2_00861	TT	-	AA
2_00862	CC	-	GG
2_00863	TT	+	TT
2_00864	GG	-	CC
2_00865	CC	-	GG
2_00867	CC	-	GG
2_00868	CC	-	GG
2_00869	AA	-	TT
2_00870	AA	-	TT
2_00871	AA	+	AA
2_00872	TT	+	TT
2_00873	AA	-	TT
2_00874	CC	-	GG
2_00875	CC	-	GG
2_00876	CC	-	GG
2_00877	TT	-	AA
2_00878	GG	-	CC
2_00879	AA	-	TT
2_00880	CC	+	CC
2_00882	CC	+	CC
2_00883	AA	+	AA
2_00885	TT	-	AA
2_00886	GG	+	GG
2_00887	GG	+	GG
2_00888	GG	-	CC
2_00889	AA	-	TT
2_00890	GG	-	CC
2_00891	CC	+	CC
2_00892	--	+	--
2_00894	CC	+	CC
2_00895	AA	+	AA
2_00896	TT	+	TT
2_00897	GG	+	GG
2_00898	CC	+	CC
2_00899	GG	+	GG
2_00900	CC	+	CC
2_00901	GG	+	GG
2_00902	CC	+	CC
2_00904	TT	-	AA
2_00905	GG	?	?
2_00906	TT	+	TT
2_00907	GG	+	GG
2_00908	AA	+	AA
2_00909	TT	-	AA
2_00910	CC	-	GG
2_00911	AA	-	TT
2_00912	GG	-	CC
2_00913	AA	-	TT
2_00914	AA	-	TT
2_00915	AA	-	TT
2_00916	AA	+	AA
2_00918	GG	+	GG
2_00919	AA	+	AA
2_00920	--	+	--
2_00921	AA	+	AA
2_00922	GG	+	GG
2_00923	AA	-	TT
2_00924	CC	-	GG
2_00926	GG	-	CC
2_00927	CC	-	GG
2_00928	AA	-	TT
2_00929	CC	+	CC
2_00930	TT	+	TT
2_00932	AA	+	AA
2_00933	CC	+	CC
2_00934	AA	-	TT
2_00935	TT	+	TT
2_00936	AA	+	AA
2_00937	TT	+	TT
2_00938	GG	+	GG
2_00939	TT	+	TT
2_00940	TT	+	TT
2_00941	GG	-	CC
2_00942	CC	-	GG
2_00943	AA	-	TT
2_00944	CC	-	GG
2_00945	GG	-	CC
2_00947	GG	?	?
2_00948	CC	-	GG
2_00949	AA	+	AA
2_00950	--	+	--
2_00951	CC	-	GG
2_00952	GG	-	CC
2_00953	GG	+	GG
2_00954	GG	-	CC
2_00955	AA	-	TT
2_00956	AA	-	TT
2_00957	CC	?	?
2_00958	TT	+	TT
2_00959	AA	-	TT
2_00960	GG	-	CC
2_00961	TT	-	AA
2_00962	TT	+	TT
2_00963	GG	+	GG
2_00964	CC	-	GG
2_00965	GG	-	CC
2_00966	GG	+	GG
2_00967	CC	+	CC
2_00968	GG	+	GG
2_00969	CC	+	CC
2_00970	GG	-	CC
2_00971	TT	-	AA
2_00972	GG	-	CC
2_00973	AA	-	TT
2_00974	TT	+	TT
2_00975	TT	+	TT
2_00976	CC	+	CC
2_00977	CC	-	GG
2_00978	GG	-	CC
2_00979	AA	+	AA
2_00980	CC	+	CC
2_00981	TT	-	AA
2_00982	TT	-	AA
2_00983	AA	-	TT
2_00984	AA	-	TT
[truncated: 49,130 more rows]
